# Supplementary material for: ﻿Three new species of Pestalotiopsis (Amphisphaeriales, Sporocadaceae) were identified by morphology and multigene phylogeny from Hainan and Yunnan, China
Source: MycoKeys. 2024 Jul 11;107:51–74. doi: 10.3897/mycokeys.107.122026 (PMC11258458; doi:10.3897/mycokeys.107.122026)
Supplement: XML Treatment for Pestalotiopsis aporosae-dioicae [file mycokeys.107.122026-treatment1.xml]

<!DOCTYPE tp:taxon-treatment
  PUBLIC "-//TaxonX//DTD Taxonomic Treatment Publishing DTD v0 20100105//EN" "tax-treatment-NSO.dtd">
<tp:taxon-treatment xmlns:tp="http://www.plazi.org/taxpub"><tp:treatment-meta><kwd-group><label>Taxon classification</label><kwd>
                <named-content content-type="kingdom">Fungi</named-content>
              </kwd><kwd>
                <named-content content-type="order">Amphisphaeriales</named-content>
              </kwd><kwd>
                <named-content content-type="family">Sporocadaceae</named-content>
              </kwd></kwd-group><mixed-citation publication-type="journal"><person-group><name><surname>Yin</surname><given-names>Changzhun</given-names></name><name><surname>Zhang</surname><given-names>Zhaoxue</given-names></name><name><surname>Wang</surname><given-names>Shi</given-names></name><name><surname>Ma</surname><given-names>Liguo</given-names></name><name><surname>Zhang</surname><given-names>Xiuguo</given-names></name></person-group><article-title>﻿Three new species of <italic><tp:taxon-name><tp:taxon-name-part taxon-name-part-type="genus" reg="Pestalotiopsis">Pestalotiopsis</tp:taxon-name-part></tp:taxon-name></italic> (<tp:taxon-name><tp:taxon-name-part taxon-name-part-type="order">Amphisphaeriales</tp:taxon-name-part></tp:taxon-name>, <tp:taxon-name><tp:taxon-name-part taxon-name-part-type="family">Sporocadaceae</tp:taxon-name-part></tp:taxon-name>) were identified by morphology and multigene phylogeny from Hainan and Yunnan, China</article-title><source>MycoKeys</source><day>11</day><month>07</month><year>2024</year><volume>107</volume><fpage>51</fpage><lpage>74</lpage><pub-id pub-id-type="doi">10.3897/mycokeys.107.122026</pub-id></mixed-citation></tp:treatment-meta><tp:nomenclature><label>﻿</label><tp:taxon-name>
              <object-id xmlns:xlink="http://www.w3.org/1999/xlink" content-type="arpha" xlink:type="simple">91FDF8F2-AB08-5B3A-8B55-601A5E70EE22</object-id>
              <tp:taxon-name-part taxon-name-part-type="genus" reg="Pestalotiopsis">Pestalotiopsis</tp:taxon-name-part>
              <tp:taxon-name-part taxon-name-part-type="species" reg="aporosae-dioicae">aporosae-dioicae</tp:taxon-name-part>
              <object-id xmlns:xlink="http://www.w3.org/1999/xlink" content-type="mycobank" xlink:type="simple"> 851279</object-id>
            </tp:taxon-name><tp:taxon-authority>C.Z. Yin, Z.X. Zhang &amp; X.G. Zhang</tp:taxon-authority><tp:taxon-status xmlns:xlink="http://www.w3.org/1999/xlink" xlink:type="simple">sp. nov.</tp:taxon-status><xref ref-type="fig" rid="F2">Fig. 2</xref></tp:nomenclature><tp:treatment-sec sec-type="material" id="SECID0EWYEK"><title>Type.</title><p>China, Yunnan Province, Jinghong City, Sancha River (<named-content xmlns:xlink="http://www.w3.org/1999/xlink" content-type="dwc:verbatimCoordinates" xlink:type="simple"><named-content content-type="geo-json" specific-use="{&#34;type&#34;:&#34;Point&#34;,&#34;coordinates&#34;:[100.863611,22.169444]}" id="NCID0E6YEK" xlink:type="simple">22°10'10"N, 100°51'49"E</named-content></named-content>), from diseased leaves of <italic><tp:taxon-name><tp:taxon-name-part taxon-name-part-type="genus" reg="Aporosa">Aporosa</tp:taxon-name-part><tp:taxon-name-part taxon-name-part-type="species" reg="dioica">dioica</tp:taxon-name-part></tp:taxon-name></italic>, 19 Mar 2023, C.Z. Yin, Z.X. Zhang and X.G. Zhang, holotype <named-content xmlns:xlink="http://www.w3.org/1999/xlink" content-type="dwc:institutional_code" xlink:title="Herbarium Mycologicum Academiae Sinicae, Institute of Microbiology, Chinese Academy of Sciences" xlink:href="http://grbio.org/institution/chinese-academy-sciences" xlink:type="simple">HMAS</named-content> 352667, ex-type living culture SAUCC224004.</p><fig id="F2" position="float" orientation="portrait"><object-id xmlns:xlink="http://www.w3.org/1999/xlink" content-type="doi" xlink:type="simple">10.3897/mycokeys.107.122026.figure2</object-id><object-id xmlns:xlink="http://www.w3.org/1999/xlink" content-type="arpha" xlink:type="simple">860C7233-00E5-5533-A63B-F9D8303E90DD</object-id><label>Figure 2.</label><caption><p><italic><tp:taxon-name><tp:taxon-name-part taxon-name-part-type="genus" reg="Pestalotiopsis">Pestalotiopsis</tp:taxon-name-part><tp:taxon-name-part taxon-name-part-type="species" reg="aporosae-dioicae">aporosae-dioicae</tp:taxon-name-part></tp:taxon-name></italic> (holotype: <named-content xmlns:xlink="http://www.w3.org/1999/xlink" content-type="dwc:institutional_code" xlink:title="Herbarium Mycologicum Academiae Sinicae, Institute of Microbiology, Chinese Academy of Sciences" xlink:href="http://grbio.org/institution/chinese-academy-sciences" xlink:type="simple">HMAS</named-content> 352667) <bold>a</bold> leaves of host <italic><tp:taxon-name><tp:taxon-name-part taxon-name-part-type="genus" reg="Aporosa">Aporosa</tp:taxon-name-part><tp:taxon-name-part taxon-name-part-type="species" reg="dioica">dioica</tp:taxon-name-part></tp:taxon-name></italic><bold>b, c</bold> the front and back of the colony after 14 days of culture on PDA <bold>d</bold> conidiomata on PDA <bold>e, f</bold> conidiophores and conidiogenous cells <bold>g–m</bold> conidia. Scale bars: 10 μm (<bold>e–m</bold>).</p></caption><graphic xmlns:xlink="http://www.w3.org/1999/xlink" xlink:href="mycokeys-107-051-g002.jpg" position="float" orientation="portrait" xlink:type="simple" id="oo_1089686.jpg"><uri content-type="original_file" xlink:type="simple">https://binary.pensoft.net/fig/1089686</uri></graphic></fig></tp:treatment-sec><tp:treatment-sec sec-type="etymology" id="SECID0EG2EK"><title>Etymology.</title><p>Referring to the name of the host plant <italic><tp:taxon-name><tp:taxon-name-part taxon-name-part-type="genus" reg="Aporosa">Aporosa</tp:taxon-name-part><tp:taxon-name-part taxon-name-part-type="species" reg="dioica">dioica</tp:taxon-name-part></tp:taxon-name></italic>.</p></tp:treatment-sec><tp:treatment-sec sec-type="description" id="SECID0EX2EK"><title>Description.</title><p>Conidiomata in culture on PDA, 600–1000 µm diam, globular, solitary, black conidial masses permeated above the mycelium. Conidiophores mostly degenerated into conidiogenous cells, hyaline. Conidiogenous cells smooth, clavate, hyaline, aggregative, 16.1–22.2 × 3.9–5.5 μm. Conidia fusiform, 4-septate, slightly curved or straight, 25.6–35.2 × 5.0–7.1 μm; basal cell conical, hyaline, rough, thin-walled, 3.9–9.7 µm; three median cells subcylindrical, light brown or brown, rough, thick-walled, the first median cell from base 4.9–7.0 μm, the second median cell 4.8–7.0 μm, the third median cell 4.6–6.9 μm, together 14.9–20.2 μm; apical cell subcylindrical, hyaline, smooth, thin–walled, 4.7–8.3 µm; basal appendage tubular, single, centric, straight or slightly bent, unbranched, 4.0–13.2 µm; apical appendages tubular, 2–4, straight or bent, unbranched, 8.8–31.7 μm. Sexual morph not observed.</p></tp:treatment-sec><tp:treatment-sec sec-type="description" id="SECID0E32EK"><title>Culture characteristics.</title><p>After 14 days of dark cultivation at 25 °C on PDA, the colony diameter reached 90 mm, and the growth rate is 6.2–6.6 mm/day. Colonies filamentous to circular, aerial mycelium on surface raised, white, dense, forms multiple rings from the middle to the edge, fruiting bodies black; reverse yellow, brown in parts.</p></tp:treatment-sec><tp:treatment-sec sec-type="Additional specimen examined" id="SECID0EB3EK"><title>Additional specimen examined.</title><p>China, Yunnan Province, Jinghong City, Sancha River, from diseased leaves of <italic><tp:taxon-name><tp:taxon-name-part taxon-name-part-type="genus" reg="Aporosa">Aporosa</tp:taxon-name-part><tp:taxon-name-part taxon-name-part-type="species" reg="dioica">dioica</tp:taxon-name-part></tp:taxon-name></italic>, 19 Mar. 2023, C.Z. Yin, Z.X. Zhang and X.G. Zhang, living culture SAUCC224005.</p></tp:treatment-sec><tp:treatment-sec sec-type="notes" id="SECID0ES3EK"><title>Notes.</title><p>According to phylogenetic trees based on <abbrev xmlns:xlink="http://www.w3.org/1999/xlink" xlink:title="internal transcribed spacer" id="ABBRID0EY3EK" xlink:type="simple">ITS</abbrev>, <italic><abbrev xmlns:xlink="http://www.w3.org/1999/xlink" xlink:title="partial beta-tubulin" id="ABBRID0E43EK" xlink:type="simple">tub2</abbrev></italic> and <italic><abbrev xmlns:xlink="http://www.w3.org/1999/xlink" xlink:title="partial regions of translation elongation factor 1 alpha" id="ABBRID0EC4EK" xlink:type="simple">tef1α</abbrev></italic>, <italic><tp:taxon-name><tp:taxon-name-part taxon-name-part-type="genus" reg="Pestalotiopsis">Pestalotiopsis</tp:taxon-name-part><tp:taxon-name-part taxon-name-part-type="species" reg="aporosae-dioicae">aporosae-dioicae</tp:taxon-name-part></tp:taxon-name></italic> sp. nov. was closely related to <italic><tp:taxon-name><tp:taxon-name-part taxon-name-part-type="genus" reg="Pestalotiopsis">P.</tp:taxon-name-part><tp:taxon-name-part taxon-name-part-type="species" reg="arengae">arengae</tp:taxon-name-part></tp:taxon-name></italic> in a well support branch (<abbrev xmlns:xlink="http://www.w3.org/1999/xlink" xlink:title="maximum likelihood" id="ABBRID0E34EK" xlink:type="simple">ML</abbrev>/<abbrev xmlns:xlink="http://www.w3.org/1999/xlink" xlink:title="Bayesian inference" id="ABBRID0EA5EK" xlink:type="simple">BI</abbrev> = 100/1). <italic><tp:taxon-name><tp:taxon-name-part taxon-name-part-type="genus" reg="Pestalotiopsis">P.</tp:taxon-name-part><tp:taxon-name-part taxon-name-part-type="species" reg="aporosae-dioicae">aporosae-dioicae</tp:taxon-name-part></tp:taxon-name></italic> was different from <italic><tp:taxon-name><tp:taxon-name-part taxon-name-part-type="genus" reg="Pestalotiopsis">P.</tp:taxon-name-part><tp:taxon-name-part taxon-name-part-type="species" reg="arengae">arengae</tp:taxon-name-part></tp:taxon-name></italic> by 14/508 bp in <abbrev xmlns:xlink="http://www.w3.org/1999/xlink" xlink:title="internal transcribed spacer" id="ABBRID0E15EK" xlink:type="simple">ITS</abbrev>, 51/529 bp in <italic><abbrev xmlns:xlink="http://www.w3.org/1999/xlink" xlink:title="partial beta-tubulin" id="ABBRID0E65EK" xlink:type="simple">tub2</abbrev></italic>, and 10/465 bp in <italic><abbrev xmlns:xlink="http://www.w3.org/1999/xlink" xlink:title="partial regions of translation elongation factor 1 alpha" id="ABBRID0EE6EK" xlink:type="simple">tef1α</abbrev></italic>. Morphologically, <italic><tp:taxon-name><tp:taxon-name-part taxon-name-part-type="genus" reg="Pestalotiopsis">P.</tp:taxon-name-part><tp:taxon-name-part taxon-name-part-type="species" reg="aporosae-dioicae">aporosae-dioicae</tp:taxon-name-part></tp:taxon-name></italic> was different from <italic><tp:taxon-name><tp:taxon-name-part taxon-name-part-type="genus" reg="Pestalotiopsis">P.</tp:taxon-name-part><tp:taxon-name-part taxon-name-part-type="species" reg="arengae">arengae</tp:taxon-name-part></tp:taxon-name></italic> by having thinner conidia (<italic><tp:taxon-name><tp:taxon-name-part taxon-name-part-type="genus" reg="Pestalotiopsis">P.</tp:taxon-name-part><tp:taxon-name-part taxon-name-part-type="species" reg="aporosae-dioicae">aporosae-dioicae</tp:taxon-name-part></tp:taxon-name></italic>: 25.6–35.2 × 5.0–7.1 vs. <italic><tp:taxon-name><tp:taxon-name-part taxon-name-part-type="genus" reg="Pestalotiopsis">P.</tp:taxon-name-part><tp:taxon-name-part taxon-name-part-type="species" reg="arengae">arengae</tp:taxon-name-part></tp:taxon-name></italic>: 25.0–32.0 × 7.0–9.5 µm) and longer basal appendages (<italic><tp:taxon-name><tp:taxon-name-part taxon-name-part-type="genus" reg="Pestalotiopsis">P.</tp:taxon-name-part><tp:taxon-name-part taxon-name-part-type="species" reg="aporosae-dioicae">aporosae-dioicae</tp:taxon-name-part></tp:taxon-name></italic>: 4.0–13.2 vs. <italic><tp:taxon-name><tp:taxon-name-part taxon-name-part-type="genus" reg="Pestalotiopsis">P.</tp:taxon-name-part><tp:taxon-name-part taxon-name-part-type="species" reg="arengae">arengae</tp:taxon-name-part></tp:taxon-name></italic>: 1.5–3.0 μm) (<xref ref-type="bibr" rid="B43">Maharachchikumbura et al. 2014</xref>). Therefore, <italic><tp:taxon-name><tp:taxon-name-part taxon-name-part-type="genus" reg="Pestalotiopsis">Pestalotiopsis</tp:taxon-name-part><tp:taxon-name-part taxon-name-part-type="species" reg="aporosae-dioicae">aporosae-dioicae</tp:taxon-name-part></tp:taxon-name></italic> was identified as a new species of <italic><tp:taxon-name><tp:taxon-name-part taxon-name-part-type="genus" reg="Pestalotiopsis">Pestalotiopsis</tp:taxon-name-part></tp:taxon-name></italic> by morphological and phylogenetic comparison.</p></tp:treatment-sec><ref-list><ref id="B43"><mixed-citation xmlns:xlink="http://www.w3.org/1999/xlink" xlink:type="simple"><person-group><name name-style="western"><surname>Maharachchikumbura</surname><given-names>SSN</given-names></name><name name-style="western"><surname>Hyde</surname><given-names>KD</given-names></name><name name-style="western"><surname>Groenewald</surname><given-names>JZ</given-names></name><name name-style="western"><surname>Xu</surname><given-names>J</given-names></name><name name-style="western"><surname>Crous</surname><given-names>PW</given-names></name></person-group> (<year>2014</year>) <article-title><italic><tp:taxon-name><tp:taxon-name-part taxon-name-part-type="genus">Pestalotiopsis</tp:taxon-name-part></tp:taxon-name></italic> revisited.</article-title><source>Studies in Mycology</source><volume>79</volume>(<issue>1</issue>): <fpage>121</fpage>–<lpage>186</lpage>. <ext-link xlink:href="10.1016/j.simyco.2014.09.005" ext-link-type="doi" xlink:type="simple">https://doi.org/10.1016/j.simyco.2014.09.005</ext-link></mixed-citation></ref></ref-list></tp:taxon-treatment>
