# Supplementary material for: ﻿Three new species of Pestalotiopsis (Amphisphaeriales, Sporocadaceae) were identified by morphology and multigene phylogeny from Hainan and Yunnan, China
Source: MycoKeys. 2024 Jul 11;107:51–74. doi: 10.3897/mycokeys.107.122026 (PMC11258458; doi:10.3897/mycokeys.107.122026)
Supplement: XML Treatment for Pestalotiopsis nannuoensis [file mycokeys.107.122026-treatment2.xml]

<!DOCTYPE tp:taxon-treatment
  PUBLIC "-//TaxonX//DTD Taxonomic Treatment Publishing DTD v0 20100105//EN" "tax-treatment-NSO.dtd">
<tp:taxon-treatment xmlns:tp="http://www.plazi.org/taxpub"><tp:treatment-meta><kwd-group><label>Taxon classification</label><kwd>
                <named-content content-type="kingdom">Fungi</named-content>
              </kwd><kwd>
                <named-content content-type="order">Amphisphaeriales</named-content>
              </kwd><kwd>
                <named-content content-type="family">Sporocadaceae</named-content>
              </kwd></kwd-group><mixed-citation publication-type="journal"><person-group><name><surname>Yin</surname><given-names>Changzhun</given-names></name><name><surname>Zhang</surname><given-names>Zhaoxue</given-names></name><name><surname>Wang</surname><given-names>Shi</given-names></name><name><surname>Ma</surname><given-names>Liguo</given-names></name><name><surname>Zhang</surname><given-names>Xiuguo</given-names></name></person-group><article-title>﻿Three new species of <italic><tp:taxon-name><tp:taxon-name-part taxon-name-part-type="genus" reg="Pestalotiopsis">Pestalotiopsis</tp:taxon-name-part></tp:taxon-name></italic> (<tp:taxon-name><tp:taxon-name-part taxon-name-part-type="order">Amphisphaeriales</tp:taxon-name-part></tp:taxon-name>, <tp:taxon-name><tp:taxon-name-part taxon-name-part-type="family">Sporocadaceae</tp:taxon-name-part></tp:taxon-name>) were identified by morphology and multigene phylogeny from Hainan and Yunnan, China</article-title><source>MycoKeys</source><day>11</day><month>07</month><year>2024</year><volume>107</volume><fpage>51</fpage><lpage>74</lpage><pub-id pub-id-type="doi">10.3897/mycokeys.107.122026</pub-id></mixed-citation></tp:treatment-meta><tp:nomenclature><label>﻿</label><tp:taxon-name>
              <object-id xmlns:xlink="http://www.w3.org/1999/xlink" content-type="arpha" xlink:type="simple">A56A7BFE-5526-501D-947F-01582D530223</object-id>
              <tp:taxon-name-part taxon-name-part-type="genus" reg="Pestalotiopsis">Pestalotiopsis</tp:taxon-name-part>
              <tp:taxon-name-part taxon-name-part-type="species" reg="nannuoensis">nannuoensis</tp:taxon-name-part>
              <object-id xmlns:xlink="http://www.w3.org/1999/xlink" content-type="mycobank" xlink:type="simple"> 851280</object-id>
            </tp:taxon-name><tp:taxon-authority>C.Z. Yin, Z.X. Zhang &amp; X.G. Zhang</tp:taxon-authority><tp:taxon-status xmlns:xlink="http://www.w3.org/1999/xlink" xlink:type="simple">sp. nov.</tp:taxon-status><xref ref-type="fig" rid="F3">Fig. 3</xref></tp:nomenclature><tp:treatment-sec sec-type="material" id="SECID0EODFK"><title>Type.</title><p>China, Yunnan Province, Menghai County, Nannuo Mountain (<named-content xmlns:xlink="http://www.w3.org/1999/xlink" content-type="dwc:verbatimCoordinates" xlink:type="simple"><named-content content-type="geo-json" specific-use="{&#34;type&#34;:&#34;Point&#34;,&#34;coordinates&#34;:[100.594722,21.923611]}" id="NCID0EXDFK" xlink:type="simple">21°55'25"N, 100°35'41"E</named-content></named-content>), from rotted leaves, 18 Mar 2023, C.Z. Yin, Z.X. Zhang and X.G. Zhang, holotype <named-content xmlns:xlink="http://www.w3.org/1999/xlink" content-type="dwc:institutional_code" xlink:title="Herbarium Mycologicum Academiae Sinicae, Institute of Microbiology, Chinese Academy of Sciences" xlink:href="http://grbio.org/institution/chinese-academy-sciences" xlink:type="simple">HMAS</named-content> 352668, ex-type living culture SAUCC232203.</p><fig id="F3" position="float" orientation="portrait"><object-id xmlns:xlink="http://www.w3.org/1999/xlink" content-type="doi" xlink:type="simple">10.3897/mycokeys.107.122026.figure3</object-id><object-id xmlns:xlink="http://www.w3.org/1999/xlink" content-type="arpha" xlink:type="simple">6A4A7E3F-864F-5174-99CD-295EF526253F</object-id><label>Figure 3.</label><caption><p><italic><tp:taxon-name><tp:taxon-name-part taxon-name-part-type="genus" reg="Pestalotiopsis">Pestalotiopsis</tp:taxon-name-part><tp:taxon-name-part taxon-name-part-type="species" reg="nannuoensis">nannuoensis</tp:taxon-name-part></tp:taxon-name></italic> (holotype: <named-content xmlns:xlink="http://www.w3.org/1999/xlink" content-type="dwc:institutional_code" xlink:title="Herbarium Mycologicum Academiae Sinicae, Institute of Microbiology, Chinese Academy of Sciences" xlink:href="http://grbio.org/institution/chinese-academy-sciences" xlink:type="simple">HMAS</named-content> 352668) <bold>a, b</bold> the front and back of the colony after 14 days of culture on PDA <bold>c</bold> conidiomata on PDA <bold>d–f</bold> conidiophores and conidiogenous cells <bold>g–k</bold> conidia. Scale bars: 10 μm (<bold>d–k</bold>).</p></caption><graphic xmlns:xlink="http://www.w3.org/1999/xlink" xlink:href="mycokeys-107-051-g003.jpg" position="float" orientation="portrait" xlink:type="simple" id="oo_1089687.jpg"><uri content-type="original_file" xlink:type="simple">https://binary.pensoft.net/fig/1089687</uri></graphic></fig></tp:treatment-sec><tp:treatment-sec sec-type="etymology" id="SECID0EGFFK"><title>Etymology.</title><p>Referring to the collection site of the holotype, Nannuo Mountain.</p></tp:treatment-sec><tp:treatment-sec sec-type="description" id="SECID0ELFFK"><title>Description.</title><p>Conidiomata in culture on PDA, 750–900 µm diam, subsphaeroidal, solitary, black conidial masses permeated above the mycelium. Conidiophores mostly degenerated into conidiogenous cells, hyaline, simple. Conidiogenous cells oval, hyaline, rough, aggregative, 10.6–19.4 × 2.2–3.4 μm. Conidia fusiform or subcylindrical, straight or slightly curved, 4-septate, 21.7–27.2 × 3.6–5.0 μm; basal cell conical, hyaline, rough, thin-walled, 3.9–5.4 µm; three median cells subcylindrical, brown, rough, thick-walled, the first median cell from base 4.4–6.2 μm, the second median cell 4.1–5.3 μm, the median third cell 4.5–5.7 μm, together 13.0–17.2 μm; apical cell conical or subcylindrical, hyaline, smooth, thin-walled, 2.9–4.6 µm; basal appendage tubular, single, centric, straight or slightly bent, unbranched, 6.8–9.2 µm; apical appendages tubular, 1–2, straight or bent, unbranched, 15.6–26.2 μm. Sexual morph not observed.</p></tp:treatment-sec><tp:treatment-sec sec-type="description" id="SECID0EQFFK"><title>Culture characteristics.</title><p>After 7 days of dark cultivation at 25 °C on PDA, the colony diameter reached 75 mm, and the growth rate is 9.5–11.5 mm/day. Colonies filamentous to circular, with filiform margin, aerial mycelium on surface rugged, white, dense, fruiting bodies black; reverse white.</p></tp:treatment-sec><tp:treatment-sec sec-type="Additional specimen examined" id="SECID0EVFFK"><title>Additional specimen examined.</title><p>China, Yunnan Province, Menghai County, Nannuo Mountain, from rotted leaves, 18 Mar 2023, C.Z. Yin, Z.X. Zhang and X.G. Zhang, living culture SAUCC232204.</p></tp:treatment-sec><tp:treatment-sec sec-type="notes" id="SECID0E1FFK"><title>Notes.</title><p><italic><tp:taxon-name><tp:taxon-name-part taxon-name-part-type="genus" reg="Pestalotiopsis">Pestalotiopsis</tp:taxon-name-part><tp:taxon-name-part taxon-name-part-type="species" reg="nannuoensis">nannuoensis</tp:taxon-name-part></tp:taxon-name></italic> sp. nov. formed an independent clade (<abbrev xmlns:xlink="http://www.w3.org/1999/xlink" xlink:title="maximum likelihood" id="ABBRID0ELGFK" xlink:type="simple">ML</abbrev>/<abbrev xmlns:xlink="http://www.w3.org/1999/xlink" xlink:title="Bayesian inference" id="ABBRID0EPGFK" xlink:type="simple">BI</abbrev> = 100/1) in the phylogenetic tree based on <abbrev xmlns:xlink="http://www.w3.org/1999/xlink" xlink:title="internal transcribed spacer" id="ABBRID0ETGFK" xlink:type="simple">ITS</abbrev>, <italic><abbrev xmlns:xlink="http://www.w3.org/1999/xlink" xlink:title="partial beta-tubulin" id="ABBRID0EYGFK" xlink:type="simple">tub2</abbrev></italic> and <italic><abbrev xmlns:xlink="http://www.w3.org/1999/xlink" xlink:title="partial regions of translation elongation factor 1 alpha" id="ABBRID0E4GFK" xlink:type="simple">tef1α</abbrev></italic>, and was closely related to <italic><tp:taxon-name><tp:taxon-name-part taxon-name-part-type="genus" reg="Pestalotiopsis">P.</tp:taxon-name-part><tp:taxon-name-part taxon-name-part-type="species" reg="diversiseta">diversiseta</tp:taxon-name-part></tp:taxon-name></italic>. <italic><tp:taxon-name><tp:taxon-name-part taxon-name-part-type="genus" reg="Pestalotiopsis">P.</tp:taxon-name-part><tp:taxon-name-part taxon-name-part-type="species" reg="nannuoensis">nannuoensis</tp:taxon-name-part></tp:taxon-name></italic> was different from <italic><tp:taxon-name><tp:taxon-name-part taxon-name-part-type="genus" reg="Pestalotiopsis">P.</tp:taxon-name-part><tp:taxon-name-part taxon-name-part-type="species" reg="diversiseta">diversiseta</tp:taxon-name-part></tp:taxon-name></italic> by 46/508 bp in <abbrev xmlns:xlink="http://www.w3.org/1999/xlink" xlink:title="internal transcribed spacer" id="ABBRID0ECIFK" xlink:type="simple">ITS</abbrev>, 83/529 bp in <italic><abbrev xmlns:xlink="http://www.w3.org/1999/xlink" xlink:title="partial beta-tubulin" id="ABBRID0EHIFK" xlink:type="simple">tub2</abbrev></italic>, and 59/465 bp in <italic><abbrev xmlns:xlink="http://www.w3.org/1999/xlink" xlink:title="partial regions of translation elongation factor 1 alpha" id="ABBRID0EMIFK" xlink:type="simple">tef1α</abbrev></italic>. Morphologically, <italic><tp:taxon-name><tp:taxon-name-part taxon-name-part-type="genus" reg="Pestalotiopsis">P.</tp:taxon-name-part><tp:taxon-name-part taxon-name-part-type="species" reg="nannuoensis">nannuoensis</tp:taxon-name-part></tp:taxon-name></italic> was different from <italic><tp:taxon-name><tp:taxon-name-part taxon-name-part-type="genus" reg="Pestalotiopsis">P.</tp:taxon-name-part><tp:taxon-name-part taxon-name-part-type="species" reg="diversiseta">diversiseta</tp:taxon-name-part></tp:taxon-name></italic> by having shorter and thinner conidia (<italic><tp:taxon-name><tp:taxon-name-part taxon-name-part-type="genus" reg="Pestalotiopsis">P.</tp:taxon-name-part><tp:taxon-name-part taxon-name-part-type="species" reg="nannuoensis">nannuoensis</tp:taxon-name-part></tp:taxon-name></italic>: 21.7–27.2 × 3.6–5.0 vs. <italic><tp:taxon-name><tp:taxon-name-part taxon-name-part-type="genus" reg="Pestalotiopsis">P.</tp:taxon-name-part><tp:taxon-name-part taxon-name-part-type="species" reg="diversiseta">diversiseta</tp:taxon-name-part></tp:taxon-name></italic>: 27.0–34.0 × 5.5–8.0 µm), and the number of apical appendages (<italic><tp:taxon-name><tp:taxon-name-part taxon-name-part-type="genus" reg="Pestalotiopsis">P.</tp:taxon-name-part><tp:taxon-name-part taxon-name-part-type="species" reg="nannuoensis">nannuoensis</tp:taxon-name-part></tp:taxon-name></italic>: 1–2 vs. <italic><tp:taxon-name><tp:taxon-name-part taxon-name-part-type="genus" reg="Pestalotiopsis">P.</tp:taxon-name-part><tp:taxon-name-part taxon-name-part-type="species" reg="diversiseta">diversiseta</tp:taxon-name-part></tp:taxon-name></italic>: 3–5). (<xref ref-type="bibr" rid="B41">Maharachchikumbura et al. 2012</xref>). Therefore, <italic><tp:taxon-name><tp:taxon-name-part taxon-name-part-type="genus" reg="Pestalotiopsis">Pestalotiopsis</tp:taxon-name-part><tp:taxon-name-part taxon-name-part-type="species" reg="nannuoensis">nannuoensis</tp:taxon-name-part></tp:taxon-name></italic> was identified as a new species of <italic><tp:taxon-name><tp:taxon-name-part taxon-name-part-type="genus" reg="Pestalotiopsis">Pestalotiopsis</tp:taxon-name-part></tp:taxon-name></italic> by morphological and phylogenetic comparison.</p></tp:treatment-sec><ref-list><ref id="B41"><mixed-citation xmlns:xlink="http://www.w3.org/1999/xlink" xlink:type="simple"><person-group><name name-style="western"><surname>Maharachchikumbura</surname><given-names>SSN</given-names></name><name name-style="western"><surname>Guo</surname><given-names>LD</given-names></name><name name-style="western"><surname>Cai</surname><given-names>L</given-names></name><name name-style="western"><surname>Chukeatirote</surname><given-names>E</given-names></name><name name-style="western"><surname>Wu</surname><given-names>WP</given-names></name><name name-style="western"><surname>Sun</surname><given-names>X</given-names></name><name name-style="western"><surname>Hyde</surname><given-names>KD</given-names></name></person-group> (<year>2012</year>) <article-title>A multi-locus backbone tree for <italic><tp:taxon-name><tp:taxon-name-part taxon-name-part-type="genus">Pestalotiopsis</tp:taxon-name-part></tp:taxon-name></italic>, with a polyphasic characterization of 14 new species.</article-title><source>Fungal Diversity</source><volume>56</volume>(<issue>1</issue>): <fpage>95</fpage>–<lpage>129</lpage>. <ext-link xlink:href="10.1007/s13225-012-0198-1" ext-link-type="doi" xlink:type="simple">https://doi.org/10.1007/s13225-012-0198-1</ext-link></mixed-citation></ref></ref-list></tp:taxon-treatment>
