# Supplementary material for: ﻿Three new species of Pestalotiopsis (Amphisphaeriales, Sporocadaceae) were identified by morphology and multigene phylogeny from Hainan and Yunnan, China
Source: MycoKeys. 2024 Jul 11;107:51–74. doi: 10.3897/mycokeys.107.122026 (PMC11258458; doi:10.3897/mycokeys.107.122026)
Supplement: Supplementary material 1 — Original and spliced sequences of three genes of all strains of the genus Pestalotiopsis for phylogenetic analysis [file mycokeys-107-051-s001.zip]

Archive with 5 entries (4 files):
- Supplementary document/ITS-TUB-TEF 1579.fas
- Supplementary document/ITS.fas
- Supplementary document/TEF.fas
- Supplementary document/TUB.fas
- Supplementary document/
