# Supplementary material for: ﻿Three new species of Pestalotiopsis (Amphisphaeriales, Sporocadaceae) were identified by morphology and multigene phylogeny from Hainan and Yunnan, China
Source: MycoKeys. 2024 Jul 11;107:51–74. doi: 10.3897/mycokeys.107.122026 (PMC11258458; doi:10.3897/mycokeys.107.122026)
Supplement: Supplementary material 1 — Original and spliced sequences of three genes of all strains of the genus Pestalotiopsis for phylogenetic analysis [file mycokeys-107-051-s001.zip › Supplementary document/ITS-TUB-TEF 1579.fas]

>Neopestalotiopsis_magna_MFLUCC_12_0652
CCCATGTGAACTTACCTTTT-GTTGCCTCGGCAG-AAGCTATAGGAC-----------TT-------------------------------------------CTTATAGCTGCTGCCGGTGGACCACTAAACTCTTGTTATTTTATGG-AATCTGAGCGTCTTATTTTAATAAGTCAAAACTTTCAACAACGGATCTCTTGGTTCTGGCATCGATGAAGAACGCAGCGAAATGCGATAAGTAATGTGAATTGCAGAATTCAGTGAATCATCGAATCTTTGAACGCACATTGCGCCCATTAGTATTCTAGTGGGCATGCCTGTTCGAGCGTCATTTCAACCCTTAAGCCTAGCTTAGTGTTGGGAATCTACT---TCTTCTAGGAGTCGTAGTTCCTGAAATACAACGGCGGATTTATAGTGTCCTCTGAGCGTAGTAA------TTTT-TTTCTCGCTTTT-GTCAGGTGCT-GTAACTCCC--AGCCGCTAAACCCCT--AA-TTTTTTGTGGTTGACCTCGGTGCTGCCTTCTGGTATG-TAACC-------TGTCTG--CCTCGACACGGCCTTGATACG---------------------ACG--------------------------------TTTTTT--GTGCCTTC----A-----------CGACGGCCCCGAACAGGGAATTAGGTCAAGATACAGGGAACAT---AATGCTAATAGGTCATTTATAGGCAAACCATCTCTGGCGAGCACGGTCTCGACAGCAATGGAGTGTATGTACTATTTTCAATTCCTCCTGCTTCCTGCTGAGCTTGTAGGCTGAC--TCGATGGCCATTTAGCTACAACGGTACCTCCGAGCTCCAGCTCGAGCGTATGAGCGTCTACTTCAACGAGGCTACCGGCAACAAGTATGTTCCTCGTGCCGTCCTCGTTGATCTCGAGCCCGGTACCATGGATGCCGTCCGCTCTCATCC------------------------------------------------GTG-----------------CATGA--------TTTTCAAC----CACGTT-----------------GAAAATT------------A--------TTTT------CGCTCCTTCCACACTT--TTTTTC--CGCTGGTTA-CCCC---------GCCGCGAGGCACCCGCACGACCCCG-CGGTGCAAACG--AAAAATTTCTTA--TCACAGCCCCAC--CTTGCAC---AAGCA---------ACCATGCATTGC-TCATGAGACCCACTTTGAATAA-----------------TTGCTAATGCCTTG-ATACAGGAAGCTGCCGAGCTCGGTAAGGGTTCCTTCAAGTACGCCTGGGTTCTTGACAAGCTCAAGGCCGAGCGTGAGCGTGGTATCACCATCGATATCGCT-CTCTGGAAGTTCGAGACCAACGAGTACAATGTCACCGTCATT-GGTTAGTACCTCTCCACCTATGTCATGTTCTGC-ACCATAAGACACTTGACTAACCTTGCTTTATAGACGCTCCCGGTCA-CCGTGA
>Pestalotiopsis_abietis_CFCC_53013
CCCATGTGAACTTACCATT--GTTGCCTCGGCAG-AAGCTGCTCGGT-GCACCTTACCTT-GGAACGGCCTACCCTGTAGCGCCTTACCCTGGAACGGCCTACCCTGTAGCGGCTGCCGGTGGACTACCAAACTCTTGTTATTTTATTGTAATCTGAGCGTCTTATTTTAATAAGTCAAAACTTTCAACAACGGATCTCTTGGTTCTGGCATCGATGAAGAACGCAGCGAAATGCGATAAGTAATGTGAATTGCAGAATTCAGTGAATCATCGAATCTTTGAACGCACATTGCGCCCATTAGTATTCTAGTGGGCATGCCTGTTCGAGCGTCATTTCAACCCTTAAGCCTAGCTTAGTGTTGGGAGCCTACT---GCTTTTACTAGCTGTAGCTCCTGAAATACAACGGCGGATCTGCGATATCCTCTGAGCGTAGTAA------TTTT-TATCTCGCTTTT-GACTGGAGTT-GCAGCGTCTTTAGCCGCTAAATCCCCC-AA-TTTTTAATGGTTGACCTCGGTGCTGCCTTCTGGTATG-TAGCC-------CATCTA--CCTCGACGC-GCCTCAATACG---------------------ACA--------------------------------CCCCCG--GCAACTCG----ACAA--------CGAAATTCTCAAC---TGC-TTGTTTGGAACCATACGAAAGAC-TTGATACTGACCGGTCTATGATAGGCAAACCATCTCTGGCGAGCACGGTCTCGACAGCAATGGAGTGTACGTACCCTTTCCCTGGCTACTCGCTTTCTCGTGAACATGTCAGCTAACAGTCG-TGCTTGTTCAGCTACAACGGTACCTCCGAGCTCCAGCTCGAGCGCATGAGCGTCTACTTCAACGAGGCTTCCGGCAACAAGTACGTTCCTCGTGCCGTCCTCGTCGATCTCGAGCCCGGTACCATGGATGCCGTCCGCGCCGGTCCTTTCGGTCAGCTCTTCCGCCCTGACAACTTCGTTTTCGG-TCAGTCCGGTGCC---GGAAACAACTGGCATCA-T---CACCTCGCAAA----CATTT---CCACACC--GGTGCCGAAAATC----------TGG--------TTTT------CGCACCTG-CCCATTT----TCCC--AGACACTTA-CCCC---------GCCG-----------CACGACCCCG-CGGTGCAAACG--AAAAATTTCTTA--TCACAGCCCCAC--ATCACAC---AAACA-TTTTGGCAGCCACGCACTTT-GCATGA--CCCACAATGAACAA-----------------TTGCTGACCCCGCC-AAATAGGAAGCCGCCGAGCTCGGAAAGGGTTCCTTCAAGTACGCATGGGTTCTTGACAAGCTCAAGGCCGAGCGTGAGCGTGGTATCACCATTGATATCGCT-CTCTGGAAGTTCGAGACCAACGAGTACAATGTCACCGTCATT-GGTTAGTATCCCTGCCCACA--ACATGTATCAT-GTCTTCGAACTCAAGACTAACCTTGCAATACAGACGCTCCCGGTCA-CCGTGA
>Pestalotiopsis_abietis_CFCC_53011
CCCATGTGAACTTACCATT--GTTGCCTCGGCAG-AAGCTGCTCGGT-GCACCTTACCTT-GGAACGGCCTACCCTGTAGCGCCTTACCCTGGAACGGCCTACCCTGTAGCGGCTGCCGGTGGACTACCAAACTCTTGTTATTTTATTGTAATCTGAGCGTCTTATTTTAATAAGTCAAAACTTTCAACAACGGATCTCTTGGTTCTGGCATCGATGAAGAACGCAGCGAAATGCGATAAGTAATGTGAATTGCAGAATTCAGTGAATCATCGAATCTTTGAACGCACATTGCGCCCATTAGTATTCTAGTGGGCATGCCTGTTCGAGCGTCATTTCAACCCTTAAGCCTAGCTTAGTGTTGGGAGCCTACT---GCTTTTACTAGCTGTAGCTCCTGAAATACAACGGCGGATCTGCGATATCCTCTGAGCGTAGTAA------TTTT-TATCTCGCTTTT-GACTGGAGTT-GCAGCGTCTTTAGCCGCTAAATCCCCC-AA-TTTTTAATGGTTGACCTCGGTGCTGCCTTCTGGTATG-TAGCC-------CATCTA--CCTCGACGC-GCCTCAATACG---------------------ACA--------------------------------CCCCCG--GCAACTCG----ACAA--------CGAAATTCTCAAC---TGC-TTGTTTGGAACCATACGAAAGAC-TTGATACTGACCGGTCTATGATAGGCAAACCATCTCTGGCGAGCACGGTCTCGACAGCAATGGAGTGTACGTACCCTTTCCCTGGCTACTCGCTTTCTCGTGAACATGTCAGCTAACAGTCG-TGCTTGTTCAGCTACAACGGTACCTCCGAGCTCCAGCTCGAGCGCATGAGCGTCTACTTCAACGAGGCTTCCGGCAACAAGTACGTTCCTCGTGCCGTCCTCGTCGATCTCGAGCCCGGTACCATGGATGCCGTCCGCGCCGGTCCTTTCGGTCAGCTCTTCCGCCCTGACAACTTCGTTTTCGG-TCAGTCCGGTGCC---GGAAACAACTGGCATCA-T---CACCTCGCAAA----CATTT---CCACACC--GGTGCCGAAAATC----------TGG--------TTTT------CGCACCTG-CCCATTT----TCCC--AGACACTTA-CCCC---------GCCG-----------CACGACCCCG-CGGTGCAAACG--AAAAATTTCTTA--TCACAGCCCCAC--ATCACAC---AAACA-TTTTGGCAGCCACGCACTTT-GCATGA--CCCACAATGAACAA-----------------TTGCTGACCCCGCC-AAATAGGAAGCCGCCGAGCTCGGAAAGGGTTCCTTCAAGTACGCATGGGTTCTTGACAAGCTCAAGGCCGAGCGTGAGCGTGGTATCACCATTGATATCGCT-CTCTGGAAGTTCGAGACCAACGAGTACAATGTCACCGTCATT-GGTTAGTATCCCTGCCCACA--ACATGTATCAT-GTCTTCGAACTCAAGACTAACCTTGCAATACAGACGCTCCCGGTCA-CCGTGA
>Pestalotiopsis_abietis_CFCC_53012
CCCATGTGAACTTACCATT--GTTGCCTCGGCAG-AAGCTGCTCGGT-GCACCTTACCTT-GGAACGGCCTACCCTGTAGCGCCTTACCCTGGAACGGCCTACCCTGTAGCGGCTGCCGGTGGACTACCAAACTCTTGTTATTTTATTGTAATCTGAGCGTCTTATTTTAATAAGTCAAAACTTTCAACAACGGATCTCTTGGTTCTGGCATCGATGAAGAACGCAGCGAAATGCGATAAGTAATGTGAATTGCAGAATTCAGTGAATCATCGAATCTTTGAACGCACATTGCGCCCATTAGTATTCTAGTGGGCATGCCTGTTCGAGCGTCATTTCAACCCTTAAGCCTAGCTTAGTGTTGGGAGCCTACT---GCTTTTACTAGCTGTAGCTCCTGAAATACAACGGCGGATCTGCGATATCCTCTGAGCGTAGTAA------TTTT-TATCTCGCTTTT-GACTGGAGTT-GCAGCGTCTTTAGCCGCTAAATCCCCC-AA-TTTTTAATGGTTGACCTCGGTGCTGCCTTCTGGTATG-TAGCC-------CATCTA--CCTCGACGC-GCCTCAATACG---------------------ACA--------------------------------CCCCCG--GCAACTCG----ACAA--------CGAAATTCTCAAC---TGC-TTGTTTGGAACCATACGAAAGAC-TTGATACTGACCGGTCTATGATAGGCAAACCATCTCTGGCGAGCACGGTCTCGACAGCAATGGAGTGTACGTACCCTTTCCCTGGCTACTCGCTTTCTCGTGAACATGTCAGCTAACAGTCG-TGCTTGTTCAGCTACAACGGTACCTCCGAGCTCCAGCTCGAGCGCATGAGCGTCTACTTCAACGAGGCTTCCGGCAACAAGTACGTTCCTCGTGCCGTCCTCGTCGATCTCGAGCCCGGTACCATGGATGCCGTCCGCGCCGGTCCTTTCGGTCAGCTCTTCCGCCCTGACAACTTCGTTTTCGG-TCAGTCCGGTGCC---GGAAACAACTGGCATCA-T---CACCTCGCAAA----CATTT---CCACACC--GGTGCCGAAAATC----------TGG--------TTTT------CGCACCTG-CCCATTT----TCCC--AGACACTTA-CCCC---------GCCG-----------CACGACCCCG-CGGTGCAAACG--AAAAATTTCTTA--TCACAGCCCCAC--ATCACAC---AAACA-TTTTGGCAGCCACGCACTTT-GCATGA--CCCACAATGAACAA-----------------TTGCTGACCCCGCC-AAATAGGAAGCCGCCGAGCTCGGAAAGGGTTCCTTCAAGTACGCATGGGTTCTTGACAAGCTCAAGGCCGAGCGTGAGCGTGGTATCACCATTGATATCGCT-CTCTGGAAGTTCGAGACCAACGAGTACAATGTCACCGTCATT-GGTTAGTATCCCTGCCCACA--ACATGTATCAT-GTCTTCGAACTCAAGACTAACCTTGCAATACAGACGCTCCCGGTCA-CCGTGA
>Pestalotiopsis_adusta_MFLUCC_10_146
CCCATGTGAACTTACCATT--GTTGCCTCGGCAG-AAGCTGCTCGGT-GCACCCTACCTT-GGAACGGCCTACCCTGTAGCGCCTTACCCTGGAACGGCTTACCCTGCAACGGCTGCCGGTGGACTACCAAACTCTTGTTATTTTATGGTTATCTGAGCGTCTTATTTTAATAAGTCAAAACTTTCAACAACGGATCTCTTGGTTCTGGCATCGATGAAGAACGCAGCGAAATGCGATAAGTAATGTGAATTGCAGAATTCAGTGAATCATCGAATCTTTGAACGCACATTGCGCCCATTAGTATTCTAGTGGGCATGCCTGTTCGAGCGTCATTTCAACCCTTAAGCCTAGCTTAGTGTTGGGAGCCTACT---GCTTTTGCTAGCTGTAGCTCCTGAAATACAACGGCGGATCTGCGATATCCTCTGAGCGTAGTAA------TTTT-TATCTCGCTTTT-GACTGGAGTT-GCAGCGTCTTTAGCCGCTAAACCCCCC-AA-TTTTTAATGGTTGACCTCGGTGCTGCTTTCTGGTATG-TAGCC-------CAACTA--CCTCGACAC-GCCTCAATACG---------------------ACA--------------------------------CCCTCC--ACAACTCG----ACGA--------CGGCATTCTCGGC---TAC-TTGGTTGGAACCAAACGAAAGAC-TTGATACTGACCGGTCTCTGATAGGCAAACCATCTCTGGCGAGCACGGTCTCGACAGCAATGGAGTGTACGTACCGCTTCCTTGGCTACTTGCTTTCCCACGGACTTGTTAGCTAACACTCG-TGCTTGCTCAGCTACAACGGCACCTCCGAGCTCCAGCTCGAGCGCATGAGCGTCTACTTCAACGAGGCTTCCGGCAACAAGTACGTTCCTCGTGCTGTCCTCGTCGATCTCGAGCCCGGTACCATGGACGCCGTCCGCGCCGGTCCTTTCGGCCAGCTCTTCCGCCCTGACAACTTCGTCTTCGG-TCAGTCCGGTGCC---GGAAACAACTGGCATCA-T---CGCCTCGCAAA----CATTTT--CCAACC---GGTGCCGAAATTC----------T-G--------TTTT------CGCACCTG-CCCATTT----TTCC--AGACACTTA-CCCC---------GCCG-----------CACGACCCCG-CGGTGCAAACG--AAAAATTTCTTATCTCACAGCCCCAC--TTCACAC----AACA-TTTTGGCAGCCACGCACTTT-GCATGA--CCCACAATGAACAA-----------------TTGCTGACCCCGCC-AAATAGGAAGCCGCCGAGCTCGGAAAGGGTTCCTTCAAGTACGCATGGGTTCTTGACAAGCTCAAGGCCGAGCGTGAGCGTGGTATCACCATTGATATCGCT-CTCTGGAAGTTCGAGACCAACGAGTACAATGTCACCGTCATT-GGTTAGTATCCCTGTCCATA--GAAAGTATCAT-GTGTCCGAACTC-AGACTAACATCGCAATACAGACGCTCCCGGTCA-CCGTGA
>Pestalotiopsis_adusta_ICMP_6088
CCCATGTGAACTTACCATT--GTTGCCTCGGCAG-AAGCTGCTCGGT-GCACCTTACCTT-GGAACGGCCTACCCTGTAGCGCCTTACCCTGGAACGGCTTACCCTGCAACGGCTGCCGGTGGACTACCAAACTCTTGTTATTTTATGGTTATCTGAGCGTCTTATTTTAATAAGTCAAAACTTTCAACAACGGATCTCTTGGTTCTGGCATCGATGAAGAACGCAGCGAAATGCGATAAGTAATGTGAATTGCAGAATTCAGTGAATCATCGAATCTTTGAACGCACATTGCGCCCATTAGTATTCTAGTGGGCATGCCTGTTCGAGCGTCATTTCAACCCTTAAGCCTAGCTTAGTGTTGGGAGCCTACT---GCTTTTGCTAGCTGTAGCTCCTGAAATACAACGGCGGATCTGCGATATCCTCTGAGCGTAGTAA------TTTT-TATCTCGCTTTT-GACTGGAGTT-GCAGCGTCTTTAGCCGCTAAACCCCCC-AA-TTTTTAATGGTTGACCTCGGTGCTGCTTTCTGGTATG-TAGCC-------CAACTA--CCTCGACAC-GCCTCAATACG---------------------ACA--------------------------------CCCTCC--ACAACTCG----ACGA--------CGGCATTCTCGGC---TAC-TTGGTTGGAACCAAACGAAAGAC-TTGATACTGACCGGTCTCTGATAGGCAAACCATCTCTGGCGAGCACGGTCTCGACAGCAATGGAGTGTACGTACCGCTTCCTTGGCTACTTGCTTTCCCACGGACTTGTTAGCTAACACTCG-TGCTTGCTCAGCTACAACGGCACCTCCGAGCTCCAGCTCGAGCGCATGAGCGTCTACTTCAACGAGGCTTCCGGCAACAAGTACGTTCCTCGTGCTGTCCTCGTCGATCTCGAGCCCGGTACCATGGACGCCGTCCGCGCCGGTCCTTTCGGCCAGCTCTTCCGCCCTGACAACTTCGTCTTCGG-TCAGTCCGGTGCC---GGAAACAACTGGCATCA-T---CGCCTCGCAAA----CATTTT--CCAACC---GGTGCCGAAATTC----------T-G--------TTTT------CGCACCTG-CCCATTT----TTCC--AGACACTTA-TCCC---------GCCG-----------CACGACCCCG-CGGTGCAAACG--AAAAATTTCTTATCTCACAGCCCCAC--TTCACAC----AACA-TTTTGGCAGCCACGCACTTT-GCATGA--CCCACAATGAACAA-----------------TTGCTGACCCCGCC-AAATAGGAAGCCGCCGAGCTCGGAAAGGGTTCCTTCAAGTACGCATGGGTTCTTGACAAGCTCAAGGCCGAGCGTGAGCGTGGTATCACCATTGATATCGCT-CTCTGGAAGTTCGAGACCAACGAGTACAATGTCACCGTCATT-GGTTAGTATCCCTGTCCATA--GAAAGTATCAT-GTGTCCGAACTC-AGACTAACATCGCAATACAGACGCTCCCGGTCA-CCGTGA
>Pestalotiopsis_aggestorum_LC8186
CCCATGTGAACTTACCATT--GTTGCCTCGGCAG-AAGCTGCTCGGT-ATACCCTACCTT-GGAACGGCCTACCCTGTAGCGCCTTACCCTGGAACGGCTTACCCTGCAACGGCTGCCGGTGGACTACTAAACTCTTGTTATTTTATTGTAATCTGAGCGTCTTATTTTAATAAGTCAAAACTTTCAACAACGGATCTCTTGGTTCTGGCATCGATGAAGAACGCAGCGAAATGCGATAAGTAATGTGAATTGCAGAATTCAGTGAATCATCGAATCTTTGAACGCACATTGCGCCCATTAGTATTCTAGTGGGCATGCCTGTTCGAGCGTCATTTCAACCCTTAAGCCTAGCTTAGTGTTGGGAGCCTACT---GCTTTTGCTAGCTGTAGCTCCTGAAATACAACGGCGGATCTGCGATATCCTCTGAGCGTAGTAA------TTTT-TATCTCGCTTTT-GACTGGAGTT-GCAGCGTCTTTAGCCGCTAAACCCCCC-AA-TTTTTAATGGTTGACCTCGGTGCTGCCTTCTGGTATG-TAGCC-------CATCTA--CCTCGGCAC-GCCTCAATACG---------------------ACA--------------------------------CCCTCC--GCAACTCG----ACGA--------CGACATTCTCGGC---TAC-TTGGTTGGAACCGAACGAAAGAC-TTGATACTGACCGGTCTCTGATAGGCAAACCATCTCTGGCGAGCACGGTCTCGACAGCAATGGAGTGTACGTACCATTTCCTTGCCTACTTGCTTTCCCACGAACATGTTAGCTAACACTCG-TGCTTGCTCAGCTACAACGGCACCTCCGAGCTCCAGCTCGAGCGCATGAGCGTCTACTTCAACGAGGCGTCCGGCAACAAGTACGTTCCTCGTGCCGTCCTCGTCGATCTCGAGCCCGGTACCATGGACGCCGTCCGCGCCGGTCCTTTCGGCCAGCTCTTCCGCCCTGACAACTTCGTCTTCGG-TCAGTCCGGTGCC---GGAAACAACTGGAATCA-T---CGACTCGCAAA----CATTTT--CCAACC---GGTGCCGAAATTC----------T-G--------TTTT------CGCACCTG-CCCATTT----TCCT--AGACACTTA-CCCC---------GCCG-----------CACGACCCCG-CGGTGCAAACG--AAAAATTTCTTA--TCACAGCCCCAC--TTCACAC----AACA-TTTTGGCAGCCACGCACTTT-GCATGA--CCCACAATGAACAA-----------------TTGCTGACCCCGCC-AAATAGGAAGCCGCCGAGCTCGGAAAGGGTTCCTTCAAGTACGCATGGGTTCTTGACAAGCTCAAGGCCGAGCGTGAGCGTGGTATCACCATTGATATCGCT-CTCTGGAAGTTCGAGACCAACGAGTACAATGTCACCGTCATT-GGTTAGTATCCCTGTCCACA--GAAAGTATCAT-GTGTCCGAACTC-AGACTAACATCGCAATACAGACGCTCCCGGTCA-CCGTGA
>Pestalotiopsis_aggestorum_LC6301
CCCATGTGAACTTACCATT--GTTGCCTCGGCAG-AAGCTGCTCGGT-ATACCCTACCTT-GGAACGGCCTACCCTGTAGCGCCTTACCCTGGAACGGCTTACCCTGCAACGGCTGCCGGTGGACTACTAAACTCTTGTTATTTTATTGTAATCTGAGCGTCTTATTTTAATAAGTCAAAACTTTCAACAACGGATCTCTTGGTTCTGGCATCGATGAAGAACGCAGCGAAATGCGATAAGTAATGTGAATTGCAGAATTCAGTGAATCATCGAATCTTTGAACGCACATTGCGCCCATTAGTATTCTAGTGGGCATGCCTGTTCGAGCGTCATTTCAACCCTTAAGCCTAGCTTAGTGTTGGGAGCCTACT---GCTTTTGCTAGCTGTAGCTCCTGAAATACAACGGCGGATCTGCGATATCCTCTGAGCGTAGTAA------TTTT-TATCTCGCTTTT-GACTGGAGTT-GCAGCGTCTTTAGCCGCTAAACCCCCC-AA-TTTTTAATGGTTGACCTCGGTGCTGCCTTCTGGTATG-TAGCC-------CATCTA--CCTCGGCAC-GCCTCAATACG---------------------ACA--------------------------------CCCTCC--GCAACTCG----ACGA--------CGACATTCTCGGC---TAC-TTGGTTGGAACCGAACGAAAGAC-TTGATACTGACCGGTCTCTGATAGGCAAACCATCTCTGGCGAGCACGGTCTCGACAGCAATGGAGTGTACGTACCATTTCCTTGCCTACTTGCTTTCCCACGAACATGTTAGCTAACACTCG-TGCTTGCTCAGCTACAACGGCACCTCCGAGCTCCAGCTCGAGCGCATGAGCGTCTACTTCAACGAGGCGTCCGGCAACAAGTACGTTCCTCGTGCCGTCCTCGTCGATCTCGAGCCCGGTACCATGGACGCCGTCCGCGCCGGTCCTTTCGGCCAGCTCTTCCGCCCTGACAACTTCGTCTTCGG-TCAGTCCGGTGCC---GGAAACAACTGGAATCA-T---CGACTCGCAAA----CATTTT--CCAACC---GGTGCCGAAATTC----------T-G--------TTTT------CGCACCTG-CCCATTT----TCCT--AGACACTTA-CCCC---------GCCG-----------CACGACCCCG-CGGTGCAAACG--AAAAATTTCTTA--TCACAGCCCCAC--TTCACAC----AACA-TTTTGGCAGCCACGCACTTT-GCATGA--CCCACAATGAACAA-----------------TTGCTGACCCCGCC-AAATAGGAAGCCGCCGAGCTCGGAAAGGGTTCCTTCAAGTACGCATGGGTTCTTGACAAGCTCAAGGCCGAGCGTGAGCGTGGTATCACCATTGATATCGCT-CTCTGGAAGTTCGAGACCAACGAGTACAATGTCACCGTCATT-GGTTAGTATCCCTGTCCACA--GAAAGTATCAT-GTGTCCGAACTC-AGACTAACATCGCAATACAGACGCTCCCGGTCA-CCGTGA
>Pestalotiopsis_anhuiensis_CFCC_54791
CCCATGTGAACTTACCATT--GTTGCCTCGGCAG-AAGCTGCTCGGT-GCACCTTACCCT-GGAACGGCCTACCCTGTAGCGCCTTACCCTGGAACGGCCTACCCTGTAGCGGCTGCCGGTGGACTACCAAACTCTTGTTATTTTATTGTAATCTGAGCGTCTTATTTTAATAAGTCAAAACTTTCAACAACGGATCTCTTGGTTCTGGCATCGATGAAGAACGCAGCGAAATGCGATAAGTAATGTGAATTGCAGAATTCAGTGAATCATCGAATCTTTGAACGCACATTGCGCCCATTAGTATTCTAGTGGGCATGCCTGTTCGAGCGTCATTTCAACCCTTAAGCCTAGCTTAGTGTTGGGAGCCTACT---GCTTTTACTAGCTGTAGCTCCTGAAATACAACGGCGGATCTGCGATATCCTCTGAGCGTAGTAA-----ATTTT-TATCTCGCTTTT-GACTGGAGTT-GCAGCGTCTTTAGCCGCTAAATCCCCC-AA-TTTTTAATGGTTGACCTCGGTGCTGCCTTCTGGTATG-TAGCC-------CATCTA--CCTCGACGC-GCCTCAATACG---------------------ACA--------------------------------GCCCCG--GCAACTCG----ACAA--------CGAAATTCTCAAC---TGC-TTGTTTGGAACCATACGAAAGAC-TTGATACTGACCGGTCTATGATAGGCAAACCATCTCTGGCGAGCACGGTCTCGACAGCAATGGAGTGTACGTACCCTTTCCCTGGCTACTCGCTTTCTCGTGAACATGTCAGCTAACAGTCG-TGCTTGTTCAGCTACAACGGTACCTCCGAGCTCCAGCTCGAGCGCATGAGCGTCTACTTCAACGAGGCTTCCGGCAACAAGTACGTTCCTCGTGCCGTCCTCGTCGATCTCGAGCCCGGTACCATGGATGCCGTCCGCGCCGGTCCTTTCGGTCAGCTCTTCCGCCCTGACAACTTCGTTTTCGG-TCAGTCCGGTGCC---GGAAACAACTGGCATCA-T---CACCTCGCAAA----CATTT---CCACACC--GGTGCCGAAAATC----------TGG--------TTTT------CGCACCTG-CCCATTT----TCCC--AGACACTTA-CCCC---------GCCG-----------CACGACCCCG-CGGTGCAAACG--AAAAATTTCTTA--TCACAGCCCCAC--ATCACAC---AAACA-TTTTGGCAGCCACGCACTTT-GCATGA--CCCACAATGAACAA-----------------TTGCTGACCCCGCC-AAATAGGAAGCCGCCGAGCTCGGAAAGGGTTCCTTCAAGTACGCATGGGTTCTTGACAAGCTCAAGGCCGAGCGTGAGCGTGGTATCACCATTGATATCGCT-CTCTGGAAGTTCGAGACCAACGAGTACAATGTCACCGTCATT-GGTTAGTATCCCTGCCCACA--ACATGTGTCAT-GTCTCTGAACTCAAGACTAACCTTGCAATACAGACGCTCCCGGTCA-CCGTGA
>Pestalotiopsis_anacardiacearum_IFRDCC_2397
CCCATGTGAACTTACCAATT-GTTGCCTCGGCAG-AGGCTACCCGGT---ACCTTACCTT-GGTGCGGCCTACCCTGTAGCGCCTTACCCTGGAACGGGCTACCCTGTAGCGGCTGCCGGTGGACTACCAAACTCTTGTTATTTTATGGTTATCTGAGCGTCTTATTTTAATAAGTCAAAACTTTCAACAACGGATCTCTTGGTTCTGGCATCGATGAAGAACGCAGCGAAATGCGATAAGTAATGTGAATTGCAGAATTCAGTGAATCATCGAATCTTTGAACGCACATTGCGCCCATTAGTATTCTAGTGGGCATGCCTGTTCGAGCGTCATTTCAACCCTTAAGCCTAGCTTAGTGTTGGGAGCCTACT---GCTTTTACTAGCTGTAGCTCCTGAAATACAACGGCGGATCTGCGATATCCTCTGAGCGTAGTAA-----TTTTT-TTTCTCGCTTTT-GACTGGAGTT-GCAGCGTCCTTAGCCGCTAAACCCCCC-AA-TTTTTAATGG-TGACCTCGGTGCTGCTTTCTGGTATG-TACCC------CCATCGA--CCTCGACAC-GCCCCGACACG---------------------ACG--------------------------------CCTCCC--GCAACTCG----ACAAC------GCGGCGTTCTCAAC---TAC-TTGGTTGGAACCAAACGAAAGAC-TTGATACTGACCAGTCTTTGATAGGCAAACCATTTCTGGCGAGCACGGTCTCGACAGCAATGGAGTGTACGTACCCTTTCCTTGGCTCCTTGCTTTCCCATGAGCATGTTGACTAACACTCG-TGGTTGTTCAGCTACAACGGTACCTCTGAGCTCCAGCTCGAGCGCATGAGCGTCTACTTCAACGAGGCTTCCGGCAACAAGTACGTTCCCCGTGCTGTCCTCGTCGATCTCGAGCCCGGTACCATGGATGCCGTCCGCGCCGGTCCTTTCGGCCAGCTCTTCCGCCCTGACAACTTCGTCTTCGG-TCAGTCCGGTGCT---GGCAACAACTGGATTCA-TGGCCTCCCATCGAA----GATCT---CCGACCC--GATGTCGAAAATA----------T----------TTTCGTTTTTCGCACCTT-CCCACAT--TTTCCC------ACTTA-CCCC---------GCCGCATGGCCG---CACGACCCCG-CGGTGCAAACG--AAAAAATTCTTA--T--CAGCCCCAC--CTCGCAC---AAACA-TTTTGGCAGCCACGCACTTT--CATGA--CCCATGATGAGCCA-----------------TTGCTGACCCCGCC-AAACAGGAAGCCGCCGAGCTCGGAAAGGGTTCCTTCAAGTACGCCTGGGTTCTTGACAAGCTCAAGGCCGAGCGTGAGCGTGGTATCACCATCGATATCGCT-CTCTGGAAGTTCGAGACCAACGAGTACAATGTCACCGTCATT-GGTTAGTATCCCTGTCCACA--ACAACTCTCAT-GCATCCGAACTC-AGACTAACATGACAATACAGACGCTCCCGGTCA-CCGTGA
>Pestalotiopsis_arengae_CBS_331_92
CCCATGTGAACTTACCATT--GTTGCCTCGGCAG-AAGCTACCCTGTAGCGTCTTACCCG-GGAACGGCCTACCCTGTAGCGCCTTACCCTGGAACGACCTACCCTGTAGCGGCTGCCGGTGGACTACTCAACTCTTGTTATTTTATGGTTATCTGAGCGTCTTATTTTAATAAGTCAAAACTTTCAACAACGGATCTCTTGGTTCTGGCATCGATGAAGAACGCAGCGAAATGCGATAAGTAATGTGAATTGCAGAATTCAGTGAATCATCGAATCTTTGAACGCACATTGCGCCCATTAGTATTCTAGTGGGCATGCCTGTTCGAGCGTCATTTCAACCCTTAAGCCTAGCTTAGTGTTGGGAGCCTACT---GCTTTTACTAGCTGTAGCTCCTGAAATACAACGGCGGACCTGCGATATCCTCTGAGCGTAGTAA------TTCT-TTTCTCGCTTTT-GACTGGAGTT-GCAGCGTCCTTGGCCGCTAAACCCCCC-AA-TTTTTAATGGTTGACCTCGGTGCTGCTTTCTGGTATG-TACCC-------TATATA--TCTCGACAC-GCCTCATTACG---------------------ACG--------------------------------CCTCCC--GCAACCCG----ACCAC------GCGACATTCTCAAC---TAC-TCGGTTGGAATCACACGAAAGACTTTGATACTGACCCGTCATTGATAGGCAAACCATCTCTGGCGAGCACGGTCTCGACAGCAATGGAGTGTACGTACCCTTTCCTTGGCTGCTTGCT-----ACGAACATGTTAGCTGACACTCG-TGATTGTTCAGCTACAACGGTACCTCTGAGCTCCAGCTGGAGCGCATGAGCGTCTACTTCAACGAGGCTTCCGGCAACAAGTACGTTCCTCGTGCCGTCCTCGTCGATCTCGAGCCCGGTACCATGGACGCCGTCCGTGCCGGTCCTTTCGGTCAGCTCTTCCGCCCTGACAACTTCGTCTTCGG-TCAGTCCGGTGCC---GGAAACAACTGGCATCAGC------GCCTCAAA----CAATTCCATCATCTCTTGGTGCCGAAAATC----------ATT--------TTTT------CGCACCTT-CCCACGT----TCTC--TGACACTTA-CCCC---------GCCGCGTGGCCG---CACGACCCCG-CGGTGCAAACG--AAAAATTTCTTA--TCACAGCCCCAC--CTCAC-----AAACA-TTTTGGCAGCCACGCACTGT--CATGA--CCCACCATGAACCT-----------------ATACTGACCCCGCC-AAATAGGAAGCCGCCGAGCTCGGTAAGGGTTCCTTCAAGTACGCCTGGGTTCTTGACAAGCTCAAGGCCGAGCGTGAGCGTGGTATCACCATCGATATCGCT-CTCTGGAAGTTCGAGACCAACGAGTACAATGTCACCGTCATT-GGTTAGTATCCCTGTCTACA--ACATGTATCAT-GCCTTCGACCTC-AGACTAACATGGTAATACAGACGCTCCCGGTCA-CCGTGA
>Pestalotiopsis_arceuthobii_CBS_434_65
CCCATGTGAACTTACTATT--GTTGCCTCGGCAG-AGGCTACCCGGT----ACCTACCTT-GGAACGGCCTACCCTGTAGCGCCTTACCCGGGAACGGATTACCCTGTAGCGGCTGCCGGTGGACCACTAAACTCTTGTTATTTTATTGTAATCTGAGCGTCTTATTTTAATAAGTCAAAACTTTCAACAACGGATCTCTTGGTTCTGGCATCGATGAAGAACGCAGCGAAATGCGATAAGTAATGTGAATTGCAGAATTCAGTGAATCATCGAATCTTTGAACGCACATTGCGCCCATTAGTATTCTAGTGGGCATGCCTGTTCGAGCGTCATTTCAACCCTTAAGCCTAGCTTAGTGTTGGGAGCCTACT---GCTTTTACTAGCTGTAGCTCCTGAAATACAACGGCGGATCTGCGATATCCTCTGAGCGTAGTAA------TTTT-TTTCTCGCTTTT-GACTGGAGTT-GCAGCGTCCTTTGCCGCTAAACCCCCA-AA-TTTTTAATGGTTGACCTCGGTGCTGCCTTCTGGTATG-TAGCCTATCCACCACCTA--CCTCGACAC-GGCTCAGCACG---------------------ACG--------------------------------CCTCCC--GCAACTCT----ACAACTCTACAACGACCTTCTCAAC---TAT-TTGGTTGGAACCCAGCGAAAGAC-TTGATACTGACCGGTCTTCGATAGGCAAACCATTTCTGGCGAGCACGGTCTCGACAGCAATGGAGTGTACGTACCCCTTCCTTGGCTACTTGCTTTCCCACGAACATGTTGGCTAACACACG-AGCTTGTCCAGCTACAACGGTACCTCCGAGCTCCAGCTCGAGCGCATGAGCGTCTACTTCAACGAGGCTTCCGGCAACAAGTACGTTCCTCGTGCCGTCCTCGTCGATCTCGAGCCCGGTACCATGGATGCCGTCCGCGCCGGTCCTTTCGGTCAGCTCTTCCGCCCTGACAACTTCGTCTTTGG-TCAGTCCGGTGCT---GGAAACAACT--CACCACT---TTCCCCTCCAA----CATCT---TCAACC----GGGTCGAAAATC----------TAT--------TTTTTCTATCCGCACCTG-GGCATAT----TC----TGGCACTTA-CCCC---------GCCGCGTGGCCG---CACGACCCCG-CGGTGCCAACG--AAAAATTTCTTA--TCACAGCCCCAC--CTCGCAC---AAACA-TTTTGGCCGCTATGCCTTTT--CAATA--CCCACTTTGAGCAC-----------------TTGCTGACACCGCC-AAACAGGAAGCCGCCGAGCTCGGTAAGGGTTCCTTCAAGTACGCCTGGGTTCTTGACAAGCTCAAGGCCGAGCGTGAGCGTGGTATCACCATCGATATCGCT-CTCTGGAAGTTCGAGACCAACGAGTACAATGTCACCGTCATT-GGTTAGTATCCACGTCCACA--TCAAGCGTCAT-GCACCCGTTCAC-AGACTAACATGGCAATACAGACGCTCCCGGTCA-CCGTGA
>Pestalotiopsis_aporosae_dioicae_SAUCC224004
CCCATGTGAACTTACCATT--GTTGCCTCGGCAG-AAGCTATCCTGTAGCGTCTTACCCG-GGAACGGCCTACCCTGTAGCGCCTTACCCTGGAACGACCTACCCTGTAGCGGCTGCCGGTGGACTACTCAACTCTTGTTATTTTATGGTTATCTGAGCGTCTTATTTTAATAAGTCAAAACTTTCAACAACGGATCTCTTGGTTCTGGCATCGATGAAGAACGCAGCGAAATGCGATAAGTAATGTGAATTGCAGAATTCAGTGAATCATCGAATCTTTGAACGCACATTGCGCCCATTAGTATTCTAGTGGGCATGCCTGTTCGAGCGTCATTTCAACCCTTAAGCCTAGCTTAGTGTTGGGAGTCTACT---GCTTTTACTAGCTGTAGCTCCTAAAATACAACGGCGGATCTGTGACATTCTCTGAGCGTAGTAA----TTTTTT-TTTCTCGCTTTT-GACTGGAGTC-GCAGCGTCTTTAGCCGCTAAATCCCCC-AA-TTTTTAATGGTTGACCTCGGTGCTGCTTTCTGGTATG-TACCC-------TAGATA--TCTCGACAC-GCCTCATTACG---------------------ACG--------------------------------CCTCCC--ACAACCCG----ACCAC------GCGACATTCTCAAC---TAC-TCGGTTAGGATCACACGAAAGAC-CTGATACTGACCCGTCATTGATAGGCAAACCATCTCTGGCGAGCACGGTCTCGACAGCAATGGAGTGTACGTACCCTTTCCTTGGCTGCTTGCT-----ACGAACATGTTAGCTGACACTCG-TGATTGTTCAGCTACAACGGTACCTCTGAGCTCCAGCTGGAGCGCATGAGCGTCTACTTCAACGAGGCCTCCGGCAACAAGTACGTTCCTCGTGCCGTCCTCGTCGATCTCGAGCCCGGTACGATGGATGCCGTCCGTGCCGGTCCTTTCGGTCAGCTCTTCCGCCCTGACAACTTTGTCTTCGG-TCAGTCCGGTGC-----GGAACA-----CTTTATT---TACTCCCCAAA----CGATTTTATCATCT---CGTGCCGAAAATC------------GT-------TTTT------CGCACCTT-CCCGCAT----TCTC--TGACACTTAACCCCCGCCGCGTGGCCG-----------CACGACCCCG-CGGTGCAAACA----AAATTTCTTA--TCACAGCCCCAC--CTCGCAC---AAACA-TTTTGGCAGCCACGCACTGT--CTTGA--CCCACCATGAGCCT-----------------CTGCTGACCCCGCC-AAACAGGAAGCCGCCGAGCTCGGTAAGGGTTCCTTCAAGTACGCCTGGGTTCTTGACAAGCTCAAGGCCGAGCGTGAGCGTGGTATCACCATCGATATCGCT-CTCTGGAAGTTCGAGACCAATGAGTACAATGTCACCGTCATT-GGTTAGTAACCCTTCCCACA--ATATGTATCAT--CCCGTCAGCCTGAGACTAACACGGCATTACAGACGCTCCCGGTCA-CCGTGA
>Pestalotiopsis_aporosae_dioicae_SAUCC224005
CCCATGTGAACTTACCATT--GTTGCCTCGGCAG-AAGCTATCCTGTAGCGTCTTACCCG-GGAACGGCCTACCCTGTAGCGCCTTACCCTGGAACGACCTACCCTGTAGCGGCTGCCGGTGGACTACTCAACTCTTGTTATTTTATGGTTATCTGAGCGTCTTATTTTAATAAGTCAAAACTTTCAACAACGGATCTCTTGGTTCTGGCATCGATGAAGAACGCAGCGAAATGCGATAAGTAATGTGAATTGCAGAATTCAGTGAATCATCGAATCTTTGAACGCACATTGCGCCCATTAGTATTCTAGTGGGCATGCCTGTTCGAGCGTCATTTCAACCCTTAAGCCTAGCTTAGTGTTGGGAGTCTACT---GCTTTTACTAGCTGTAGCTCCTAAAATACAACGGCGGATCTGTGACATTCTCTGAGCGTAGTAA----TTTTTT-TTTCTCGCTTTT-GACTGGAGTC-GCAGCGTCTTTAGCCGCTAAATCCCCC-AA-TTTTTAATGGTTGACCTCGGTGCTGCTTTCTGGTATG-TACCC-------TAGATA--TCTCGACAC-GCCTCATTACG---------------------ACG--------------------------------CCTCCC--ACAACCCG----ACCAC------GCGACATTCTCAAC---TAC-TCGGTTAGGATCACACGAAAGAC-CTGATACTGACCCGTCATTGATAGGCAAACCATCTCTGGCGAGCACGGTCTCGACAGCAATGGAGTGTACGTACCCTTTCCTTGGCTGCTTGCT-----ACGAACATGTTAGCTGACACTCG-TGATTGTTCAGCTACAACGGTACCTCTGAGCTCCAGCTGGAGCGCATGAGCGTCTACTTCAACGAGGCCTCCGGCAACAAGTACGTTCCTCGTGCCGTCCTCGTCGATCTCGAGCCCGGTACGATGGATGCCGTCCGTGCCGGTCCTTTCGGTCAGCTCTTCCGCCCTGACAACTTTGTCTTCGG-TCAGTCCGGTGC-----GGAACA-----CTTTATT---TACTCCCCAAA----CGATTTTATCATCT---CGTGCCGAAAATC------------GT-------TTTT------CGCACCTT-CCCGCAT----TCTC--TGACACTTAACCCCCGCCGCGTGGCCG-----------CACGACCCCG-CGGTGCAAACA----AAATTTCTTA--TCACAGCCCCAC--CTCGCAC---AAACA-TTTTGGCAGCCACGCACTGT--CTTGA--CCCACCATGAGCCT-----------------CTGCTGACCCCGCC-AAACAGGAAGCCGCCGAGCTCGGTAAGGGTTCCTTCAAGTACGCCTGGGTTCTTGACAAGCTCAAGGCCGAGCGTGAGCGTGGTATCACCATCGATATCGCT-CTCTGGAAGTTCGAGACCAATGAGTACAATGTCACCGTCATT-GGTTAGTAACCCTTCCCACA--ATATGTATCAT--CCCGTCAGCCTGAGACTAACACGGCATTACAGACGCTCCCGGTCA-CCGTGA
>Pestalotiopsis_appendiculata_CGMCC_3_23550
CCCATGTGAACTTACCATT--GTTGCCTCGGCAG-AAGCTACCTGGT--TACCTTACCTT-GGAACGGCCTACCCTGTAGCGCCTTACCCTGGAACGGCCTACCCTGTAACGGCTGCCGGTGGACTACCAAACTCTTGTTATTTTATTGTAATCTGAGCGTCTTATTTTAATAAGTCAAAACTTTCAACAACGGATCTCTTGGTTCTGGCATCGATGAAGAACGCAGCGAAATGCGATAAGTAATGTGAATTGCAGAATTCAGTGAATCATCGAATCTTTGAACGCACATTGCGCCCATTAGTATTCTAGTGGGCATGCCTGTTCGAGCGTCATTTCAACCCTTAAGCCTAGCTTAGTGTTGGGAGCCTACT---GCTTTTGCTAGCGGTAGCTCCTGAAATACAACGGCGGATCTGCGATATCCTCTGAGCGTAGTAA------TTTT-TATCTCGCTTTT-GACTGGAGTT-GCAGCGTCTTTAGCCGCTAAACCC----------------------------------------TATG-TAGGA-------CCTCTA--CCTCGACAC-GCCTCAATACG---------------------ACA-------------------------------ACCCCCC--GCAACTCG----ACAA--------CGACGTTCTCAACAAGTGC-TTGGTTGGAAACAAGGGAAAGAC-TTGATACTGACCGGTCCCTGATAGGCAAACCATCTCTGGCGAGCACGGTCTCGACAGCAATGGAGTGTACGTACCCTTTCCTTAGCTACTTGCTTTCCCACGAACATCTTAGCTAACACTCG-TGGTTGTTCAGCTACAACGGTACCTCCGAGCTCCAGCTCGAGCGCATGAGCGTCTACTTCAACGAGGCTTCCGGCAACAAGTACGTTCCTCGTGCCGTCCTCGTCGATCTCGAGCCCGGTACCATGGATGCCGTCCGCGCCGGTCCTTTCGGTCAGCTCTTCCGCCCTGACAACTTCGTCTTCGG-TCAGTCCGGTGCC---GGAAACAACTGG---------------------------------CCAACC---GGTGCCGAGAATC----------T-G--------TTTT------CGCATCTG-CCCATTT----TCCC--AGACACTTA-CCCC---------GCCG-----------CACGACCCCG-CGGTGCAAACG--AAAAATTTCTTA--TCACAGCCCCAC--ATCGCAC---AAACA-TTTCGGCAGCCATGCACTTT-CCAAGA--CCCACAATGAACAT-----------------TTGCTGACCCCGCC-AAATAGGAAGCCGCCGAGCTCGGAAAGGGTTCCTTCAAGTACGCATGGGTTCTTGACAAGCTCAAGGCCGAGCGTGAGCGTGGTATCACCATCGATATCGCT-CTCTGGAAGTTCGAGACCAACGAGTACAATGTCACCGTCATT-GGTTAGTATTCCTGTCCACA--CGATGTACCAT-GCATCTGAATGT-ATACTAACATGGCAACACAGATGCTCCCGGTCA-CCGTGA
>Pestalotiopsis_australis_CBS_114193
CCCATGTGAACTTACCATT--GTTGCCTCGGCAG-AAGCTACCTGGT--TACCCTACCTT-GGAACGGCCTACCCTGTAGCGCCTTACCCTGGAACGGCCTACCCTGTAACGGCTGCCGGTGGACTACCAAACTCTTGTTATTTTATTGTAATCTGAGCGTCTTATTTTAATAAGTCAAAACTTTCAACAACGGATCTCTTGGTTCTGGCATCGATGAAGAACGCAGCGAAATGCGATAAGTAATGTGAATTGCAGAATTCAGTGAATCATCGAATCTTTGAACGCACATTGCGCCCATTAGTATTCTAGTGGGCATGCCTGTTCGAGCGTCATTTCAACCCTTAAGCCTAGCTTAGTGTTGGGAGCCTACT---GCTTTTGCTAGCGGTAGCTCCTGAAATACAACGGCGGATCTGCGATATCCTCTGAGCGTAGTAA------ATTT-TATCTCGCTTTT-GACTGGAGTT-GCAGCGTCTTTAGCCGCTAAACCCCCC-AATTTTTTAATGGTTGACCTCGGTGCTGCCTTTTGGTATG-TAGCC-------CATCTA--CCTCGACAC-GCCTCAATACG---------------------ACA-------------------------------ACCCCCC--GCAATTCG----ACAA--------CGACGTTCTCAACGACTGC-TTGATTGGAAACAAGGGAAAGAC-TTGATACTGACCGGTCCCTGATAGGCAAACCATCTCTGGCGAGCACGGTCTCGACAGCAATGGAGTGTACGTACCCTTTCCTTGGCTACTTGCTTTGCCACGAACATCTCAGCTAACACTCG-TGGTTGTTCAGCTACAACGGTACCTCCGAGCTCCAGCTCGAGCGCATGAGCGTCTACTTCAACGAGGCTTCCGGCAACAAGTACGTTCCTCGTGCCGTCCTCGTCGATCTCGAGCCCGGTACCATGGACGCCGTCCGCGCCGGTCCTTTCGGTCAGCTCTTCCGCCCTGACAACTTCGTCTTCGG-TCAGTCCGGTGCC---GGAAACAACTGGCATCG-------CCTCGCACA----CATT----CCAACC---GGTGCCGAAAATT----------T-G--------TTTT------CGCACCTG-CCCATTT----TCCC--AGACACTTA-CCCC---------GCCG-----------CACGACCCCG-CGGTGCAAACG--AAAAATTTCTTA--TCACAGCCCCAC--ATCACAC---AAACA-TTTTGGCAGCCATGCACTTT-CCAGGA--CCCACAATGAACAA-----------------TTGCTGACCCCGCC-AAATAGGAAGCCGCCGAGCTCGGAAAGGGTTCCTTCAAGTACGCATGGGTTCTTGACAAGCTCAAGGCCGAGCGTGAGCGTGGTATCACCATTGATATCGCT-CTCTGGAAGTTCGAGACCAACGAGTACAATGTCACCGTCATT-GGTTAGTAACCCTGTCCATG--CGATGTACCAT-GCGTCTGAATGT-ATGCTAACATGGCAACACAGATGCTCCCGGTCA-CCGTGA
>Pestalotiopsis_australis_CBS_111503
CCCATGTGAACTTACCATT--GTTGCCTCGGCAG-AAGCTACCTGGT--TACCCTACCTT-GGAACGGCCTACCCTGTAGCGCCTTACCCTGGAACGGCTTACCCTGTAACGGCTGCCGGTGGACTACCAAACTCTTGTTATTTTATTGTAATCTGAGCGTCTTATTTTAATAAGTCAAAACTTTCAACAACGGATCTCTTGGTTCTGGCATCGATGAAGAACGCAGCGAAATGCGATAAGTAATGTGAATTGCAGAATTCAGTGAATCATCGAATCTTTGAACGCACATTGCGCCCATTAGTATTCTAGTGGGCATGCCTGTTCGAGCGTCATTTCAACCCTTAAGCCTAGCTTAGTGTTGGGAGCCTACT---GCTTTTGCTAGCGGTAGCTCCTGAAATACAACGGCGGATCTGCGATATCCTCTGAGCGTAGTAA------ATTT-TATCTCGCTTTT-GACTGGAGTT-GCAGCGTCTTTAGCCGCTAAACCCCCC-AATTTTTTAATGGTTGACCTCGGTGCTGCCTTTTGGTATG-TAGCC-------CATCTA--CCTCGACAC-GCCTCAATACG---------------------ACA-------------------------------ACCCCCC--GCAATTCG----ACAA--------CGACGTTCTCAACGACTGC-TTGATTGGAAACAAGGGAAAGAC-TTGATACTGACCGGTCCCTGATAGGCAAACCATCTCTGGCGAGCACGGTCTCGACAGCAATGGAGTGTACGTACCCTTTCCTTGGCTACTTGCTTTGCCACGAACATCTCAGCTAACACTCG-TGGTTGTTCAGCTACAACGGTACCTCCGAGCTCCAGCTCGAGCGCATGAGCGTCTACTTCAACGAGGCTTCCGGCAACAAGTACGTTCCTCGTGCCGTCCTCGTCGATCTCGAGCCCGGTACCATGGACGCCGTCCGCGCCGGTCCTTTCGGTCAGCTCTTCCGCCCTGACAACTTCGTCTTCGG-TCAGTCCGGTGCC---GGAAACAACTGGCATCG-------CCTCGCACA----CATT----CCAACC---GGTGCCGAAAATT----------T-G--------TTTT------CGCACCTG-CCCATTT----TCCC--AGACACTTA-CCCC---------GCCG-----------CACGACCCCG-CGGTGCAAACG--AAAAATTTCTTA--TCACAGCCCCAC--ATCACAC---AAACA-TTTTGGCAGCCATGCACTTT-CCAGGA--CCCACAATGAACAA-----------------TTGCTGACCCCGCC-AAATAGGAAGCCGCCGAGCTCGGAAAGGGTTCCTTCAAGTACGCATGGGTTCTTGACAAGCTCAAGGCCGAGCGTGAGCGTGGTATCACCATTGATATCGCT-CTCTGGAAGTTCGAGACCAACGAGTACAATGTCACCGTCATT-GGTTAGTAACCCTGTCCATG--CGATGTACCAT-GCGTCTGAATGT-ATGCTAACATGGCAACACAGATGCTCCCGGTCA-CCGTGA
>Pestalotiopsis_australasiae_CBS_114141
CCCATGTGAACTTACCATT--GTTGCCTCGGCAG-AAGCTGCTCGGT-GCACCCTACCTT-GGAACGGCCTACCCTGTAGCGCCTTACCCTGGAACGGCTTACCCTGTAACGGCTGCCGGTGGACTACCAAACTCTTGTTATTTTATTGTAATCTGAGCGTCTTATTTTAATAAGTCAAAACTTTCAACAACGGATCTCTTGGTTCTGGCATCGATGAAGAACGCAGCGAAATGCGATAAGTAATGTGAATTGCAGAATTCAGTGAATCATCGAATCTTTGAACGCACATTGCGCCCATTAGTATTCTAGTGGGCATGCCTGTTCGAGCGTCATTTCAACCCTTAAGCCTAGCTTAGTGTTGGGAGCCTACT---GCTTTTGCTAGCTGTAGCTCCTGAAATACAACGGCGGATCTGCGATATCCTCTGAGCGTAGTAA-----ATTTT-TATCTCGCTTTT-GACTGGAGTT-GCAGCGTCTTTGGCCGCTAAATCCCCC-AA-TTTTTAATGGTTGACCTCGGTGCTGCCTTCTGGTATG-TAGCC-------CATCTA--CCTCGACGC-GCCTCAATACG---------------------ACA--------------------------------CCCCCG--GCAACTCG----GCAA--------CGACATTCTCAAA---TGC-TTGTTTGGAACCATACGAAAGAC-TTGATACTGACCGGCCTATGATAGGCAAACCATCTCTGGCGAGCACGGTCTCGACAGCAATGGAGTGTACGTACCCTTTCCCTGGCTACTCGCTTTCCCGTGAACATGTCAGCTAACAGTCG-TGCTTGTGCAGCTACAACGGTACCTCCGAGCTCCAGCTCGAGCGCATGAGCGTCTACTTCAACGAGGCTTCCGGCAACAAGTACGTTCCTCGTGCCGTCCTCGTCGATCTCGAGCCCGGTACCATGGATGCCGTCCGCGCCGGTCCTTTCGGTCAGCTCTTCCGCCCTGACAACTTCGTCTTCGG-TCAGTCCGGTGCC---GGAAACAACTGGTATCA-C---CACCTCGCAAA----CATTT---CCACACC--GGTGCCGAAAATC----------TGG--------TTTT------CGCACCTG-CCCATTT----TCCC--AGACACTTA-CCCC---------GCCG-----------CACGACCCCG-CGGTGCAAACG--AAAAATTTCTTA--TCACAGCCCCAC--ATCACAC---AAACA-TTTTGGCAGCCACGCACTTT-GCATGA--CCCACAATGAACAA-----------------TTGCTGACCCCGCC-AAATAGGAAGCCGCCGAGCTCGGAAAGGGTTCCTTCAAGTACGCATGGGTTCTTGACAAGCTCAAGGCCGAGCGTGAGCGTGGTATCACCATTGATATCGCT-CTCTGGAAGTTCGAGACCAACGAGTACAATGTCACCGTCATC-GGTTAGTATCCCTGTCCACA--ACATGTGTCAT-GTCTCTGAACTCAAGACTAACCTTGCAATACAGACGCTCCCGGTCA-CCGTGA
>Pestalotiopsis_australasiae_CBS_114126
CCCATGTGAACTTACCATT--GTTGCCTCGGCAG-AAGCTGCTCGGT-GCACCCTACCTT-GGAACGGCCTACCCTGTAGCGCCTTACCCTGGAACGGCTTACCCTGTAACGGCTGCCGGTGGACTACCAAACTCTTGTTATTTTATTGTAATCTGAGCGTCTTATTTTAATAAGTCAAAACTTTCAACAACGGATCTCTTGGTTCTGGCATCGATGAAGAACGCAGCGAAATGCGATAAGTAATGTGAATTGCAGAATTCAGTGAATCATCGAATCTTTGAACGCACATTGCGCCCATTAGTATTCTAGTGGGCATGCCTGTTCGAGCGTCATTTCAACCCTTAAGCCTAGCTTAGTGTTGGGAGCCTACT---GCTTTTGCTAGCTGTAGCTCCTGAAATACAACGGCGGATCTGCGATATCCTCTGAGCGTAGTAA-----ATTTT-TATCTCGCTTTT-GACTGGAGTT-GCAGCGTCTTTGGCCGCTAAATCCCCC-AA-TTTTTAATGGTTGACCTCGGTGCTGCCTTCTGGTATG-TAGCC-------CATCTA--CCTCGACGC-GCCTCAATACG---------------------ACA--------------------------------CCCCCG--GCAACTCG----GCAA--------CGACATTCTCAAA---TGC-TTGTTTGGAACCATACGAAAGAC-TTGATACTGACCGGCCTATGATAGGCAAACCATCTCTGGCGAGCACGGTCTCGACAGCAATGGAGTGTACGTACCCTTTCCCTGGCTACTCGCTTTCCCGTGAACATGTCAGCTAACAGTCG-TGCTTGTGCAGCTACAACGGTACCTCCGAGCTCCAGCTCGAGCGCATGAGCGTCTACTTCAACGAGGCTTCCGGCAACAAGTACGTTCCTCGTGCCGTCCTCGTCGATCTCGAGCCCGGTACCATGGATGCCGTCCGCGCCGGTCCTTTCGGTCAGCTCTTCCGCCCTGACAACTTCGTCTTCGG-TCAGTCCGGTGCC---GGAAACAACTGGTATCA-C---CACCTCGCAAA----CATTT---CCACACC--GGTGCCGAAAATC----------TGG--------TTTT------CGCACCTG-CCCATTT----TCCC--AGACACTTA-CCCC---------GCCG-----------CACGACCCCG-CGGTGCAAACG--AAAAATTTCTTA--TCACAGCCCCAC--ATCACAC---AAACA-TTTTGGCAGCCACGCACTTT-GCATGA--CCCACAATGAACAA-----------------TTGCTGACCCCGCC-AAATAGGAAGCCGCCGAGCTCGGAAAGGGTTCCTTCAAGTACGCATGGGTTCTTGACAAGCTCAAGGCCGAGCGTGAGCGTGGTATCACCATTGATATCGCT-CTCTGGAAGTTCGAGACCAACGAGTACAATGTCACCGTCATT-GGTTAGCATCCCTGTCCACA--ACATGTGTCAT-GTCTCTGAACTCAAGACTAACCTTGCAATACAGACGCTCCCGGTCA-CCGTGA
>Pestalotiopsis_biciliata_CBS_236_38
CCCATGTGAACTTACCATT--GTTGCCTCGGCAG-AAGCTGCTCGGT-ACACCTTACCTT-GGAACGGCCTACCCTGTAGCGCCTTACCCTGGAACGGCTTACCCTGTAACGGCTGCCGGTGGACTACCAAACTCTTGTTATTTTATTGTAATCTGAGCGTCTTATTTTAATAAGTCAAAACTTTCAACAACGGATCTCTTGGTTCTGGCATCGATGAAGAACGCAGCGAAATGCGATAAGTAATGTGAATTGCAGAATTCAGTGAATCATCGAATCTTTGAACGCACATTGCGCCCATTAGTATTCTAGTGGGCATGCCTGTTCGAGCGTCATTTCAACCCTTAAGCCTAGCTTAGTGTTGGGAGCCTACT---GCTTTTACTAGCTGTAGCTCCTGAAATACAACGGCGGATCTGCGATATCCTCTGAGCGTAGTAA------TTTT-TATCTCGCTTTT-GACTGGAGTT-GCAGCGTCTTTAGCCGCTAAATCCCCC-AA-TTTTTAATGGTTGACCTCGGTGCTGCCTTCTGGTATG-TAGCC-------CATCTA--CCTCGACGC-GCCTCGATACG---------------------ACA--------------------------------CCCCCG--GCAACTCG----ACAA--------CGACATTCTCAAC---TGC-TTGTTTGGAACCATACGAAAGAC-TTGATACTGACCGGTCTATGATAGGCAAACCATCTCTGGCGAGCACGGTCTCGACAGCAATGGAGTGTACGTACCCTTTCCCTGGCTACTCGCTTTCTCGTGAACATGTCAGCTAACAGTCG-TGCTTGTTCAGCTACAACGGTACCTCCGAGCTCCAGCTCGAGCGCATGAGCGTCTACTTCAACGAGGCTTCCGGCAACAAGTACGTTCCTCGTGCCGTCCTCGTCGATCTCGAGCCCGGTACCATGGATGCCGTCCGCGCCGGTCCTTTCGGTCAGCTCTTCCGCCCTGACAACTTCGTTTTCGG-TCAGTCCGGTGCC---GGAAACAACTGGCAACA-T---CACCTCGCAAA----CATTT---CCACACC--GGTGCCGAAAATC----------TGG--------TTTC------CGCACCTT-CCCATTT----TCCC--AGACACTTA-CCCC---------GCCG-----------CACGACCCCG-CGGTGCAAACG--AAAAATTTCTTA--TCGCAGCCCCAC--ATCAC-----AAACG-TTTTGGCAGCCACGCACTTT-GCATGA--CCCACAATGAACAA-----------------TTGCTGACCCCGCC-AAATAGGAAGCCGCCGAGCTCGGAAAGGGTTCCTTCAAGTACGCATGGGTTCTTGACAAGCTCAAGGCCGAGCGTGAGCGTGGTATCACCATTGATATCGCT-CTCTGGAAGTTCGAGACCAACGAGTACAATGTCACCGTCATT-GGTTAGTATCCCTGTCCACA--ACATGTGTCAT-GTCACCGAACTCAAGACTAACCTTGCAATACAGACGCTCCCGGTCA-CCGTGA
>Pestalotiopsis_biciliata_CBS_124463
CCCATGTGAACTTACCATT--GTTGCCTCGGCAG-AAGCTGCTCGGT-ACACCTTACCTT-GGAACGGCCTACCCTGTAGCGCCTTACCCTGGAACGGCTTACCCTGTAACGGCTGCCGGTGGACTACCAAACTCTTGTTATTTTATTGTAATCTGAGCGTCTTATTTTAATAAGTCAAAACTTTCAACAACGGATCTCTTGGTTCTGGCATCGATGAAGAACGCAGCGAAATGCGATAAGTAATGTGAATTGCAGAATTCAGTGAATCATCGAATCTTTGAACGCACATTGCGCCCATTAGTATTCTAGTGGGCATGCCTGTTCGAGCGTCATTTCAACCCTTAAGCCTAGCTTAGTGTTGGGAGCCTACT---GCTTTTACTAGCTGTAGCTCCTGAAATACAACGGCGGATCTGCGATATCCTCTGAGCGTAGTAA------TTTT-TATCTCGCTTTT-GACTGGAGTT-GCAGCGTCTTTAGCCGCTAAATCCCCC-AA-TTTTTAATGGTTGACCTCGGTGCTGCCTTCTGGTATG-TAGCC-------CATCTA--CCTCGACGC-GCCTCGATACG---------------------ACA--------------------------------CCCCCG--GCAACTCG----ACAA--------CGACATTCTCAAC---TGC-TTGTTTGGAACCATACGAAAGAC-TTGATACTGACCGGTCTATGATAGGCAAACCATCTCTGGCGAGCACGGTCTCGACAGCAATGGAGTGTACGTACCCTTTCCCTGGCTACTCGCTTTCTCGTGAACATGTCAGCTAACAGTCG-TGCTTGTTCAGCTACAACGGTACCTCCGAGCTCCAGCTCGAGCGCATGAGCGTCTACTTCAACGAGGCTTCCGGCAACAAGTACGTTCCTCGTGCCGTCCTCGTCGATCTCGAGCCCGGTACCATGGATGCCGTCCGCGCCGGTCCTTTCGGTCAGCTCTTCCGCCCTGACAACTTCGTTTTCGG-TCAGTCCGGTGCC---GGAAACAACTGGCAACA-T---CACCTCGCAAA----CATTT---CCACACC--GGTGCCGAAAATC----------TGG--------TTTC------CGCACCTG-CCCATTT----TCCC--AGACACTTA-CCCC---------GCCG-----------CACGACCCCG-CGGTGCAAACG--AAAAATTTCTTA--TCGCAGCCCCAC--ATCACA----AAACG-TTTTGGCAGCCACGCACTTT-GCATGA--CCCACAATGAACAA-----------------TTGCTGACCCCGCC-AAATAGGAAGCCGCCGAGCTCGGAAAGGGTTCCTTCAAGTACGCATGGGTTCTTGACAAGCTCAAGGCCGAGCGTGAGCGTGGTATCACCATTGATATCGCT-CTCTGGAAGTTCGAGACCAACGAGTACAATGTCACCGTCATT-GGTTAGTATCCCTGTCCACA--ACATGTGTCAT-GTCACCGAACTCAAGACTAACCTTGCAATACAGACGCTCCCGGTCA-CCGTGA
>Pestalotiopsis_brachiata_LC2988
CCCATGTGAACTTACCATT--GTTGCCTCGGCAG-AAGCTGCTCGGT-GCACCCTACCTT-GGAACGGCCTACCCTGTAGCGCCTTACCCTGGAACGGCCTACCCTGTAGCGGCTGCCGGTGGACTACCAAACTCTTGTTATTTTATTGTAATCTGAGCGTCTTATTTTAATAAGTCAAAACTTTCAACAACGGATCTCTTGGTTCTGGCATCGATGAAGAACGCAGCGAAATGCGATAAGTAATGTGAATTGCAGAATTCAGTGAATCATCGAATCTTTGAACGCACATTGCGCCCATTAGTATTCTAGTGGGCATGCCTGTTCGAGCGTCATTTCAACCCTTAAGCCTAGCTTAGTGTTGGGAGCCTACT---GCTTTTGCTAGCTGTAGCTCCTGAAATACAACGGCGGATCTGCGATATCCTCTGAGCGTAGTAA------TTTT-TATCTCGCTTTT-GACTGGAGTT-GCAGCGTCTTTAGCCGCTAAATCCCCC-AA-TTTTTAATGGTTGACCTCGGTGCTGCCTTCTGGTATG-TAGCC-------CATCTA--CCTCGACGC-GCCTCGATACG---------------------ACA--------------------------------CCCCCG--GCAACTCG----ACAA--------CGACATTCTCAAC---TGC-TTGTTTGGAACCATACGAAAGAC-TTGATACTGACCGGTCTATGATAGGCAAACCATCTCTGGCGAGCACGGTCTCGACAGCAATGGAGTGTACGTACCCTTTCCCTGGCTACTCGCTTTCTCGTGAACATGTCAGCTAACAGTCG-TGCTTGTTCAGCTACAACGGTACCTCCGAGCTCCAGCTCGAGCGCATGAGCGTCTACTTCAACGAGGCTTCCGGCAACAAGTACGTTCCTCGTGCCGTCCTCGTCGATCTCGAGCCCGGTACCATGGATGCCGTCCGCGCCGGTCCTTTCGGTCAGCTCTTCCGCCCTGACAACTTCGTTTTCGG-TCAGTCCG--------------------CATCA-TCACCACCTCGCAAA----CGTTG---CCACACC--GGTGGCGAAAATC----------TGG--------TTTT------CGCACCTG-CCCATTT----TCCC--AGACACTTA-CCCC---------GCCG-----------CACGACCCCG-CGGTGCAAACG--AAAAATTTCTTA--TCATAGCCCCAC--ATCACAC---AAACA-TTTTGGCAGCCACGCACTTT-GCATGA--CCCACAATGAACAA-----------------TTGCTGACCCCGCC-AAATAGGAAGCCGCCGAGCTCGGAAAGGGTTCCTTCAAGTACGCATGGGTTCTTGACAAGCTCAAGGCCGAGCGTGAGCGTGGTATCACCATTGATATCGCT-CTCTGGAAGTTCGAGACCAACGAGTACAATGTCACCGTCATT-GGTTAGTATCCCTGTCCACA--ACATGTGTCAT-GTCTCCAAACTCAAGACTAACCTTGCAATACAGACGCTCCCGGTCA-CCGTGA
>Pestalotiopsis_brachiata_LC8188
CCCATGTGAACTTACCATT--GTTGCCTCGGCAG-AAGCTGCTCGGT-GCACCCTACCTT-GGAACGGCCTACCCTGTAGCGCCTTACCCTGGAACGGCCTACCCTGTAGCGGCTGCCGGTGGACTACCAAACTCTTGTTATTTTATTGTAATCTGAGCGTCTTATTTTAATAAGTCAAAACTTTCAACAACGGATCTCTTGGTTCTGGCATCGATGAAGAACGCAGCGAAATGCGATAAGTAATGTGAATTGCAGAATTCAGTGAATCATCGAATCTTTGAACGCACATTGCGCCCATTAGTATTCTAGTGGGCATGCCTGTTCGAGCGTCATTTCAACCCTTAAGCCTAGCTTAGTGTTGGGAGCCTACT---GCTTTTGCTAGCTGTAGCTCCTGAAATACAACGGCGGATCTGCGATATCCTCTGAGCGTAGTAA------TTTT-TATCTCGCTTTT-GACTGGAGTT-GCAGCGTCTTTAGCCGCTAAATCCCCC-AA-TTTTTAATGGTTGACCTCGGTGCTGCCTTCTGGTATG-TAGCC-------CATCTA--CCTCGACGC-GCCTCGATACG---------------------ACA--------------------------------CCCCCG--GCAACTCG----ACAA--------CGACATTCTCAAC---TGC-TTGTTTGGAACCATACGAAAGAC-TTGATACTGACCGGTCTATGATAGGCAAACCATCTCTGGCGAGCACGGTCTCGACAGCAATGGAGTGTACGTACCCTTTCCCTGGCTACTCGCTTTCTCGTGAACATGTCAGCTAACAGTCG-TGCTTGTTCAGCTACAACGGTACCTCCGAGCTCCAGCTCGAGCGCATGAGCGTCTACTTCAACGAGGCTTCCGGCAACAAGTACGTTCCTCGTGCCGTCCTCGTCGATCTCGAGCCCGGTACCATGGATGCCGTCCGCGCCGGTCCTTTCGGTCAGCTCTTCCGCCCTGACAACTTCGTTTTCGG-TCAGTCCGGTGCC---GGAAACAACTGGCATCA-TCACCACCTCGCAAA----CGTTG---CCACACC--GGTGSCGAAAATC----------TGG--------TTTT------CGCACCTG-CCCATTT----TCCC--AGACACTTA-CCCC---------GCCG-----------CACGACCCCG-CGGTGCAAACG--AAAAATTTCTTA--TCATAGCCCCAC--ATCACAC---AAACA-TTTTGGCAGCCACGCACTTT-GCATGA--CCCACAATGAACAA-----------------TTGCTGACCCCGCC-AAATAGGAAGCCGCCGAGCTCGGAAAGGGTTCCTTCAAGTACGCATGGGTTCTTGACAAGCTCAAGGCCGAGCGTGAGCGTGGTATCACCATTGATATCGCT-CTCTGGAAGTTCGAGACCAACGAGTACAATGTCACCGTCATT-GGTTAGTATCCCTGTCCACA--ACATGTGTCAT-GTCTCCAAACTCAAGACTAACCTTGCAATACAGACGCTCCCGGTCA-CCGTGA
>Pestalotiopsis_brassicae_CBS_170_26
CCCATGTGAACTTACCATT--GTTGCCTCGGCAG-AAGCTACCTGGT--TACCCTACCTT-GGAACGGCCTACCCTGTAGCGCCTTACCCTGGAACGGCCTACCCTGTAACGGCTGCCGGTGGACTACCAAACTCTTGTTATTTTATTGTAATCTGAGCGTCTTATTTTAATAAGTCAAAACTTTCAACAACGGATCTCTTGGTTCTGGCATCGATGAAGAACGCAGCGAAATGCGATAAGTAATGTGAATTGCAGAATTCAGTGAATCATCGAATCTTTGAACGCACATTGCGCCCATTAGTATTCTAGTGGGCATGCCTGTTCGAGCGTCATTTCAACCCTTAAGCCTAGCTTAGTGTTGGGAGCCTACC---GCTTTTGCTAGCGGTAGCTCCTGAAATACAACGGCGGATCTGCGATATCCTCTGAGCGTAGTAA------TTTT-TATCTCGCTTTT-GACTGGAGTT-GCAGCGTCTTTAGCCGCTAAACCCCCCAAATTTTTTAATGGTTGACCTC--------------------------------------------------------------------------------------------------------------------------------------------------------------------------------------------------------------------------------------------------------------------------------------------------------------------------------------------------------------------------------------------------------------------------------------------------------------------------------------------------------------------------------------------------CATCA-T---CGCCT--CAAA----CATCTT--CCAACC---GGTGCCGAAAATC----------T-G--------TTTT------CGCACCTG-CCCATTT----TCCC--AGACACTTA-CCCC---------GCCG-----------CACGACCCCG-CGGTGCAAACG--AAAAATTTCTTA--TCACAGCCCCAC--ATCGCAC---AAACA-TTTTGGCAGCCATGCACTTT-CCAAGA--CCCACAATGAACAA-----------------TTGCTGACCCCGCC-AAATAGGAAGCCGCCGAGCTCGGAAAGGGTTCCTTCAAGTACGCATGGGTTCTTGACAAGCTCAAGGCCGAGCGTGAGCGTGGTATCACCATTGATATCGCT-CTCTGGAAGTTCGAGACCAACGAGTACAATGTCACCGTCATT-GGTTAGTATCCCTGCCCACA--CCATGTATCAT-GCATCCGACCTT-GTGCTAACATGGCAACACAGATGCTCCCGGTCA-CCGTGA
>Pestalotiopsis_camelliae_MFLUCC_12_0277
CCCATGTGAACTTACCATT--GTTGCCTCGGCAG-AAGCTACCCGGT---ACCTTACCTT-GGAACGGCCTACCCTGTAGCGCCTTACCCTGGAACGGCTTACCCTGCAGCGGCTGCCGGTGGACTACCAAACTCTTGTTATTTTTATGTTATCTGAGCGTCTTATTTTAATAAGTCAAAACTTTCAACAACGGATCTCTTGGTTCTGGCATCGATGAAGAACGCAGCGAAATGCGATAAGTAATGTGAATTGCAGAATTCAGTGAATCATCGAATCTTTGAACGCACATTGCGCCCATTAGTATTCTAGTGGGCATGCCTGTTCGAGCGTCATTTCAACCCTTAAGCCTAGCTTAGTGTTGGGAGCCTACT---GCTTTTGTTAGCTGTAGCTCCTGAAATACAACGGCGGATCTGCGATATCCTCTGAGCGTAGTAA------TTTTTTTCCTCGCTTTT-GACTGGAGTT-GCAGCGTCTTTAGCCGCTAAACCCCCC-AA--TTTTAATGGTTGACCTCGGTGCTGCTTTCTGGTATG-TAGCT-------CATCTA--CCTCGACGC-GCCTCAGCACG---------------------ACG--------------------------------CCTCTC--GCAACTCG----ACAA--------CGACGTTATCAAC---TAC-TTGGTTGAAACCAAGCGAAAGAC-TTGATACTGACAGGCCTCTGATAGGCAAACCATCTCTGGCGAGCACGGTCTCGACAGCAATGGAGTGTACGTACCGTACCCTTGGCTACCTGCT-TCCCACGAACATGTCAGCTAACACTCG-TG---GTTCAGCTACAACGGTACCTCCGAGCTCCAGCTCGAGCGCATGAGCGTCTACTTCAACGAGGCTTCCGGCAACAAGTACGTTCCTCGTGCCGTCCTCGTCGATCTCGAGCCCGGTACCATGGATGCCGTCCGCGCCGGTCCTTTCGGTCAGCTCTTCCGCCCTGACAACTTCGTCTTCGG-TCAGTCCGGTGCC---GGAAACAACTGGTATCA-T---TACCTCGCAAA----TACTT---CCAAACC--GGTGTCGAAAATA----------T-GTGCTTCTTTTTT------CGCGCCTG-CCCACAT----CCCC--AGACACTTA-CCCC---------GCCG-----------CACGACCCCG-CGGTGCAAACG--AAAAATTTCTTA--TCACAGCCCCAC--ACCGCAC---AAACA-TTTTGGCAGCCATGCACTTT-TCATAA--CCCAC-ACGAGCAT-----------------TTGCTGACCCCGCC-AAATAGGAAGCCGCCGAGCTCGGAAAGGGTTCCTTCAAGTACGCATGGGTTCTTGACAAGCTCAAGGCCGAGCGTGAGCGTGGTATCACCATCGATATCGCT-CTCTGGAAGTTCGAGACCAACGAGTACAATGTCACCGTCATT-GGTTAGTATCCCTGTCCACA-----TCCATCAT-GCATCCGAAATC-AGACTAACACGGCACCACAGATGCTCCCGGTCA-CCGTGA
>Pestalotiopsis_camelliae_oleiferae_CSUFTCC08
----TGTGAACTTACCATT--GTTGCCTCGGCAG-AAGCTGCTCGGT-GCACCCTACCTT-GGAACGGCCTACCCTGTAGCGCCTTACCCTGGAACGGCTTACCCTGTAGCGGCTGCCGGTGGACTACTAAACTCTTGTTATTTTATTGTAATCTGAGCGTCTTATTTTAATAAGTCAAAACTTTCAACAACGGATCTCTTGGTTCTGGCATCGATGAAGAACGCAGCGAAATGCGATAAGTAATGTGAATTGCAGAATTCAGTGAATCATCGAATCTTTGAACGCACATTGCGCCCATTAGTATTCTAGTGGGCATGCCTGTTCGAGCGTCATTTCAACCCTTAAGCCTAGCTTAGTGTTGGGAGCCTACT---GCTTTTACTAGCTGTAGCTCCTGAAATACAACGGCGGATCTGCGATATCCTCTGAGCGTAGTAA------TTTT-TATCTCGCTTTT-GACTGGAGTT-GCAGCGTCTTTAGCCGCTAAATCCCCC-AA-TTTTTAATGGTTGACCTC--TGCTGCCTTCTGGTATG-TAGCC-------CATCTA--CCTCGACGC-GCCTCAATACG---------------------ACA--------------------------------CCCCCG--GCAACTCG----ACAA--------CGACATTCTCAAC---TGC-TTGTTTGGAACCATACGAAAGAC-TTGATACTGACCGGTCTATGATAGGCAAACCATCTCTGGCGAGCACGGTCTCGACAGCAATGGAGTGTACGTACCCTTTCCCTGGCTACTCGCTTTCTCGTGAACATGTCAGCTAACAGTTG-TGCTTGTTCAGCTACAACGGTACCTCCGAGCTCCAGCTCGAGCGCATGAGCGTCTACTTCAACGAGGCTTCCGGCAACAAGTACGTTCCTCGTGCCGTCCTCGTCGATCTCGAGCCCGGTACCATGGATGCCGTCCGCGCCGGTCCTTTCGGTCAGCTCTTCCGCCCTGACAACTTCGTCTTCGG-TCAGTCCGGTGCC---GGAAACACTGGGCAACA-T---CACCTCGCAAA----CATTT---CCACACC--GGTGCCGAAAATC----------TGG--------TTTC------CGCACCTG-CCCATTT----TCCC--AGACACTTA-CCCC---------GCCG-----------CACGACCCCG-CGGTGCAAACG--AAAAATTTCTTA--TCGCAGCCCCAC--ATCAC-----AAACG-TTTTGGCAGCCACGCACTTT-GCATGA--CCCACAATGAACAA-----------------TTGCTGACCCCGCC-AAATAGGAAGCCGCCGAGCTCGGAAAGGGTTCCTTCAAGTACGCATGGGTTCTTGACAAGCTCAAGGCCGAGCGTGAGCGTGGTATCACCATTGATATCGCT-CTCTGGAAGTTCGAGACCAACGAGTACAATGTCACCGTCATT-GGTTAGTATCCCTGTCCACA--ACATGTGTCAT-GTCACCGAACTCAAGACTAACCTTGCAATACAGACGCTCCCGGTCA-CCGTGA
>Pestalotiopsis_camelliae_oleiferae_CSUFTCC09
----TGTGAACTTACCATT--GTTGCCTCGGCAG-AAGCTGCTCGGT-GCACCCTACCTT-GGAACGGCCTACCCTGTAGCGCCTTACCCTGGAACGGCTTACCCTGTAGCGGCTGCCGGTGGACTACTAAACTCTTGTTATTTTATTGTAATCTGAGCGTCTTATTTTAATAAGTCAAAACTTTCAACAACGGATCTCTTGGTTCTGGCATCGATGAAGAACGCAGCGAAATGCGATAAGTAATGTGAATTGCAGAATTCAGTGAATCATCGAATCTTTGAACGCACATTGCGCCCATTAGTATTCTAGTGGGCATGCCTGTTCGAGCGTCATTTCAACCCTTAAGCCTAGCTTAGTGTTGGGAGCCTACT---GCTTTTACTAGCTGTAGCTCCTGAAATACAACGGCGGATCTGCGATATCCTCTGAGCGTAGTAA------TTTT-TATCTCGCTTTT-GACTGGAGTT-GCAGCGTCTTTAGCCGCTAAATCCCCC-AA-TTTTTAATGGTTGACCTC--TGCTGCCTTCTGGTATG-TAGCC-------CATCTA--CCTCGACGC-GCCTCAATACG---------------------ACA--------------------------------CCCCCG--GCAACTCG----ACAA--------CGACATTCTCAAC---TGC-TTGTTTGGAACCATACGAAAGAC-TTGATACTGACCGGTCTATGATAGGCAAACCATCTCTGGCGAGCACGGTCTCGACAGCAATGGAGTGTACGTACCCTTTCCCTGGCTACTCGCTTTCTCGTGAACATGTCAGCTAACAGTTG-TGCTTGTTCAGCTACAACGGTACCTCCGAGCTCCAGCTCGAGCGCATGAGCGTCTACTTCAACGAGGCTTCCGGCAACAAGTACGTTCCTCGTGCCGTCCTCGTCGATCTCGAGCCCGGTACCATGGATGCCGTCCGCGCCGGTCCTTTCGGTCAGCTCTTCCGCCCTGACAACTTCGTCTTCGG-TCAGTCCGGTGCC---GGAAACACTGGGCAACA-T---CACCTCGCAAA----CATTT---CCACACC--GGTGCCGAAAATC----------TGG--------TTTC------CGCACCTG-CCCATTT----TCCC--AGACACTTA-CCCC---------GCCG-----------CACGACCCCG-CGGTGCAAACG--AAAAATTTCTTA--TCGCAGCCCCAC--ATCAC-----AAACG-TTTTGGCAGCCACGCACTTT-GCATGA--CCCACAATGAACAA-----------------TTGCTGACCCCGCC-AAATAGGAAGCCGCCGAGCTCGGAAAGGGTTCCTTCAAGTACGCATGGGTTCTTGACAAGCTCAAGGCCGAGCGTGAGCGTGGTATCACCATTGATATCGCT-CTCTGGAAGTTCGAGACCAACGAGTACAATGTCACCGTCATT-GGTTAGTATCCCTGTCCACA--ACATGTGTCAT-GTCACCGAACTCAAGACTAACCTTGCAATACAGACGCTCCCGGTCA-CCGTGA
>Pestalotiopsis_cangshanensis_CGMCC_3_23544
----------CTTACCATT--GTTGCCTCGGCAG-AAGCTGCTCGGT-GCACCTTACCCT-GGAACGGCCTACCCTGTAGCGCCTTACCCTGGAACGGCTTACCCTGTAGCGGCTGCCGGTGGACTACCAAACTCTTGTTATTTTATTGTAATCTGAGCGTCTTATTTTAATAAGTCAAAACTTTCAACAACGGATCTCTTGGTTCTGGCATCGATGAAGAACGCAGCGAAATGCGATAAGTAATGTGAATTGCAGAATTCAGTGAATCATCGAATCTTTGAACGCACATTGCGCCCATTAGTATTCTAGTGGGCATGCCTGTTCGAGCGTCATTTCAACCCTTAAGCCTAGCTTAGTGTTGGGAGCCTACT---GCTTTTGCTAGCGGTAGCTCCTGAAATACAACGGCGGATCTGCGATATCCTCTGAGCGTAGTAA------TTTT-TATCTCGCTTTT-GACTGGAGTT-GCAGCGTCTTTAGCCGCTAAATCCCCC-AA-TTTTTAATGGTTGACCTC--------------------------------ACTCTA---CTCGACGC-GCCCTCATACG---------------------ACA--------------------------------CCCCCG--GCAACTCG----ACCA--------CGATAATCTCAAC---TGC-TTGGTTGGAACCATACGAAAGAC-TCGATACTGACCGGTCTATGATAGGCAAACCATCTCTGGCGAGCACGGTCTCGACAGCAATGGAGTGTACGTACCCTTTCCCTGGCTGTTCGCTTTCTCGTGAACATGTCAGCTAACAGTCG-TGCTTGTTCAGCTACAACGGTACCTCCGAGCTCCAGCTCGAGCGCATGAGCGTCTACTTCAACGAGGCTTCCGGCAACAAGTACGTTCCTCGTGCCGTCCTCGTCGATCTCGAGCCCGGTACCATGGATGCCGTCCGCGCCGGTCCTTTCGGTCAGCTCTTCCGCCCTGACAACTTCGTCTTCGG-TCAGTCCGGTGCC---GGAAACAACTGGCATCA-T---CACCTCGCAAA----CATTTT--CCAACT---GGTGCCGAAAATC----------T-G--------TTTT------CGCACCTG-CCCATTT----TCCC--AGACACTTA-CCCC---------GCCG-----------CACGACCCCG-CGGTGCAAACG--AAAAATTTCTTA--TCACAGCCCCAC--ATCGCAC---AAACA-TTTTGGCAGTCATGCACTTT-CCAAGA--CCCACAATGAACAA-----------------TTGCTGACCCCGCC-AAATAGGAAGCCGCCGAGCTCGGAAAGGGTTCCTTCAAGTACGCATGGGTTCTTGACAAGCTCAAGGCCGAGCGTGAGCGTGGTATCACCATTGATATCGCT-CTCTGGAAGTTCGAGACCAACGAGTACAATGTCACCGTCATT-GGTTAGTATCCCTGTCCACA--CGATGTACCAT-GCATCCGACCTT-GTACTAACATGGCAATCCAGATGCTCCCGGTCA-CCGTGA
>Pestalotiopsis_castanopsidis_CFCC_54430
CCCATGTGAACTTACCACT--GTTGCCTCGGCAG-AGGCTACCCGGT----ACCTACCCT-GGAACGGCCTACCCTGTAGCGCCTTACCTGGGAACGG-TTACCCTGTAGCGGCTGCCGGTGGACTACTAAACTCTTGTTATTTTATTGTAATCTGAGCGTCTTATTTTAATAAGTCAAAACTTTCAACAACGGATCTCTTGGTTCTGGCATCGATGAAGAACGCAGCGAAATGCGATAAGTAATGTGAATTGCAGAATTCAGTGAATCATCGAATCTTTGAACGCACATTGCGCCCATTAGTATTCTAGTGGGCATGCCTGTTCGAGCGTCATTTCAACCCTTAAGCCTAGCTTAGTGTTGGGAGCCTACT--AGCCCTCGCGGCCTGTAGCTCCTGAAATACAACGGCGGATCTGCGATATCCTCTGAGCGTAGTAA------TTTT-TATCTCGCTTTT-GTCAGGATTC-CCAGCATCT--AGCCGCTAAACCCCCC-AA-TTTTTAATGGTTGACCTCGGTGCTGCCTTCTGGTACG-TAGCC-------CCACTG--CCTCGACAC-GCCTCATCACG---------------------ACG--------------------------------CCTCTC-AGTACCCTA----------------CGACGATTCGAACAA-----CTAGTGGCAGCAACATGGAAGGC-ATGATACTGACTCGTCTTTGACAGGCAAACTATCTCTGGTGAGCACGGTCTCGACAGCAATGGAGTGTACGTACCATTCCCCTGGCCACTCGCTTTCTGAAGAACATGCAAGCTAAATCTCA-TGGTCGATTAGTTACAACGGCACCTCCGAGCTCCAGCTCGAGCGTATGAGCGTCTACTTCAACGAGGCTTCCGGCAACAAGTACGTTCCCCGTGCCGTCCTCGTCGATCTCGAGCCCGGTACCATGGATGCCGTCCGCGCCGGTCCCTTCGGTCAGCTCTTCCGCCCTGACAACTTCGTCTTCGG-TCAGTCCGGTGCT---GGCAACAACTGGCACCC--------TGCGAAAATCATCGTTTCG----------TGTGTCGAATATT----------TTTT-------TTTT------CGCATCCG-CCCACAT----TCTC--TGACACTTA-CCCC---------GCCG-----------CACGACCCCG-CGGTGCAAACGC-AAAAATTTCTTA--TTACAGCCCCAC--CTCACTTCCCAAA----------AGCTATGCGTTCT-TCTGGA--CCCACAACGAGGAT-----------------TTGCTGACCCCGCC-AAATAGGAAGCCGCCGAGCTCGGTAAGGGTTCCTTCAAGTACGCATGGGTTCTTGACAAGCTCAAGGCCGAGCGTGAGCGTGGTATCACCATCGATATCGCT-CTCTGGAAGTTCGAGACCAACGAGTACAATGTCACCGTCATT-GGTTAGTACTCCCATCCAGA--TAGTGCATACA-ATATGCGACTGT-CGACTAACATTGCACTACAGATGCTCCCGGTCA-CCGTGA
>Pestalotiopsis_chamaeropis_CBS_186_71
CCCATGTGAACTTACCATT--GTTGCCTCGGCAG-AAGCTACCTGGT--TACCTTACCTT-GGAACGGCCTACCCTGTAGCGCCTTACCCTGGAACGGCCTACCCTGTAACGGCTGCCGGTGGACTACCAAACTCTTGTTATTTTATTGTAATCTGAGCGTCTTATTTTAATAAGTCAAAACTTTCAACAACGGATCTCTTGGTTCTGGCATCGATGAAGAACGCAGCGAAATGCGATAAGTAATGTGAATTGCAGAATTCAGTGAATCATCGAATCTTTGAACGCACATTGCGCCCATTAGTATTCTAGTGGGCATGCCTGTTCGAGCGTCATTTCAACCCTTAAGCCTAGCTTAGTGTTGGGAGCCTACT---GCTTTTGCTAGCGGTAGCTCCTGAAATACAACGGCGGATCTGCGATATCCTCTGAGCGTAGTAA------TTTT-TATCTCGCTTTT-GACTGGAGTT-GCAGCGTCTTTAGCCGCTAAACCCCCC-AA-TTTTTAATGGTTGACCTCGGTGCTGCCTTTTGGTATG-TAGCC-------CATCTA--CCTCGACAC-GCCTCAATACG---------------------ACA-------------------------------ACCCCCC--GCAACTCG----ACAA--------CGACGTTCTCAACAAGTGC-TTGCTTGGAAACAAGGGAAAGAC-TTGATACTGACCGGTCCCTGATAGGCAAACCATCTCTGGCGAGCACGGTCTCGACAGCAATGGAGTGTACGTACCCTTTCCTTGGCTACTTGCTTTCCCACGAACATCTCAGCTAACACTCG-TGGTTGTTCAGCTACAACGGTACCTCCGAGCTCCAGCTCGAGCGCATGAGCGTCTACTTCAACGAGGCTTCCGGCAACAAGTACGTTCCTCGTGCCGTCCTCGTCGATCTCGAGCCCGGTACCATGGATGCCGTCCGCGCCGGTCCTTTCGGTCAGCTCTTCCGCCCTGACAACTTCGTCTTCGG-TCAGTCCGGTGCC---GGAAACAACTGGCATCA-T---CGCCTCGCAAA----CATTTT--CCAACC---GGTGCCGAGAATC----------T-G--------TTTT------CGCATCTG-CCCATTT----TCCC--AGACACTTA-CCCC---------GCCG-----------CACGACCCCG-CGGTGCAAACG--AAAAAATTCTTA--TCACAGCCCCAC--ATCGCAC---AAACA-TTTTGGCAGCCATGCACTTT-CCAAGA--CCCACAATGAACAT-----------------TTGCTGACCCCGCC-AAATAGGAAGCCGCCGAGCTCGGAAAGGGTTCCTTCAAGTACGCATGGGTTCTTGACAAGCTCAAGGCCGAGCGTGAGCGTGGTATCACCATCGATATCGCT-CTCTGGAAGTTCGAGACCAACGAGTACAATGTCACCGTCATT-GGTTAGTATCCCTGTCCACA--CGATGTACTAT-GCATCTGAATGT-ATACTAACATGGCAACACAGATGCTCCCGGTCA-CCGTGA
>Pestalotiopsis_changjiangensis_CFCC_54314
CCCATGTGAACTTACCACT--GTTGCCTCGGCAG-AAGTTATCTGGT-GCAGCTTACCTT-GGAACGGCCTACCCTGTAGCGCCCTACCCTGGAACGGCTTACCCTGTAACGGCTGCCGGTGGACTACCAAACTCTTGTTATTTTATTGTAATCTGAGCGTCTTATTTTAATAAGTCAAAACTTTCAACAACGGATCTCTTGGTTCTGGCATCGATGAAGAACGCAGCGAAATGCGATAAGTAATGTGAATTGCAGAATTCAGTGAATCATCGAATCTTTGAACGCACATTGCGCCCATTAGTATTCTAGTGGGCATGCCTGTTCGAGCGTCATTTCAACCCTTAAGCCTAGCTTAGTGTTGGGAGCCTACT---GCTTTTGCTAGCTGTAGCTCCTGAAATACAACGGCGGATCTGCGATATCCTCTGAGCGTAGTAA------TTTT-TTTCTCGCTTTT-GACTGGAGTT-GCAGCGTCTTTAGCCGCTAAATCCCCC-AATTTTTTAATGGTTGACCTCGGTGCTGCCTTCTGGTATG-TAGCC-------CATCTA--CCTCGACAC-GCCTCAATATG---------------------ACG--------------------------------CTTCCC--GCAACTCG----ACAA--------CGACGTTCTCAGC---TAC-TTGGTTGGAACCAAACAAAAGAC-ATGATACTGACCGGTCTCTGATAGGCAAACCATCTCTGGCGAGCACGGTCTCGACAGCAATGGAGTGTACGTACCCTTTCCTTGGCTACTTGCTTTCCCATGAACATGTTGGCTAACACTCG-TGCTTGCTCAGCTACAACGGTACCTCCGAGCTCCAGCTCGAGCGCATGAGCGTCTACTTCAACGAGGCTTCCGGCAACAAGTACGTTCCTCGTGCTGTCCTCGTCGATCTCGAGCCCGGTACCATGGACGCCGTCCGCGCCGGTCCTTTCGGCCAGCTCTTCCGCCCTGACAACTTCGTCTTCGG-CCAGTCCGGTGCC---GGAAACAACTGGCATCA-----CCACTCGCAAA----CATTT---TCGAACC--TGTGTCGAAGATC----------T-G--------TTTT------CGCACCTG-CCCATTT----TCCC--ACACACTTA-CCCC---------GCCG-----------CACGACCCCG-CGGTGCAAACG--AAAAATTTCTTA--TTACAGCCCCAC--ATCGCAC---AAACA-TTTTGGCAGCCATGCACTTT-TCATGA--CCCACAATGAGCAT-----------------TCGCTGACCCCGCC-AAATAGGAAGCCGCCGAGCTCGGAAAGGGTTCCTTCAAGTACGCATGGGTTCTTGACAAGCTCAAGGCCGAGCGTGAGCGTGGTATCACCATTGATATCGCT-CTCTGGAAGTTCGAGACCAACGAGTACAATGTCACCGTCATT-GGTTAGTATCCCTGTCCACA--ACATGCATCAT-GCATCCGAACTT-AGACTAACACCGCATTACAGATGCTCCCGGTCA-CCGTGA
>Pestalotiopsis_changjiangensis_CFCC_52803
CCCATGTGAACTTACCACT--GTTGCCTCGGCAG-AAGTTATCTGGT-GCAGCTTACCTT-GGAACGGCCTACCCTGTAGCGCCCTACCCTGGAACGGCTTACCCTGTAACGGCTGCCGGTGGACTACCAAACTCTTGTTATTTTATTGTAATCTGAGCGTCTTATTTTAATAAGTCAAAACTTTCAACAACGGATCTCTTGGTTCTGGCATCGATGAAGAACGCAGCGAAATGCGATAAGTAATGTGAATTGCAGAATTCAGTGAATCATCGAATCTTTGAACGCACATTGCGCCCATTAGTATTCTAGTGGGCATGCCTGTTCGAGCGTCATTTCAACCCTTAAGCCTAGCTTAGTGTTGGGAGCCTACT---GCTTTTACTAGCTGTAGCTCCTGAAATACAACGGCGGATCTGCGATATCCTCTGAGCGTAGTAA-----TTTTT-TTTCTCGCTTTT-GACTGGAGTT-GCAGCGTCTTTAGCCGCTAAACCCCCC-AA-TTTTTAATGGTTGACCTCGGTGCTGCCTTCTGGTATG-TAGCC-------CATCTA--CCTCGACAC-GCCTCAATATG---------------------ACG--------------------------------CCTCCC--GCAACTCG----ACAA--------CGACGTTCTCAGC---TAC-TTGGTTGGAACCAAACAAAAGAC----ATACTGACCGGTCTCTGATAGGCAAACCATCTCTGGCGAGCACGGTCTCGACAGCAATGGAGTGTACGTACCCTTTCCTTGGCTACTTGCTTTCCCATGAACATGTTGGCTAACACTCG-TGCTTGCTCAGCTACAACGGTACCTCCGAGCTCCAGCTCGAGCGCATGAGCGTCTACTTCAACGAGGCTTCCGGCAACAAGTACGTTCCTCGTGCTGTCCTCGTCGATCTCGAGCCCGGTACCATGGACGCCGTCCGCGCCGGTCCTTTCGGCCAGCTCTTCCGCCCTGACAACTTCGTCTTCGG-TCAGTCCGGTGCC---GGAAACAACTGGCATCA-----CCACTCGCAAA----CATTT---TCGAACC--TGTGTCGAAGATC----------T-G--------TTTT------CGCACCTG-CCCATTT----TCCC--ACACACTTA-CCCC---------GCCG-----------CACGACCCCG-CGGTGCAAACG--AAAAATTTCTTA--TCACAGCCCCAC--ATCGCAC---AAACA-TTTTGGCAGCCATGCACTTT-TCATGA--CCCACAATGAGCAT-----------------TCGCTGACCCCGCC-AAATAGGAAGCCGCCGAGCTCGGAAAGGGTTCCTTCAAGTACGCATGGGTTCTTGACAAGCTCAAGGCCGAGCGTGAGCGTGGTATCACCATTGATATCGCT-CTCTGGAAGTTCGAGACCAACGAGTACAATGTCACCGTCATT-GGTTAGTATCCCTGTCCACA--ACATGCATCAT-GCATCCGAACTT-AGACTAACACCGCATTACAGATGCTCCCGGTCA-CCGTGA
>Pestalotiopsis_changjiangensis_CFCC_54433
CCCATGTGAACTTACCACT--GTTGCCTCGGCAG-AAGTTATCTGGT-GCAGCTTACCTT-GGAACGGCCTACCCTGTAGCGCCCTACCCTGGAACGGCTTACCCTGTAACGGCTGCCGGTGGACTACCAAACTCTTGTTATTTTATTGTAATCTGAGCGTCTTATTTTAATAAGTCAAAACTTTCAACAACGGATCTCTTGGTTCTGGCATCGATGAAGAACGCAGCGAAATGCGATAAGTAATGTGAATTGCAGAATTCAGTGAATCATCGAATCTTTGAACGCACATTGCGCCCATTAGTATTCTAGTGGGCATGCCTGTTCGAGCGTCATTTCAACCCTTAAGCCTAGCTTAGTGTTGGGAGCCTACT---GCTTTTGCTAGCTGTAGCTCCTGAAATACAACGGCGGATCTGCGATATCCTCTGAGCGTAGTAA------TTTT-TTTCTCGCTTTT-GACTGGAGTT-GCAGCGTCTTTAGCCGCTAAATCCCCC-AATTTTTTAATGGTTGACCTCGGTGCTGCTTTCTGGTATG-TAGCC-------CATCTA--CCTCGACAC-GCCTCAATATG---------------------ACG--------------------------------CTTCCC--GCAACTCG----ACAA--------CGACGTTCTCAGC---TAC-TTGGTTGGAACCAAACAAAAGAC-ATGATACTGACCGGTCTCTGATAGGCAAACCATCTCTGGCGAGCACGGTCTCGACAGCAATGGAGTGTACGTACCCTTTCCTTGGCTACTTGCTTTCCCATGAACATGTTGGCTAACACTCG-TGCTTGCTCAGCTACAACGGTACCTCCGAGCTCCAGCTCGAGCGCATGAGCGTCTACTTCAACGAGGCTTCCGGCAACAAGTACGTTCCTCGTGCTGTCCTCGTCGATCTCGAGCCCGGTACCATGGACGCCGTCCGCGCCGGTCCTTTCGGCCAGCTCTTCCGCCCTGACAACTTCGTCTTCGG-TCAGTCCGGTGCC---GGAAACAACTGGCATCA-----CCACTCGCAAA----CATTT---TCGAACC--TGTGTCGAAGATC----------T-G--------TTTT------CGCACCTG-CCCATTT----TCCC--ACACACTTA-CCCC---------GCCG-----------CACGACCCCG-CGGTGCAAACG--AAAAATTTCTTA--TCACAGCCCCAC--ATCGCAC---AAACA-TTTTGGCAGCCATGCACTTT-TCATGA--CCCACAATGAGCAT-----------------TCGCTGACCCCGCC-AAATAGGAAGCCGCCGAGCTCGGAAAGGGTTCCTTCAAGTACGCATGGGTTCTTGACAAGCTCAAGGCCGAGCGTGAGCGTGGTATCACCATTGATATCGCT-CTCTGGAAGTTCGAGACCAACGAGTACAATGTCACCGTCATT-GGTTAGTATCCCTGTCCACA--ACATGCATCAT-GCATCCGAACTT-AGACTAACACCGCATTACAGATGCTCCCGGTCA-CCGTGA
>Pestalotiopsis_chiangmaiensis_MFLU_22_0164
CCCATGTGAACTTACCATT--GTTGCCTCGGCAG-AAGCTGCTCGGT-GCACCTTACCTT-GGAACGGCCTACCCTGTAGCGCCTTACCCTGGAACGGCTTACCCTGTAGCGGCTGCCGGTGGACTACCAAACTCTTGTTATTTTATTGTAATCTGAGCGTCTTATTTTAATAAGTCAAAACTTTCAACAACGGATCTCTTGGTTCTGGCATCGATGAAGAACGCAGCGAAATGCGATAAGTAATGTGAATTGCAGAATTCAGTGAATCATCGAATCTTTGAACGCACATTGCGCCCATTAGTATTCTAGTGGGCATGCCTGTTCGAGCGTCATTTCAACCCTTAAGCCTAGCTTAGTGTTGGGAGCCTACT---GCTTTTACTAGCTGTATCTCCTGAAATACAACGGCGGATCTGCGATATCCTCTGAGCGTAGTAA------TTTT-TATCTCGCTTTT-GACTGGAGTT-GCAGCGTCCTTAGCCGCTAAATCCCCC-AATTTTTTAATGGTTGACCTCGGTGCTGCCTTCTGGTATG-TAGCC-------CATCTA--CCCCGACGC-GTCTCAATACG---------------------ACA--------------------------------CCCCCG--GCAACTCG----ACAA--------CGACGTTCTCAAC---TGC-TTGGTTGAAACCAAATGAAAGAC-TTGATACTGACCGGTCTCTGATAGGCAAACCATCTCTGGCGAGCACGGTCTCGACAGCAATGGAGTGTACGTACCCTTTCCCTGGCTACTCGCTTTCTCGTGAACATGTCAGCTAACACTCG-TGCTTGTTCAGCTACAACGGTACCTCCGAGCTCCAGCTCGAGCGCATGAGCGTCTACTTCAACGAGGCTTCCGGCAACAAGTACGTTCCTCGTGCCGTCCTCGTCGATCTCGAGCCCGGTACCATGGATGCCGTCCGCGCCGGTCCTTTCGGTCAGCTCTTCCGCCCTGACAACTTCGTCTTCGG-TCAGTCCGGTGCC---GGAAACAACTGGCATCA-T---CACCTCGCAAA----CATTT---CCACACC--GGTGCCAAAAATC----------TGG--------TTTT------CGCACCTG-CCCATTT----TCCC--AGACACTTA-CCCC---------GCCG-----------CACGACCCCG-CGGTGCAAACG--AAAAATTTCTTA--TCATAGCCCCAC--ATCACAC---AAACA-TTTCGACAGCCGCGCACTTT-GCAAGA--CCCACAATGAACAA-----------------TTGCTGACCCCGCC-AAATAGGAAGCCGCCGAGCTCGGAAAGGGTTCCTTCAAGTACGCATGGGTTCTTGACAAGCTCAAGGCCGAGCGTGAGCGTGGTATCACCATTGATATCGCT-CTCTGGAAGTTCGAGACCAACGAGTACAATGTCACCGTCATT-GGTTAGTATCCCTGTCCACA--ACATGTGTCAT-GTCTCCGAACTCAAGACTAACCTTACAACACAGACGCTCCCGGTCA-CCGTGA
>Pestalotiopsis_chiaroscuro_BRIP_72970
CCCATGTGAACTTACCATT--GTTGCCTCGGCAG-AAGCTGCTCGGT-GCACCTTACCTT-GGAACGGCCTACCCTGTAGCGCCTTACCCTGGAACGGCTTACCCTGCAACGGCTGCCGGTGGACTACCAAACTCTTGTTATTTTATGGTTATCTGAGCGTCTTATTTTAATAAGTCAAAACTTTCAACAACGGATCTCTTGGTTCTGGCATCGATGAAGAACGCAGCGAAATGCGATAAGTAATGTGAATTGCAGAATTCAGTGAATCATCGAATCTTTGAACGCACATTGCGCCCATTAGTATTCTAGTGGGCATGCCTGTTCGAGCGTCATTTCAACCCTTAAGCCTAGCTTAGTGTTGGGAGCCTACT---GCTTTTGCTAGCGGTAGCTCCTGAAATACAACGGCGGATCTGCGATATCCTCTGAGCGTAGTAA------TTTT-TATCTCGCTTTT-GACTGGAGTT-GCAGCGTCTTTAGCCGCTAAACCCCCC-AA-ATTTTAATGGTTGACCTCGGTGCTGCCTTCTGGTATG-TAGCC-------CATCTA--CCTCGACAC-GCCTCAATACG---------------------ACA--------------------------------CCCTCC--GCAACTCG----ACGA--------CGGCATTCTCGGC---TAC-TTGGTTGGAACCAAACGAAAGAC-TTGATACTGACCGGTCTCTGATAGGCAAACCATCTCTGGCGAGCACGGTCTCGACAGCAATGGAGTGTACGTACCGCTTCCTTGGCTACTTGCTTTCCCACGAACATGTTAGCTAACACTCG-TGCTTGCTCAGCTACAACGGCACCTCCGAGCTCCAGCTCGAGCGCATGAGCGTCTACTTCAACGAGGCTTCCGGCAACAAGTACGTTCCTCGTGCTGTCCTCGTCGATCTCGAGCCCGGTACCATGGACGCCGTCCGCGCCGGTCCTTTCGGCCAGCTCTTCCGCCCTGACAACTTCGTCTTCGG-TCAGTCCGGTGCC---GGAAAC------CATCA-T---CGCCTCGCAAA----CATTTT--CCAACC---GGTGCCGAAATTC----------T-G--------TTTT------CGCACCTG-CCCATTT----TCCC--AGACACTTA-CCCC---------GCCG-----------CACGACCCCG-CGGTGCAAACG--AAAAATTTCTTA--TCACAGCCCCAC--TTCACAC----AACA-TTTTGGCAGCCACGCACTTT-GCATGA--CCCACAATGAACAA-----------------TTGCTGACCCCGCC-AAATAGGAAGCCGCCGAGCTCGGAAAGGGTTCCTTCAAGTACGCATGGGTTCTTGACAAGCTCAAGGCCGAGCGTGAGCGTGGTATCACCATTGATATCGCT-CTCTGGAAGTTCGAGACCAACGAGTACAATGTCACCGTCATT-GGTTAGTATCCCTGTCCACA--GAAAGTATCAT-GTGTCCGAACTC-AGACTAACATCGCAATACAGACGCTCCCGGTCA-CCGTGA
>Pestalotiopsis_chinensis_MFLUCC_12_0273
CCCATGTGAACTTACCATT--GTTGCCTCGGCAG-AAGCTACCTGGT--TACCCTACCTT-GGAACGGCCTACCCTGTAGCGCCTTACCCTGGAACGGCCTACCCTGTAACGGCTGCCGGTGGACTACCAAACTCTTGTTATTTTATTGTAATCTGAGCGTCTTATTTTAATAAGTCAAAACTTTCAACAACGGATCTCTTGGTTCTGGCATCGATGAAGAACGCAGCGAAATGCGATAAGTAATGTGAATTGCAGAATTCAGTGAATCATCGAATCTTTGAACGCACATTGCGCCCATTAGTATTCTAGTGGGCATGCCTGTTCGAGCGTCATTTCAACCCTTAAGCCTAGCTTAGTGTTGGGAGCCTACC---GCTTTTGCTAGCGGTAGCTCCTGAAATACAACGGCGGATCTGCGATATCCTCTGAGCGTAGTAA------TTTT-TATCTCGCTTTT-GACTGGAGTT-GCAGCGTCTTTAGCCGCTAAACCCCCCAAATTTTTTAATGGTTGACCTC------------------------------------------------------------------------------------------------------------------------------------------------------------------------------------------------------------------------------------------------------------------------------------------------------------------------------------------------------------------------------------------------------------------------------------------------------------------------------------------------------------------------------------------------------------------------------------------------------------------------------------------------------------------------------------------------------------------------------------------------------------------------------------------------------------------------------------------------------------------------------------------------------------------------------------------------------------------------------------------------------------------------------------------------------------------------------------------------
>Pestalotiopsis_clavata_MFLUCC_12_0268
CCCATGTGAACTTACCATT--GTTGCCTCGGCAG-AAGCTGCTCGGT-GCACCTTACCCT-GGAACGGCCTACCCTGTAGCGCCTTACCCTGGAACGGCTTACCCTGTAGCGGCTGCCGGTGGACTACCAAACTCTTGTTATTTTATTGTAATCTGAGCGTCTTATTTTAATAAGTCAAAACTTTCAACAACGGATCTCTTGGTTCTGGCATCGATGAAGAACGCAGCGAAATGCGATAAGTAATGTGAATTGCAGAATTCAGTGAATCATCGAATCTTTGAACGCACATTGCGCCCATTAGTATTCTAGTGGGCATGCCTGTTCGAGCGTCATTTCAACCCTTAAGCCTAGCTTAGTGTTGGGAGCCTACT---GCTTTTGCTAGCTGTAGCTCCTGAAATACAACGGCGGATCTGCGATATCCTCTGAGCGTAGTAA------TTTT-TATCTCGCTTTT-GACTGGAGTT-GCAGCGTCTTTAGCCGCTAAATCCCCC-AA-TTTTTAATGGTTGACCTCGGTGCTGCTTTCTGGTACG-TAGTC-------CATCTA--CCTCGACAC-GCCTCAATACG---------------------ACA-------------------------------ACCCTCC--GCAACTCG----ACAA--------CGACCTTCTCAACAACTGC-TTGGTTGGAACCAAAGAAAAGAC-CTGATACTGACCGGTCTCTGATAGGCAAACCATCTCTGGCGAGCACGGTCTCGACAGCAATGGAGTGTACGTACCCTTTCCTTGGCTACTTGCTTTCCCACGAACATCTCAGCTAATACCCG-TGATTGTTCAGCTACAACGGTACCTCTGAGCTCCAGCTCGAGCGCATGAGCGTCTACTTCAACGAGGCTTCCGGCAACAAGTACGTTCCTCGTGCCGTCCTCGTCGATCTCGAGCCCGGTACCATGGATGCCGTCCGCGCCGGTCCTTTCGGTCAGCTCTTCCGCCCTGACAACTTTGTCTTCGG-TCAGTCCGGTGCC---GGAAACAACTGGCATCA-T---CACCTCGCAAA----CATTTT--CCAACT---GGTGCCGAAAATC----------T-G--------TTTT------CGCACCTG-CCCATTT----TCCC--AGACACTTA-CCCC---------GCCG-----------CACGACCCCG-CGGTGCAAACG--AAAAATTTCTTA--TCACAGCCCCAC--ATCGCAC---AAACA-TTTTGGCAGTCATGCACTTT-CCAAGA--CCCACAATGAACAA-----------------TTGCTGACCCCGCC-AAATAGGAAGCCGCCGAGCTCGGAAAGGGTTCCTTCAAGTACGCATGGGTTCTTGACAAGCTCAAGGCCGAGCGTGAGCGTGGTATCACCATTGATATCGCT-CTCTGGAAGTTCGAGACCAACGAGTACAATGTCACCGTCATT-GGTTAGTATCCCTGTCCACA--CGATGTACCAT-GCATCCGACCTT-GTACTAACATGGCAATCCAGATGCTCCCGGTCA-CCGTGA
>Pestalotiopsis_colombiensis_CBS_118553
CCCATGTGAACTTACCATT--GTTGCCTCGGCAG-AAGCTGCTCGGT-ATACCCTACCTT-GGAACGGCCTACCCTGTAGCGCCTTACCCTGGAACGGCTTACCCTGCAACGGCTGCCGGTGGACTACTAAACTCTTGTTATTTTATTGTAATCTGAGCGTCTTATTTTAATAAGTCAAAACTTTCAACAACGGATCTCTTGGTTCTGGCATCGATGAAGAACGCAGCGAAATGCGATAAGTAATGTGAATTGCAGAATTCAGTGAATCATCGAATCTTTGAACGCACATTGCGCCCATTAGTATTCTAGTGGGCATGCCTGTTCGAGCGTCATTTCAACCCTTAAGCCTAGCTTAGTGTTGGGAGCCTACT---GCTTTTACTAGCTGTAGCTCCTGAAATACAACGGCGGATCTGCGATATCCTCTGAGCGTAGTAA------TTTT-TATCTCGCTTTT-GACTGGAGTT-GCAGCGTCTTTAGCCGCTAAACCCCCC-AA-TTTTTAATGGTTGACCTCGGTGCTGCCTTCTGGTATG-TAGCC-------CATCTA--CTTCGGCAC-GCCTCAATACG---------------------ACA--------------------------------CCCTCC--GCAACTCG----ACGA--------CGACATTCTCGGC---TAC-TTGGTTGGAACCGAACGAAAGAC-TTGATACTGACCGGTCTCTGATAGGCAAACCATCTCTGGCGAGCACGGTCTCGACAGCAATGGAGTGTACGTACCATTTCCTTGCCTACTTGCTTTCCCACGAACATGTTAGCTAACACTCG-TGCTTGCTCAGCTACAACGGCACCTCCGAGCTCCAGCTCGAGCGCATGAGCGTCTACTTCAACGAGGCGTCCGGCAACAAGTACGTTCCTCGTGCCGTCCTCGTCGATCTCGAGCCCGGTACCATGGACGCCGTCCGCGCCGGTCCTTTCGGCCAGCTCTTCCGCCCTGACAACTTCGTCTTCGG-TCAGTCCGGTGCC---GGAAACAACTGGAATCA-T---CGACTCGCAAA----CATTTT--CCAACC---GGTGCCGAAATTC----------T-G--------TTTT------CGCACCTG-CCCATTT----TCCC--AGACACTTA-CCCC---------GCCG-----------CACGACCCCG-CGGTGCAAACG--AAAAATTTCTTA--TCACAGCCCCAC--TTCACAC----AACA-TTTTGGCAGCCACGCACTTT-GCATGA--CCCACAGTGAACAA-----------------TTGCTAACCCCGCC-AAATAGGAAGCCGCCGAGCTCGGAAAGGGTTCCTTCAAGTACGCATGGGTTCTTGACAAGCTCAAGGCCGAGCGTGAGCGTGGTATCACCATTGATATCGCT-CTCTGGAAGTTCGAGACCAACGAGTACAATGTCACCGTCATT-GGTTAGTATCCCTGTTCACA--GAATGTACCAT-GTCTCCGAACTC-AGACTAACATCACAACACAGACGCTCCCGGTCA-CCGTGA
>Pestalotiopsis_cyclobalanopsidis_CFCC_54328
CCCATGTGAACTTACCACT--GTTGCCTCGGCAG-AGGCTACCCGGT---ACCT--CCCT-GGAACGGCCTACCCTGTAGCGCCCGACCCGGG------TTACCCTGTAGCGGCTGCCGGTGGACCACTAAACTCTTGTTATTTTATTGTAATCTGAGCGTCTTATATTAATAAGTCAAAACTTTCAACAACGGATCTCTTGGTTCTGGCATCGATGAAGAACGCAGCGAAATGCGATAAGTAATGTGAATTGCAGAATTCAGTGAATCATCGAATCTTTGAACGCACATTGCGCCCATTAGTATTCTAGTGGGCATGCCTGTTCGAGCGTCATTTCAACCCTTAAGCCTAGCTTAGTGTTGGGAGCCTACT-AGCCCTCCGGGGCCTGTAGCTCCTGAAATACAACGGCGGATCTGTGACATCCTCTGAGCGTAGTAA------TTTT-TATCTCGCTTTT-GTCAGGATTC-TCAGCGTCT--GGCCGCTAAACCCCCC-AA-TTTTTAATGGTTGACCTCGGTGCTGCCTTCTGGTATG-TAACC------CCAACTA--CCTCGACAC-GCCTCATCGCG---------------------TCG--------------------------------CTTCTC--GCAACTCT----A-----------CGACCATCTCGGACGATTC--TAGTGGCAGCAAGGTCAGAGGC-AAGATACTGACTGGTCTCGGATAGGCAAACTATCTCTGGCGAGCACGGTCTCGACAGCAATGGAGTGTATGTACCATATCCCTGACTACTCGCTTTCTGACGAACATGCAAACTAAACTTCG-TGGTCCAATAGTTACAACGGTACCTCCGAGCTCCAGCTCGAGCGTATGAGCGTCTACTTCAACGAGGCTTCCGGCAACAAGTACGTTCCCCGTGCCGTCCTCGTCGATCTCGAGCCCGGTACCATGGATGCCGTCCGCGCCGGTCCTTTTGGTCAGCTCTTCCGCCCTGACAATTTCGTCTTCGG-TCAGTCCGGTGCT---GGCAACAACTGGCGTCA-----CTCTGTCCAAATCATCAGTTTG----------CGTGTCGAAAATC--------T-TTT--------TTTT------CGCACCTG-CCCACAT----TCTC--TGACACTTA-CCCC---------GCCG-----------CACGACCCCG-CGGTGCAAACGC-AAAAATTTCTTA--TCACAGCCCCAC--CTCGCACTCCAAAAA---------TCAATGCACTCT-TCTGGA--CCCACATTGAGCA------------------TTGCTAACCCCGCC-AAATAGGAAGCCGCCGAGCTCGGTAAGGGTTCCTTCAAGTACGCATGGGTTCTTGACAAGCTCAAGGCCGAGCGTGAGCGTGGTATCACCATCGATATTGCT-CTCTGGAAGTTCGAGACCAACGAGTACAATGTCACCGTCATT-GGTTAGTATCCCCACCCGGA--TGGAGTGTCGA-GCATCCGATCGT-CGACTAACATTGCAACACAGATGCTCCCGGTCA-CCGTGA
>Pestalotiopsis_cyclobalanopsidis_CFCC_55891
CCCATGTGAACTTACCACT--GTTGCCTCGGCAG-AGGCTACCCGGT---ACCT--CCCT-GGAACGGCCTACCCTGTAGCGCCCGACCCGGG------TTACCCTGTAGCGGCTGCCGGTGGACCACTAAACTCTTGTTATTTTATTGTAATCTGAGCGTCTTATATTAATAAGTCAAAACTTTCAACAACGGATCTCTTGGTTCTGGCATCGATGAAGAACGCAGCGAAATGCGATAAGTAATGTGAATTGCAGAATTCAGTGAATCATCGAATCTTTGAACGCACATTGCGCCCATTAGTATTCTAGTGGGCATGCCTGTTCGAGCGTCATTTCAACCCTTAAGCCTAGCTTAGTGTTGGGAGCCTACT-AGCCCTCCGGGGCCTGTAGCTCCTGAAATACAACGGCGGATCTGTGACATCCTCTGAGCGTAGTAA------TTTT-TATCTCGCTTTT-GTCAGGATTC-TCAGCGTCT--GGCCGCTAAACCCCCC-AA-TTTTTAATGGTTGACCTCGGTGCTGCCTTCTGGTATG-TAACC------CCAACTA--CCTCGACAC-GCCTCATCGCG---------------------TCG--------------------------------CTTCTC--GCAACTCT----A-----------CGACCATCTCGGACGATTC--TAGTGGCAGCAAGGTCAGAGGC-AAGATACTGACTGGTCTCGGATAGGCAAACTATCTCTGGCGAGCACGGTCTCGACAGCAATGGAGTGTATGTACCATATCCCTGACTACTCGCTTTCTGACGAACATGCAAACTAAACTTCG-TGGTCCAATAGTTACAACGGTACCTCCGAGCTCCAGCTCGAGCGTATGAGCGTCTACTTCAACGAGGCTTCCGGCAACAAGTACGTTCCCCGTGCCGTCCTCGTCGATCTCGAGCCCGGTACCATGGATGCCGTCCGCGCCGGTCCTTTTGGTCAGCTCTTCCGCCCTGACAATTTCGTCTTCGG-TCAGTCCGGTGCT---GGCAACAACTGGCGTCA-----CTCTGTCCAAATCATCAGTTTG----------CGTGTCGAAAATC---------TTTT--------TTTT------CGCACCTG-CCCACAT----TCTC--TGACACTTA-CCCC---------GCCG-----------CACGACCCCG-CGGTGCAAACGC-AAAAATTTCTTA--TCACAGCCCCAC--CTCGCACTCCAAAAA---------TCAATGCACTCT-TCTGGA--CCCACATTGAGCA------------------TTGCTAACCCCGCC-AAATAGGAAGCCGCCGAGCTCGGTAAGGGTTCCTTCAAGTACGCATGGGTTCTTGACAAGCTCAAGGCCGAGCGTGAGCGTGGTATCACCATCGATATTGCT-CTCTGGAAGTTCGAGACCAACGAGTACAATGTCACCGTCATT-GGTTAGTATCCCCACCCGGA--TGGAGTGTCGA-GCATCCGATCGT-CGACTAACATTGCAACACAGATGCTCCCGGTCA-CCGTGA
>Pestalotiopsis_daliensis_CGMCC_3_23548
CCCATGTGAACTTACCATT--GTTGCCTCGGCAG-AAGCTACCTGGT--TACCTTACCTT-GGAACGGCCTACCCTGTAGCGCCTTACCCTGGAACGGCCTACCCTGTAACGGCTGCCGGTGGACTACCAAACTCTTGTTATTTTATTGTAATCTGAGCGTCTTATTTTAATAAGTCAAAACTTTCAACAACGGATCTCTTGGTTCTGGCATCGATGAAGAACGCAGCGAAATGCGATAAGTAATGTGAATTGCAGAATTCAGTGAATCATCGAATCTTTGAACGCACATTGCGCCCATTAGTATTCTAGTGGGCATGCCTGTTCGAGCGTCATTTCAACCCTTAAGCCTAGCTTAGTGTTGGGAGCCTACT---GCTTTTGCTAGCGGTAGCTCCTGAAATACAACGGCGGATCTGCGATATCCTCTGAGCGTAGTAA------TTTT-TATCTCGCTTTT-GACTGGAGTT-GCAGCGTCTTTAGCCGCTA--------------------------------------------GTATG-TAGCC-------CATCTA--CCTCGACAC-GCCTCATTACG---------------------ACA-------------------------------ACCCCCC--GCAACTCG----ACAA--------CGACGTTCTCAACAAGTGC-TTGCTTGGAAATAAGGGAAAGAC-TTGATACTGACCGGTCCCTGATAGGCAAACCATCTCTGGCGAGCACGGTCTCGACAGCAATGGAGTGTATGTATCCTTTCCTTGGCTACTTGCTTTCCCACGAACATCTCAGCTAACACTCG-TGGTTGTTCAGCTACAACGGTACCTCCGAGCTCCAGCTCGAGCGCATGAGCGTCTACTTCAACGAGGCTTCCGGCAACAAGTACGTTCCTCGTGCCGTCCTCGTCGATCTCGAGCCCGGTACCATGGATGCCGTCCGCGCCGGTCCTTTCGGTCAGCTCTTCCGCCCTGACAACTTCGTCTTCGG-TCAGTCCGGTGCC---GGAAACAACT--CATCA-T---CGCCTCGCAAA----CATTTT--CCAACC---GGTGCCGAGAATC----------T-G--------TTTT------CGCATCTG-CCCATTT----TCCC--AGACACTTA-CCCC---------GCCG-----------CACGACCCCG-CGGTGCAAACG--AAAAATTTCTTA--TCACAGCCCCAC--ATCGCAC---AAACA-TTTTGGCAGCCATGCACTTT-CCAAGA--CCCACAATGAACAT-----------------TTGCTGACCCCGCC-AAATAGGAAGCCGCCGAGCTCGGAAAGGGTTCCTTCAAGTACGCATGGGTTCTTGACAAGCTCAAGGCCGAGCGTGAGCGTGGTATCACCATCGATATCGCT-CTCTGGAAGTTCGAGACCAACGAGTACAATGTCACCGTCATT-GGTTAGTATCCCTGTCCACA--CGATGTACCAT-GCATCTGAATGT-ATACTAACATGGCAACACAGATGCTCCCGGTCACCCGTGA
>Pestalotiopsis_dianellae_CPC_32261
CCCATGTGAACTTACCATT--GTTGCCTCGGCAG-AGGCTACCCGGT----ACCTACCCT-GGAACGGCCTACCCTGTAGCGCCTTACCCGGGAACGGATTACCCTGTAGCGGCTGCCGGTGGACTACTCAACTCTTGTTATTTTATTGTTATCTGAGCGTCTTATTTTAATAAGTCAAAACTTTCAACAACGGATCTCTTGGTTCTGGCATCGATGAAGAACGCAGCGAAATGCGATAAGTAATGTGAATTGCAGAATTCAGTGAATCATCGAATCTTTGAACGCACATTGCGCCCATTAGTATTCTAGTGGGCATGCCTGTTCGAGCGTCATTTCAACCCTTAAGCCTAGCTTAGTGTTGGGAGCCTACT---GCTTTTACTAGCTGTAGCTCCTGAAATACAACGGCGGATCTGCGATATCCTCTGAGCGTAGTAA------TTTT-TTTCTCGCTTTT-GACTGGAGTT-GCAGCGTCTTTAGCCGCTAAACCCCCC-AA-TTTTTAATGGTTGACCTCGGTGCTGCTTTCTGGTATG-TAGCC-------CATCTA--CGTCGACAC-GCCTCGATACG---------------------ACG--------------------------------CCTCCC--GCAACTCT----ACGA--------CGACGGTCCCAAC---TAC-TTGGTCGGAACCAAACCAAAGAC-TTGACACTGACCAGTCCTCGATAGGCAAACCATCTCTGGCGAGCACGGTCTCGACAGCAATGGAGTGTACGTACCATTTCCTTGGCTACTTGCTTTCCCGTGAACGTCTAAGCTAACACTCG-TGGTTGTTCAGCTACAACGGTACCTCCGAGCTCCAGCTCGAGCGCATGAGCGTCTACTTCAACGAGGCTTCCGGCAACAAGTACGTTCCTCGTGCCGTCCTCGTCGATCTCGAGCCCGGTACCATGGATGCCGTCCGCGCCGGTCCTTTCGGCCAGCTCTTCCGCCCTGACAACTTCGTCTTCGG-TCAGTCCGGTGCT---GGAAACAACTGG----------------------------------------------------------------------------------------------------------------------------------------------------------------------------------------------------------------------------------------------------------------------------------------------------------------------------------------------------------------------------------------------------------------------------------------------------------------------------------------------------------------------------------------------
>Pestalotiopsis_digitalis_MFLU_14_0208
CCCATGTGAACTTACCATT--GTTGCCTCGGCAG-AAGCTGCTCGGT-GCACCCTACCTT-GGAACGGCCTACCCTGTAGCGCCTTACCCTGGAACGGCTTACCCTGTAGCGGCTGCCGGTGGACTACCAAACTCTTGTTATTTTATTGTAATCTGAGCGTCTTATTTTAATAAGTCAAAACTTTCAACAACGGATCTCTTGGTTCTGGCATCGATGAAGAACGCAGCGAAATGCGATAAGTAATGTGAATTGCAGAATTCAGTGAATCATCGAATCTTTGAACGCACATTGCGCCCATTAGTATTCTAGTGGGCATGCCTGTTCGAGCGTCATTTCAACCCTTAAGCCTAGCTTAGTGTTGGGAGCCTACT---GCTTTTGCTAGCTGTAGCTCCTGAAATACAACGGCGGATCTGCGATATCCTCTGAGCGTAGTAA------TTTT-TATCTCGCTTTT-GACTGGAGTT-GCAGCGTCTTTAGCCGCTAAATCCCCC-AAATTTTTAATGGTTGACCTCGGTGCTGCTTTCTGGTATG-TAGCC-------CATCTA--CCTCTACGC-GCCTCAATACG---------------------ACA--------------------------------CCCCCG--GCAACTCG----ACGA--------CGACGTTCTCAAC---TGC-TCGGTTGGAACCAAATGAAAGAC-TTGATACTGACCGGTCTCTGATAGGCAAACCATCTCTGGCGAGCACGGTCTCGACAGCAATGGAGTGTACGTACCCTTTCCCTGGCTACTCGCTTTCCCACGAACATGCCAGCTAACACTCG-TGGTTGTGAAGCTACAACGGTACCTCCGAGCTCCAGCTCGAGCGCATGAGCGTCTACTTCAACGAGGCTTCCGGCAACAAGTACGTTCCTCGTGCCGTCCTCGTCGATCTCGAGCCCGGTACCATGGATGCCGTCCGCGCCGGTCCTTTCGGTCAGCTCTTCCGCCCTGACAACTTCGTCTTCGG-TCAGTCCGGTGCC---GGAAACAACTGG----------------------------------------------------------------------------------------------------------------------------------------------------------------------------------------------------------------------------------------------------------------------------------------------------------------------------------------------------------------------------------------------------------------------------------------------------------------------------------------------------------------------------------------------
>Pestalotiopsis_dilucida_LC3232
CCCATGTGAACTTACCATT--GTTGCCTCGGCAG-AAGCTGCTCGGT-ATACCTTACCTT-GGAACGGCCTACCCTGTAGCGCCTTACCCTGGAACGGCTTACCCTGTGACGGCTGCCGGTGGACTACCAAACTCTTGTTATTTTATTGTAATCTGAGCGTCTTATTTTAATAAGTCAAAACTTTCAACAACGGATCTCTTGGTTCTGGCATCGATGAAGAACGCAGCGAAATGCGATAAGTAATGTGAATTGCAGAATTCAGTGAATCATCGAATCTTTGAACGCACATTGCGCCCATTAGTATTCTAGTGGGCATGCCTGTTCGAGCGTCATTTCAACCCTTAAGCCTAGCTTAGTGTTGGGAGCCTACT---GCTTTTGTTAGCTGTAGCTCCTGAAATACAACGGCGGATCTGCGATATCCTCTGAGCGTAGTAA------TTTT-TATCTCGCTTTT-GACTGGAGTT-GCAGCGTCTTTAGCCGCTAAACCCCCC-AATTTTTAAATGGTTGACCTC------GCTTTCTGGTATG-TAGCC-------CATCTA--CCTCGACAC-GCCTCAATACG---------------------ACG--------------------------------CCTCCC--GCAACTCG----ACAA--------CGACGTTCTCACC---TAC-TTGGTCGGAACCAAACAAAAGAC-ATGATACTGACCGGTCTCTGATAGGCAAACCATTTCTGGCGAGCACGGTCTCGACAGCAATGGAGTGTACGTACCCTTTCCTTGGCTACTTGCTTTCCCATGAACGTGTTAGCTAACACTCG-TCCTTGCTCAGCTACAACGGTACCTCCGAGCTCCAGCTCGAGCGCATGAGCGTCTACTTCAACGAGGCTTCCGGCAACAAGTACGTTCCTCGTGCCGTCCTCGTCGATCTCGAGCCCGGTACCATGGATGCCGTCCGCGCCGGTCCTTTCGGTCAGCTCTTCCGCCCTGACAACTTCGTCTTCGG-TCAGTCCGGTGCC---GGAAACAACTGGCATAA-T---CGCCTCGCAAA----CATTT---CCTCCC---GGTGCCGAAAATC----------C-G--------TTCG------CGCACCTG-CCCATTT----TTCC--AAACACTTA-CCCC---------GCCG-----------CACGACCCCG-CGGTGCAAACG--AAAAATTTCTTA--TCACAGCCCCAC--ATCGCAC---AAACA-TTTTGGCATCCATGCACGTT-CCATGA--CCCACCATGAACAA-----------------TTGCTGACCCCGCC-AAATAGGAAGCCGCCGAGCTCGGAAAGGGTTCCTTCAAGTACGCATGGGTTCTTGACAAGCTCAAGGCCGAGCGTGAGCGTGGTATCACCATTGATATCGCT-CTCTGGAAGTTCGAGACCAACGAGTACAATGTCACTGTCATT-GGTTAGTATCCCTGCTCACA--ACATGTATCAT-GTCTCCGAATTT-AGACTAACATTACGATCCAGACGCTCCCGGTCA-CCGTGA
>Pestalotiopsis_dilucida_LC8184
CCCATGTGAACTTACCATT--GTTGCCTCGGCAG-AAGCTGCTCGGT-ATACCTTACCTT-GGAACGGCCTACCCTGTAGCGCCTTACCCTGGAACGGCTTACCCTGTGACGGCTGCCGGTGGACTACCAAACTCTTGTTATTTTATTGTAATCTGAGCGTCTTATTTTAATAAGTCAAAACTTTCAACAACGGATCTCTTGGTTCTGGCATCGATGAAGAACGCAGCGAAATGCGATAAGTAATGTGAATTGCAGAATTCAGTGAATCATCGAATCTTTGAACGCACATTGCGCCCATTAGTATTCTAGTGGGCATGCCTGTTCGAGCGTCATTTCAACCCTTAAGCCTAGCTTAGTGTTGGGAGCCTACT---GCTTTTGTTAGCTGTAGCTCCTGAAATACAACGGCGGATCTGCGATATCCTCTGAGCGTAGTAA------TTTT-TATCTCGCTTTT-GACTGGAGTT-GCAGCGTCTTTAGCCGCTAAACCCCCC-AATTTTTAAATGGTTGACCTCGGTGCTGCCTTCTGGTATG-TAGCC-------CATCTA--CCTCGACAC-GCCTCAATACG---------------------ACG--------------------------------CCTCCC--GCAACTCG----ACAA--------CGACGTTCTCACC---TAC-TTGGTCGGAACCAAACAAAAGAC-ATGATACTGACCGGTCTCTGATAGGCAAACCATTTCTGGCGAGCACGGTCTCGACAGCAATGGAGTGTACGTACCCTTTCCTTGGCTACTTGCTTTCCCATGAACGTGTTAGCTAACACTCG-TCCTTGCTCAGCTACAACGGTACCTCCGAGCTCCAGCTCGAGCGCATGAGCGTCTACTTCAACGAGGCTTCCGGCAACAAGTACGTTCCTCGTGCCGTCCTCGTCGATCTCGAGCCCGGTACCATGGATGCCGTCCGCGCCGGTCCTTTCGGTCAGCTCTTCCGCCCTGACAACTTCGTCTTCGG-TCAGTCCGGTGCC---GGAAACAACTGGCATAA-T---CGCCTCGCAAA----CATTT---CCTCCC---GGTGCCGAAAATC----------C-G--------TTCG------CGCACCTG-CCCATTT----TTCC--AAACACTTA-CCCC---------GCCG-----------CACGACCCCG-CGGTGCAAACG--AAAAATTTCTTA--TCACAGCCCCAC--ATCGCAC---AAACA-TTTTGGCATCCATGCACGTT-CCATGA--CCCACCATGAACAA-----------------TTGCTGACCCCGCC-AAATAGGAAGCCGCCGAGCTCGGAAAGGGTTCCTTCAAGTACGCATGGGTTCTTGACAAGCTCAAGGCCGAGCGTGAGCGTGGTATCACCATTGATATCGCT-CTCTGGAAGTTCGAGACCAACGAGTACAATGTCACTGTCATT-GGTTAGTATCCCTGCTCACA--ACATGTATCAT-GTCTCCGAATTT-AGACTAACATTACGATCCAGACGCTCCCGGTCA-CCGTGA
>Pestalotiopsis_diploclisiae_CBS_115449
CCCATGTGAACTTACCATT--GTTGCCTCGGCAG-AAGCTGCTCGGT-GCACCCTACCTT-GGAACGGCCTACCCTGTAGCGCCTTACCCTGGAACGGCTTACCCTGCAACGGCTGCCGGTGGACTACCAAACTCTTGTTATTTTATGGTTATCTGAGCGTCTTATTTTAATAAGTCAAAACTTTCAACAACGGATCTCTTGGTTCTGGCATCGATGAAGAACGCAGCGAAATGCGATAAGTAATGTGAATTGCAGAATTCAGTGAATCATCGAATCTTTGAACGCACATTGCGCCCATTAGTATTCTAGTGGGCATGCCTGTTCGAGCGTCATTTCAACCCTTAAGCCTAGCTTAGTGTTGGGAGCCTACT---GCTTTTGCTAGCTGTAGCTCCTGAAATACAACGGCGGATCTGCGATATCCTCTGAGCGTAGTAA------TTTT-TATCTCGCTTTT-GACTGGAGTT-GCAGCGTCTTTAGCCGCTAAACCCCCC-AA-TTTTTAATGGTTGACCTCGGTGCTGCCTTCTGGTATG-TAGTC-------CATCTA--CCTCGACAC-GCCTCAATACG---------------------ACA--------------------------------CCCTCC--GCAACTCG----ACGA--------CGGCATTCTCGGC---TAC-TTGGTTGGAACCAAACGAAAGAC-TTGATACTGACCGGTCTCTGATAGGCAAACCATCTCTGGCGAGCACGGTCTCGACAGCAATGGAGTGTACGTACCGTTTCCTTGGCTACTTGCTTTCCCACGAACATGTTAGCTAACACTCG-TGCTTGCTCAGCTACAACGGCACCTCCGAGCTCCAGCTCGAGCGCATGAGCGTCTACTTCAACGAGGCTTCCGGCAACAAGTACGTTCCTCGTGCTGTCCTCGTCGATCTCGAGCCCGGTACCATGGACGCCGTCCGCGCCGGTCCTTTCGGCCAGCTCTTCCGCCCTGACAACTTCGTCTTCGG-TCAGTCCGGTGCC---GGAAACAACTGGCATCA-T---CGCCTCGCAAA----CATTTT--CCAACC---GTTGCCGAAATTC----------T-G--------TTTT------CGCACCTG-CCCATTT----TCCC--AGACAATTA-CCCC---------GCCG-----------CACGACCCCG-CGGTGCAAACG--AAAAATTTCTTA--TCACAGCCCCAC--TTCACAC----AACA-TTTTGGCAGCCACGCACTTT-GCATGA--CCCACAATGAACAA-----------------TTGCTGACCCCGCC-AAATAGGAAGCCGCCGAGCTCGGAAAGGGTTCCTTCAAGTACGCATGGGTTCTTGACAAGCTCAAGGCCGAGCGTGAGCGTGGTATCACCATTGATATCGCT-CTCTGGAAGTTCGAGACCAACGAGTACAATGTCACCGTCATT-GGTTAGTATCCCTGTCCACA--GAAAGTATCAT-GTGTCCGAACTC-AGACTAACATCGCGATACAGACGCTCCCGGTCA-CCGTGA
>Pestalotiopsis_diploclisiae_CBS_115587
CCCATGTGAACTTACCATT--GTTGCCTCGGCAG-AAGCTGCTCGGT-GCACCTTACCTT-GGAACGGCCTACCCTGTAGCGCCTTACCCTGGAACGGCTTACCCTGCAACGGCTGCCGGTGGACTACCAAACTCTTGTTATTTTATGGTTATCTGAGCGTCTTATTTTAATAAGTCAAAACTTTCAACAACGGATCTCTTGGTTCTGGCATCGATGAAGAACGCAGCGAAATGCGATAAGTAATGTGAATTGCAGAATTCAGTGAATCATCGAATCTTTGAACGCACATTGCGCCCATTAGTATTCTAGTGGGCATGCCTGTTCGAGCGTCATTTCAACCCTTAAGCCTAGCTTAGTGTTGGGAGCCTACT---GCTTTTGCTAGCTGTAGCTCCTGAAATACAACGGCGGATCTGCGATATCCTCTGAGCGTAGTAA------TTTT-TATCTCGCTTTT-GACTGGAGTT-GCAGCGTCTTTAGCCGCTAAACCCCCC-AA-TTTTTAATGGTTGACCTCGGTGCTGCCTTCTGGTATG-TAGTC-------CATCTA--CCTCGACAC-GCCTCAATACG---------------------ACA--------------------------------CCCTCC--GCAACTCG----ACGA--------CGGCATTCTCGGC---TAC-TTGGTTGGAACCAAACGAAAGAC-TTGATACTGACCGGTCTCTGATAGGCAAACCATCTCTGGCGAGCACGGTCTCGACAGCAATGGAGTGTACGTACCGTTTCCTTGGCTACTTGCTTTCCCACGAACATGTTAGCTAACACTCG-TGCTTGCTCAGCTACAACGGCACCTCCGAGCTCCAGCTCGAGCGCATGAGCGTCTACTTCAACGAGGCTTCCGGCAACAAGTACGTTCCTCGTGCTGTCCTCGTCGATCTCGAGCCCGGTACCATGGACGCCGTCCGCGCCGGTCCTTTCGGCCAGCTCTTCCGCCCTGACAACTTCGTCTTCGG-TCAGTCCGGTGCC---GGAAACAACTGGCATCA-T---CGCCTCGCAAA----CATTTT--CCAACC---GTTGCCGAAATTC----------T-G--------TTTT------CGCACCTG-CCCATTT----TCCC--AGACAATTA-CCCC---------GCCG-----------CACGACCCCG-CGGTGCAAACG--AAAAATTTCTTA--TCACAGCCCCAC--TTCACAC----AACA-TTTTGGCAGCCACGCACTTT-GCATGA--CCCACAATGAACAA-----------------TTGCTGACCCCGCC-AAATAGGAAGCCGCCGAGCTCGGAAAGGGTTCCTTCAAGTACGCATGGGTTCTTGACAAGCTCAAGGCCGAGCGTGAGCGTGGTATCACCATTGATATCGCT-CTCTGGAAGTTCGAGACCAACGAGTACAATGTCACCGTCATT-GGTTAGTATCCCTGTCCACA--GAAAGTATCAT-GTGTCCGAACTC-AGACTAACATCGCGATACAGACGCTCCCGGTCA-CCGTGA
>Pestalotiopsis_disseminata_CBS_143904
CCCATGTGAACTTACCATT--GTTGCCTCGGCAG-AAGCTGCTCGGT-GCACCTTACCTT-GGAACGGCCTACCCTGTAGCGCCTTACCCTGGAACGGCTTACCCTGTAGCGGCTGCCGGTGGACTACCAAACTCTTGTTATTTTATTGTAATCTGAGCGTCTTATTTTAATAAGTCAAAACTTTCAACAACGGATCTCTTGGTTCTGGCATCGATGAAGAACGCAGCGAAATGCGATAAGTAATGTGAATTGCAGAATTCAGTGAATCATCGAATCTTTGAACGCACATTGCGCCCATTAGTATTCTAGTGGGCATGCCTGTTCGAGCGTCATTTCAACCCTTAAGCCTAGCTTAGTGTTGGGAGCCTACT---GCTTTTACTAGCTGTAGCTCCTGAAATACAACGGCGGATCTGCGATATCCTCTGAGCGTAGTAA------TTGT-TATCTCGCTTTT-GACTGGAGTT-GCAGCGTCTTTAGCCGCTAAATCCCCC-AA-TTTTTAATGGTTGACCTCGGTGCTGCCTTCTGGTATG-TAGCC-------CATCTA--CCTCGACGC-GCCTCAATACG---------------------ACA--------------------------------CCCCCG--GCAACTCG----ACAA--------CGAAATTCTCAAC---TGC-TTGTTTGGAACCATACGAAAGAC-TTGATACTGACCGGTCTATGATAGGCAAACCATCTCTGGCGAGCACGGTCTCGACAGCAATGGAGTGTACGTACCCTTTCCCTGGCTACTCGCTTTCTCGTGAACATGTCAGCTAACAGTCG-TGCTTGTTCAGCTACAACGGTACCTCCGAGCTCCAGCTCGAGCGCATGAGCGTCTACTTCAACGAGGCTTCCGGCAACAAGTACGTTCCTCGTGCCGTCCTCGTCGATCTCGAGCCCGGTACCATGGATGCCGTCCGCGCCGGTCCTTTCGGTCAGCTCTTCCGCCCTGACAACTTCGTTTTCGG-TCAGTCCGGTGC----------------CATCA-C------CTCCCAAA----CATTT---CCACACC--GGTGCCGAAAATC----------TGG--------TTTT------CGCACCTG-CCCATTT----TCCC--AGACACTTA-CCCC---------GCCG-----------CACGACCCCG-CGGTGCAAACG--AAAAATTTCTTA--TCACAGCCCCAC--ATCACAC---AAACA-TTTTGGCAGCCACGCACTTT-GCATGA--CCCACAATGAACAA-----------------TTGCTGACCCCGCC-AAATAGGAAGCCGCCGAGCTCGGAAAGGGTTCCTTCAAGTACGCATGGGTTCTTGACAAGCTCAAGGCCGAGCGTGAGCGTGGTATCACCATTGATATCGCT-CTCTGGAAGTTCGAGACCAACGAGTACAATGTCACCGTCATT-GGTTAGTATCCCTGCCCACA--CCATGCATCAT-GTCTTCAAACTCAAGACTAACCTTGCAATACAGACGCTCCCGGTCA-CCGTGA
>Pestalotiopsis_diversiseta_MFLUCC_12_0287
CCCATGTGAACTTACCATT--GTTGCCTCGGCAG-AGGCTACCCGGT-ACACCTTACCCT-GGAACGGCCTACCCTGTAGCGCCTTACCCTGGAACGGCTTACCCTGTAGCGGCTGCCGGTGGACTACTAAACTCTTGTTATTTTATTGTAATCTGAGCGTCTTATTTTAATAAGTCAAAACTTTCAACAACGGATCTCTTGGTTCTGGCATCGATGAAGAACGCAGCGAAATGCGATAAGTAATGTGAATTGCAGAATTCAGTGAATCATCGAATCTTTGAACGCACATTGCGCCCATTAGTATTCTAGTGGGCATGCCTGTTCGAGCGTCATTTCAACCCTTAAGCCTAGCTTAGTGTTGGGAGTCTACT---GCTTTTACTAGCTGTAGCTCCTGAAATACAACGGCGGATCTGCGATATCCTCTGAGCGTAGTAA------TTTT-TTTCTCGCTTTT-GACTGGAGTT-GCAGCGTCTTTAGCCGCTAAA-CCCCC-AA-TTTTTAATGGTTGACCTCGGTGCTGCTTTCTGGTATG-TAGCC-------CATCTA--CCTCGATAC-GCCTCAATACG-----------CCTCAATACGACG--------------------------------CCTCCC--GCAACTCA----ACAA--------CGACGTTCTCAAC---TAC-TTGGTTGGAACCAAACGAAAGAC-TTGATACTGACCCGTCTCTGATAGGCAAACCATCTCTGGCGAGCACGGCCTCGACAGCAATGGAGTGTACGTATCCGTTCCTTGGCTACTTGCTTTCCCACGAACATGCTAGCTGACATCCG-TGGTTGTTCAGCTACAACGGTACCTCCGAGCTCCAGCTCGAGCGCATGAGCGTCTACTTCAACGAGGCTTCCGGCAACAAGTACGTTCCTCGTGCCGTCCTCGTCGATCTCGAGCCCGGTACCATGGATGCCGTCCGCGCCGGTCCTTTCGGTCAGCTCTTCCGCCCTGACAACTTCGTCTTCGG-TCAGTCCGGTGCC---GGAAACAACTGGCACCA-T---CACCTCGCACA----CATTT---TCAACTC--AGTGCCGAAAATC------------A--------GTTT------CGCACCTG-CCCACAT----TCCC--AGACACTTA-CCCC---------GCCGCGTGGCCG---CACGACCCCG-CGGTGCAAACG--AAAAATTTCTTA--T--CAGCCCCAC--ATCACAC---AAACA-TTTTGGCGGCCATGCACTTT-TCGTAA--CCCACAATGAGCAA-----------------TTGCTGACCCTGCC-AAATAGGAAGCCGCCGAGCTCGGAAAGGGTTCCTTCAAGTACGCATGGGTTCTTGACAAGCTCAAGGCCGAGCGTGAGCGTGGTATCACCATCGATATCGCT-CTCTGGAAGTTCGAGACCAACGAGTACAATGTCACCGTCATT-GGTCAGTATCCCTGCCCACA--AGCTCTCTCAT-GGATCCGAACTC-ATACTAACATCGCAATATAGATGCTCCCGGTCA-CCGTGA
>Pestalotiopsis_doitungensis_MFLUCC_14_0090
CCCATGTGAACTTACCATT--GTTGCCTCGGCAG-AAGCTGCTCGGT-GCACCTTACCCT-GGAACGGCCTACCTTGTAGCGCCTTACCCTGGAACGGCTTACCCTGTAGCGGCTGCCGGTGGACTACCAAACTCTTGTTATTTTATTGTAATCTGAGCGTCTTATTTTAATAAGTCAAAACTTTCAACAACGGATCTCTTGGTTCTGGCATCGATGAAGAACGCAGCGAAATGCGATAAGTAATGTGAATTGCAGAATTCAGTGAATCATCGAATCTTTGAACGCACATTGCGCCCATTAGTATTCTAGTGGGCATGCCTGTTCGAGCGTCATTTCAACCCTTAAGCCTAGCTTAGTGTTGGGAGCCTACT---GCTTTTGCTAGCGGTAGCTCCTGAAATACAACGGCGGATCTGCGATATCCTCTGAGCGTAGTAA------TTTT-TATCTCGCTTTT-GACTGGAGTT-GCAGCGTCTTTAGCCGCTAAATCCCCC-AA--------------------GTGCTGCTTTCTGGTACG-TAGTC-------CATCTA--CCTCTACAC-GCCTCAATACG---------------------ACA-------------------------------ACCCTCC--GCAACTCG----ACAA--------CGACCTTCTCAACAACTGC-TTGGTTGGAACCAAAGAAAAGAC-CTGATACTGACCGGTCTCTGATAGGCAAACCATCTCTGGCGAGCACGGTCTCGACAGCAATGGAGTGTACGTACCCTTTCCTTGGCTACTTGCTTTCCCACGAACATCTCAGCTAATACCCG-TGATTGTTCAGCTACAACGGTACCTCTGAGCTCCAGCTCGAGCGCATGAGCGTCTACTTCAACGAGGCTTCCGGCAACAAGTACGTTCCTCGTGCCGTCCTCGTCGATCTCGAGCCCGGTACCATGGATGCCGTCCGCGCCGGTCCTTTCGGTCAGCTCTTCCGCCCTGACAACTTTGTCTTCGG-TCAGTCCGGTGCC---GGAAACAACTGGCATCATT---CGTCTCGCAAA----CATTTT--CCAACTG--GGTGCCGAAAATC----------T-G--------TTTT------CGCACCTG-CCCATTT----TCCC--AGACACTTA-CCCC---------GCCG-----------CACGACCCCG-CGGTGCAAACG--AAAAATTTCTTA--TCACAGCCCCAC--ATCGCAC---AAACA-TTTTGGCAGCCATGCACTTT-CCATGA--CCCACAATGAACAA-----------------TTGCTGACCCCGCC-AAATAGGAAGCCGCCGAGCTCGGTAAGGGTC----------------------------------------------------------------------------------------------------------------------------------------------------------------------------------------------------------
>Pestalotiopsis_dracontomelonis_MFLU_14_0207
CCCATGTGAACTTACCATT--GTTGCCTCGGCAG-AAGCTGCTCGGT-GCACCTTACCTT-GGAACGGCCTACCCTGTAGCGCCTTACCC-GGAACGGCTTACCCTGTAGCGGCTGCCGGCGGACTACCAAACTCTTGTTATTTTATTGTAATCTGAGCGTCTTATTTTAATAAGTCAAAACTTTCAACAACGGATCTCTTGGTTCTGGCATCGATGAAGAACGCAGCGAAATGCGATAAGTAATGTGAATTGCAGAATTCAGTGAATCATCGAATCTTTGAACGCACATTGCGCCCATTAGTATTCTAGTGGGCATGCCTGTTCGAGCGTCATTTCAACCCTTAAGCCTAGCTTAGTGTTGGGAGCCTACT---GCTTTTGCTAGCTGTAGCTCCTGAAATACAACGGCGGATCTGCGATATCCTCTGAGCGTAGTAA------TTTT-TATCTCGCTTTT-GACTGGAGTT-GCAGCGTCTTTAGCCGCTAAACCCCCC-AA-TTTTTAATGGTTGACCTC--------------------------------------------------------------------------------------------------------------------------------------------------------------------------------------------------------------------------------------------------------------------------------------------------------------------------------------------------------------------------------------------------------------------------------------------------------------------------------------------------------------------------------------------------CATCA-T---CACCTCGCAAA----CATTT---CCACGCC--GGTGCCGAAAATC----------TGG--------TTTT------CGCACCTG-CCCATTT----TCCC--GGACACTTA-CCCC---------GCCG-----------CACGACCCCG-CGGTGCAAACG--AAAAATTTCTTA--TCATAGCCCCAC--ATCACAC---AAACA-TTTTGGCAGCCACGCACTTT-GCAAGA--CCCACAACGAACAA-----------------TTGCTGACCCCGCC-AAATAGGAAGCCGCCGAGCTCGGAAAGGGTTCCTTCAAGTACGCATGGGTTCTTGACAAGCTCAAGGCCGAGCGTGAGCGTGGTATCACCATTGATATCGCT-CTCTGGAAGTTCGAGACCAACGAGTACAATGTCACCGTCATT-GGTTAGTATCCCCGTCCACA--ACATGCATCAT-GTCTCCGAACTCAAGACTAACCTTGCCATACAGATGCTCCCGGTCA-CCGTGA
>Pestalotiopsis_dracaenae_HGUP_4037
CCCATGTGAACTTACCATT--GTTGCCTCGGCAG-AAGCTGCTTGGC-GCGCCTTACCTT-GGAACGGCCTACCCTGTAGCGCCTTACCCTGGAACGGCTTACCCTGCAACGGCTGCCGGTGGACTACCAAACTCTTGTTATTTTATGGTTATCTGAGCGTCTTATTTTAATAAGTCAAAACTTTCAACAACGGATCTCTTGGTTCTGGCATCGATGAAGAACGCAGCGAAATGCGATAAGTAATGTGAATTGCAGAATTCAGTGAATCATCGAATCTTTGAACGCACATTGCGCCCATTAGTATTCTAGTGGGCATGCCTGTTCGAGCGTCATTTCAACCCTTAAGCCTAGCTTAGTGTTGGGAGCCTACT---GCTTTTGCTAGCTGTAGCTCCTGAAATACAACGGCGGATCTGCGATATCCTCTGAGCGTAGTAA------TTTT-TATCTCGCTTTT-GACTGGAGTT-GCAGCGTCTTTAGCCGCTAAACCCCCC-AA-TTTTTAATGG-TGACCTC---------ATCAGGT----------------CATCTA---CTCGACAC-GCCTC-ATACG---------------------ACA--------------------------------CCCTCC--GCAACTCG----ACGA--------CGACATTCTCGGC---TAC-TTGGTTGGAACCAAACGAAAGAC--TTATACTGACCGGTCTCTGATAGGCAAACCATCTCTGGCGAGCACGGTCTCGACAGCAATGGAGTGTACGTACCATTTCCTTGCCTACTTGCTTTCCCACGGACTTGTTAGCTAACACTCG-TGCTTGCTCAGCTACAACGGCACCTCCGAGCTCCAGCTCGAGCGCATGAGCGTCTACTTCAACGAGGCTTCCGGCAACAAGTACGTTCCTCGTGCTGTCCTCGTCGATCTCGAGCCCGGTACCATGGACGCCGTCCGTGCCGGTCCTTTCGGCCAGCTCTTCCGCCCTGACAACTTCGTCTTCGG-TCAGTCCGGTGCC---GGAAACAACTGGCATCA-T---CGCCTCGCAAA----CATTTT--CCAACC---GTTGCCGAAATTC----------T-G--------TTTT------CGCACCTG-CCCATTT----TCCC--AGACAATTA-CCCC---------GCCG-----------CACGACCCCG-CGGTGCAAACG--AAAAATTTCTTA--TCACAGCCCCAC--TTCACAC----AACA-TTTTGGCAGCCACGCACTTT-GCATGA--CCCACAATGAACAA-----------------TTGCTGACCCCGCC-AAATAGGAAGCCGCCGAGCTCGGAAAGGGTTCCTTCAAGTACGCATGGGTTCTTGACAAGCTCAAGGCCGAGCGTGAGCGTGGTATCACCATTGATATCGCT-CTCTGGAAGTTCGAGACCAACGAGTACAATGTCACCGTCATT-GGTTAGTATCCCTGTCCACA--GAAAGTATCAT-GTGTCCGAACTC-AGACTAACATCGCGATACAGACGCTCCCGGTCA-CCGTGA
>Pestalotiopsis_dracaenicola_MFLUCC_18_0913
CCCATGTGAACTTACCATT--GTTGCCTCGGCAG-AAGCTGCTCGGC-GCGCCTTACCTT-GGAACGGCCTACCCTGTAGCGCCTTACCCTGGAACGGCTTACCCTGCAACGGCTGCCGGTGGACTACCAAACTCTTGTTATTTTATTGTTATCTGAGCGTCTTATTTTAATAAGTCAAAACTTTCAACAACGGATCTCTTGGTTCTGGCATCGATGAAGAACGCAGCGAAATGCGATAAGTAATGTGAATTGCAGAATTCAGTGAATCATCGAATCTTTGAACGCACATTGCGCCCATTAGTATTCTAGTGGGCATGCCTGTTCGAGCGTCATTTCAACCCTTAAGCCTAGCTTAGTGTTGGGAGCCTACT---GCTTTTGCTAGCTGTAGCTCCTGAAATACAACGGCGGATCTGCGATATCCTCTGAGCGTAGTAA------TTTT-TATCTCGCTTTT-GACTGGAGTT-GCAGCGTCTTTAGCCGCTAAACCCCCC-AA-TTTTTAATGGTTGACCTC-GTGCTGCCTTCTGGTATG-TAGCC-------CATCTA--CCTCGACGC-GCCTCAATACG---------------------ACA--------------------------------CCCTCG--GCAACTCG----ACGA--------CGACATTCTCGGC---TAC-TTGGTTGGAACCAAACGAAAGAC-TTGATACTGACCGGTCTCTGATAGGCAAACCATCTCTGGCGAGCACGGTCTCGACAGCAATGGAGTGTACGTACCGTTTCCTTGGCTACTTGCTTTCCCACGGACTTGTTAGCTAACACTCG-TGCTTGCTCAGCTACAACGGCACCTCCGAGCTCCAGCTCGAGCGCATGAGCGTCTACTTCAACGAGGCTTCCGGCAACAAGTACGTTCCTCGTGCTGTCCTCGTCGATCTCGAGCCCGGTACCATGGACGCCGTCCGCGCCGGTCCTTTCGGCCAGCTCTTCCGCCCTGACAACTTCGTCTTCGG-TCAGTCCGG-------------------CATCA-T---CGCCTCGCAAA----CATTT---CCAACC---GGTGCCGAAATTC----------T----------TTTT------CGCACCTG-CCCATTT----TTCC--AGACACTTA-CCCC---------GCCG-----------CACGACCCCG-CGGTGCAAACG--AAAAATTTCTTA--TCACAGCCCCAC--TTCACAC----AACA-TTTTGGCGGCCACGCACTTT-CCATGA--CCCACAATGAACAA-----------------TTGCTGACCCCGCC-AAATAGGAAGCCGCCGAGCTCGGTAAGGGTTCCTTCAAGTACGCATGGGTTCTTGACAAGCTCAAGGCCGAGCGTGAGCGTGGTATCACCATTGATATCGCT-CTCTGGAAGTTCGAGACCAACGAGTACAATGTCACCGTCATT-GGTTAGTATCCCTGTCCACA--GAATGTATCAT-GTGTCCGAACTC-AGACTAACATCGCAATACAGACGCTCCCGGTCA-CCGTGA
>Pestalotiopsis_eleutherococci_HMJAU_60189
CCCATGTGAACTTACCAAT--GTTGCCTCGGCAG-AGGCTACCCGGT---ACCTTACCCT-GGAACGGCCTACCCTGTAGCGCCTTACCCGGGAACGGGCTACCCTGTAGCGGCTGCCGGCGGACCATCAAACTCTTGTTATTTTATTGTAATCTGAGCGTCTTATTTTAATAAGTCAAAACTTTCAACAACGGATCTCTTGGTTCTGGCATCGATGAAGAACGCAGCGAAATGCGATAAGTAATGTGAATTGCAGAATTCAGTGAATCATCGAATCTTTGAACGCACATTGCGCCCATTAGTATTCTAGTGGGCATGCCTGTTCGAGCGTCATTTCAACCCTTAAGCCTAGCTTAGTGTTGGGAGCCTACC---CGCCCTAGGGCCCGTAGCTCCTGAAATACAACGGCGGATCTGTGGCATCCTCTGAGCGTAGTAA------TTTT-TATCTCGCTTTT-GTCAGGAGTC-GCAGCGTCT--GGCCGCTAAACCCCCC-AAATTTTTAATGG-TGACCT-------------------------------------------------------------------------------------------------------------------------------------------------------------------------------------------------------------------------------------------------------------------------------------------------------------------------------------------------------------------------------------------------------------------------------------------------------------------------------------------------------------------------------------------------------------------------------------------------------------------------------------------------------------------------------------------------------------------------------------------------------------------------------------------------------------------------------------------------------------------------------------------------------------------------------------------------------------------------------------------------------------------------------------------------------------------------------------------------
>Pestalotiopsis_endophytica_MFLU_20_0607
CCCATGTGAACTTACCATT--GTTGCCTCGGCAG-AAGCTACCTGGT--TACCCTACCTT-GGAACGGCCTACCCTGTAGCGCCTTACCCTGGAACGGCTTACCCTGTAACGGCTGCCGGTGGACTACCAAACTCTTGTTATTTTATTGTAATCTGAGCGTCTTATTTTAATAAGTCAAAACTTTCAACAACGGATCTCTTGGTTCTGGCATCGATGAAGAACGCAGCGAAATGCGATAAGTAATGTGAATTGCAGAATTCAGTGAATCATCGAATCTTTGAACGCACATTGCGCCCATTAGTATTCTAGTGGGCATGCCTGTTCGAGCGTCATTTCAACCCTTAAGCCTAGCTTAGTGTTGGGAGCCTACT---GCTTTTGCTAGCTGTAGCTCCTGAAATACAACGGCGGATCTGCGATATCCTCTGAGCGTAGTAA------TTTT-TATCTCGCTTTT-GACTGGAGTT-GCAGCGTCTTTAGCCGCTAAACCCCCC-AA-TTTTTAATGG-TGACCTC--------------------------------------------------------------------------------------------------------------------------------------------------------------------------------------------------------------------------------------------------------------------------------------------------------------------------------------------------------------------------------------------------------------------------------------------------------------------------------------------------------------------------------------------------CATTA-T---CACCTCGCAAA----TATTGT--CCGACT---GGTGCCGAAAATA----------T-G--------TTTT------CGCACCTG-CCCATTT----TCCC--AGACACTTA-CCCC---------GCCG-----------CACGACCCCG-CGGTGCAAACG--AAAAATTTCTTA--TCACAGCCCCAC--ATCGCAC---AAACA-TTTTGGCAGCCATGCACTTT-ACAAGA--CCCACAATGAACAA-----------------TTGCTGACCCCTCC-AAATAGGAAGCCGCCGAGCTCGGAAAGGGTTCCTTCAAGTACGCATGGGTCCTTGACAAGCTCAAGGCCGAGCGTGAGCGTGGTATCACCATTGATATCGCT-CTCTGGAAGTTCGAGACCAACGAGTACAATGTCACCGTCATT-GGTTAGTGTCCCTGTCCACA--CGATGTATCAT-GCATCCGAACGT-ACACTAACATGGCAATACAGATGCTCCCGGTCA-CCGTGA
>Pestalotiopsis_ericacearum_IFRDCC_2439
CCCATGTGAACTTACCATT--GTTGCCTCGGCAG-AGGCTACCCGGT----ACCTACCCT-GGAACGGCCTACCCTGTAGCGCCTTACCCGGGAACGGGCTACCCTGTAGCGGCTGCCGGTGGACTACCAAACTCTTGTTATTTTATGGTTATCTGAGCGTCTTATTTTAATAAGTCAAAACTTTCAACAACGGATCTCTTGGTTCTGGCATCGATGAAGAACGCAGCGAAATGCGATAAGTAATGTGAATTGCAGAATTCAGTGAATCATCGAATCTTTGAACGCACATTGCGCCCATTAGTACTCTAGTGGGCATGCCTGTTCGAGCGTCATTTCAACCCTTAAGCCTAGCTTAGTGTTGGGAGCCTACT---GCTTTTGCTAGCTGTAGCTCCTGAAATACAACGGCGGATCTGCGGTATCCTCTGAGCGTAGTAA------TTTT-TTTCTCGCTTTT-GACTGGAATT-GCAGCGTCCTTAGCCGCTAAATCCCCC-AA-TTTCTAATGGTTGACCTCGGTGCTGCTTTCTGGTATG-TAGCC-------TATCTA--CCTCGACAC-GCCTCAACACG---------------------ACG--------------------------------CCTCCC--GCAACTCG----ACAA--------CGACGTTCTCAAC---TAT-CTGGTTGGAACCAAACGAAAGAC-TTGATACTGACCCGTCTTTGATAGGCAAACCATCTCTGGCGAGCACGGTCTCGACAGCAATGGAGTGTACGTACCCTT-CCTTGGCTACCTACTTTTCGATG---------GCTAATACTCG----TCGTTCAGCTACAACGGTACCTCCGAGCTCCAGCTCGAGCGCATGAGCGTCTACTTCAACGAGGCTTCCGGCAACAAGTACGTTCCTCGTGCCGTCCTCGTCGATCTCGAGCCCGGTACCATGGATGCCGTCCGCGCCGGTCCTTTCGGTCAGCTCTTCCGCCCTGACAACTTCGTCTTCGG-TCAGTCCGGTGCC---GGAAACAACTGGCATCG-----CCTCCCTCAAA----TATTT---TCAACTC--GGTGCCGAGAACC---------AT----------TATT------CGCACCTG-CCCACAT----TCTCTGACACACTTA-CCCC---------GCCG-----------CGCGACCCCG-CGGTGCAAACG--AAAAATTTCTTA--TCACAGCCCCAC--CTCGCAC---AAACA-TTTTCGCAGCCATGCATCTC--CATGA--TCCACAATGAGCAA-----------------CTGCTGACCCCGCC-AAACAGGAAGCCGCCGAGCTCGGTAAGGGTTCCTTCAAGTACGCCTGGGTTCTTGACAAGCTCAAGGCCGAGCGTGAGCGTGGTATCACCATCGATATCGCT-CTCTGGAAGTTCGAGACCAACGAGTACAATGTCACCGTCATT-GGTTAGTCTACCCGTCCACA--AGAAGGATCAT-TCATCCGACATC-ATACTAACATGGCAATACAGACGCTCCCGGTCA-CCGTGA
>Pestalotiopsis_etonensis_BRIP_66615
CCCATGTGAACTTACCATT--GTTGCCTCGGCAG-AAGCTGCTCGGT-GCACCTTACCTT-GGAACGGCCTACCCTGTAGCGCCTTACCCTGGAACGGCTTACCCTGTAGCGGCTGCCGGCGGACTACCAAACTCTTGTTATTTTATTGTAATCTGAGCGTCTTATTTTAATAAGTCAAAACTTTCAACAACGGATCTCTTGGTTCTGGCATCGATGAAGAACGCAGCGAAATGCGATAAGTAATGTGAATTGCAGAATTCAGTGAATCATCGAATCTTTGAACGCACATTGCGCCCATTAGTATTCTAGTGGGCATGCCTGTTCGAGCGTCATTTCAACCCTTAAGCCTAGCTTAGTGTTGGGAGCCTACT---GCTTTTGCTAGCTGTAGCTCCTGAAATACAACGGCGGATCTGCGATATCCTCTGAGCGTAGTAA------TTTT-TATCTCGCTTTT-GACTGGAGTT-GCAGCGTCTTTAGCCGCTAAACCCCCC-AA-TTTTTAATGGTTGACCTCGGTGCTGCCTTCTGGTATG-TAGCC-------CATCTA--CCTCGACGC-GTCTCAATACG---------------------ACA--------------------------------CCCCCG--GCAACTCG----ACAA--------CGACGTTCTCAAC---TGC-TTGGTTGAAACCAAATGAAAGAC-TTGATACTGACCGGTCTATGATAGGCAAACCATTTCTGGCGAGCACGGTCTCGACAGCAATGGAGTGTACGTACCCTTTCCCTGGCTACTCGCCTTCTCGTGAACATGTCAGCTAACAGTCG-TGCTTGTTCAGCTACAACGGTACCTCCGAGCTCCAGCTCGAGCGCATGAGCGTCTACTTCAACGAGGCTTCCGGCAACAAGTACGTTCCTCGTGCCGTCCTCGTCGATCTCGAGCCCGGTACCATGGATGCCGTCCGCGCCGGTCCTTTCGGTCAGCTCTTCCGCCCTGACAACTTCGTCTTCGG-TCAGTCCGGTGCC---GGAAACAACTGGCATCA-T---CACCTCACAAA----CATTT---CCACACC--GGTGCCGAAAATC----------TGG--------TTTT------CGCACCTG-CCCATTT----TCCC--ATACACTTA-CCCC---------GCCG-----------CACGACCCCG-CGGTGCAAACG--AAAAATTTCTTA--TCATAGCCCCAC--ATCAC-----AAACA-TTTTGGCAGCCACGCACTCT-GCATGA--CCCACAATGAACAA-----------------TTGCTGACCCCGCC-AAATAGGAAGCCGCCGAGCTCGGAAAGGGTTCCTTCAAGTACGCATGGGTTCTTGACAAGCTCAAGGCCGAGCGTGAGCGTGGTATCACCATTGATATCGCT-CTCTGGAAGTTCGAGACCAACGAGTACAATGTCACCGTCATT-GGTTAGTATCCCTGCCCACA--ACTTGTGTCAT-GTCTCCGAACTCAAGACTAACCTTACAATACAGACGCTCCCGGTCA-CCGTGA
>Pestalotiopsis_ficicola_SAUCC230046
CCCATGTGAACTTACCATT--GTTGCCTCGGCAG-AAGCTGCTCGGT-GCACCTTACCTT-GGAACGGCCTACCCTGTAGCGCCTTACCCTGGAACGGCTTACCCTGTAGCGGCTGCCGGTGGACTACCAAACTCTTGTTATTTTATTGTAATCTGAGCGTCTTATTTTAATAAGTCAAAACTTTCAACAACGGATCTCTTGGTTCTGGCATCGATGAAGAACGCAGCGAAATGCGATAAGTAATGTGAATTGCAGAATTCAGTGAATCATCGAATCTTTGAACGCACATTGCGCCCATTAGTATTCTAGTGGGCATGCCTGTTCGAGCGTCATTTCAACCCTTAAGCCTAGCTTAGTGTTGGGAGCCTACT---GCTTTTACTAGCTGTATCTCCTGAAATACAACGGCGGATCTGCGATATCCTCTGAGCGTAGTAA------TTTT-TATCTCGCTTTT-GACTGGAGTT-GCAGCGTCCTTAGCCGCTAAATCCCCC-AATTTTTTAATGGTTGACCTCGGTGCTGCCTTCTGGTATG-TAGCC-------CATCTA--CCCCGACGC-GTCTCAATACG---------------------ACA--------------------------------CCCCCG--GCAACTCG----ACAA--------CGACGTTCTCAAC---TGC-TTGGTTGAAACCAAATGAAAGAC-TTGATACTGATCGGTCTCTGATAGGCAAACCATCTCTGGCGAGCACGGTCTCGACAGCAATGGAGTGTACGTACCCTTTCCCTGGCTACTCGCTTTCTCGTGAACATGTCAGCTAACACTCG-TGCTTGTTCAGCTACAACGGTACCTCCGAGCTCCAGCTCGAGCGCATGAGCGTCTACTTCAACGAGGCTTCCGGCAACAAGTACGTTCCTCGTGCCGTCCTCGTCGATCTCGAGCCCGGTACCATGGATGCCGTCCGCGCCGGTCCTTTCGGTCAGCTCTTCCGCCCTGACAACTTCGTCTTCGG-TCAGTCCGGTGCC-------------GGCATCA-T---CACCTCGCAAA----GATTT---CCACACC--GGTGCCGAAAATC----------T-G--------TTTT------CGCACCTG-CCCATTT----TCCC--AGACACTTA-CCCC---------GCCG-----------CACGACCCCG-CGGTGCAAACG--AAAAATTTCTTA--TCATAGCCCCAC--ATCAC-----AAACA-TTTTGGCAGCCACGCACTCT-GCATGA--CCCACAATGAACAA-----------------TTGCTGACCCCGCC-AAATAGGAAGCCGCTGAGCTCGG------------------------------------------------------------------------------------------------------------------------------------------------------------------------------------------------------------------
>Pestalotiopsis_foliicola_CFCC_57359
CCCATGTGAACTTACCATT--GTTGCCTCGGCAG-AAGCTGCTCGGT-GCACCTTACCCT-GGAACGGCCTACCCTGTAGCGCCTTACCCTGGAACGGCCTACCCTGTAGCGGCTGCCGGTGGACTACCAAACTCTTGTTATTGTATTGTAATCTGAGCGTCTTATTTTAATAAGTCAAAACTTTCAACAACGGATCTCTTGGTTCTGGCATCGATGAAGAACGCAGCGAAATGCGATAAGTAATGTGAATTGCAGAATTCAGTGAATCATCGAATCTTTGAACGCACATTGCGCCCATTAGTATTCTAGTGGGCATGCCTGTTCGAGCGTCATTTCAACCCTTAAGCCTAGCTTAGTGTTGGGAGCCTACT---GCTTTTACTAGCTGTAGCTCCTGAAATACAACGGCGGATCTGCGATATCCTCTGAGCGTAGTAA-----ATTTT-TATCTCGCTTTT-GACTGGAGTT-GCAGCGTCTTTAGCCGCTAAATCCCCC-AA-TTTTTAATGGTTGACCTCGGTGCTGCTTTCTGGTATG-TAGCC-------CATCTA--CCTCGACGC-GCCTCAATACG---------------------ACA--------------------------------CCACCG--GCAACTCG----ACAA--------CGACATTCTCAAC---TGC-TTGGTTGAAACCAAAAGAAAGAC-CTGATACTGACCGGTCTTTGATAGGCAAACCATCTCTGGCGAGCACGGTCTCGACAGCAATGGAGTGTACGTACCCTTTCCCTGGCTACTCGTTTTTCCACGAACATGTCAGCTAACAGTCG-TGCTTGTTCAGCTACAACGGTACCTCCGAGCTCCAGCTCGAGCGCATGAGCGTCTACTTCAACGAGGCTTCCGGTAACAAGTACGTTCCTCGTGCCGTCCTCGTCGATCTCGAGCCCGGTACCATGGATGCCGTCCGCGCCGGTCCTTTCGGTCAGCTCTTCCGCCCTGACAACTTCGTCTTCGG-CCAGTCCGGTGCC---GGAAACAACTGGCATCA-C------CTCGCAAA----CATTT---CCACACT--GGTGCCGAAAATC----------TGG--------TTTT------CGCACCTG-CCCATTT----TCCC--AGACACTTA-CCCC---------GCCG-----------CACGACCCCG-CGGTGCAAACG--AAAAATTTCTTA--TCACAGCCCCAC--ATCACAC---AAACA-TTTTGGCAGCCACGCACTTT-GCATGA--CCCACAATGAACAA-----------------TTGCTGACCCCGCC-AAATAGGAAGCCGCCGAGCTCGGAAAGGGTTCCTTCAAGTACGCATGGGTTCTTGACAAGCTCAAGGCCGAGCGTGAGCGTGGTATCACCATTGATATCGCT-CTCTGGAAGTTCGAGACCAACGAGTACAATGTCACCGTCATT-GGTTAGTATCCCTGCCCACA--CCATGCATCAT-GTCTTCGAACTCAAGACTAATCTTGCAATACAGACGCTCCCGGTCA-CCGTGA
>Pestalotiopsis_foliicola_CFCC_57360
CCCATGTGAACTTACCATT--GTTGCCTCGGCAG-AAGCTGCTCGGT-GCACCTTACCCT-GGAACGGCCTACCCTGTAGCGCCTTACCCTGGAACGGCCTACCCTGTAGCGGCTGCCGGTGGACTACCAAACTCTTGTTATTGTATTGTAATCTGAGCGTCTTATTTTAATAAGTCAAAACTTTCAACAACGGATCTCTTGGTTCTGGCATCGATGAAGAACGCAGCGAAATGCGATAAGTAATGTGAATTGCAGAATTCAGTGAATCATCGAATCTTTGAACGCACATTGCGCCCATTAGTATTCTAGTGGGCATGCCTGTTCGAGCGTCATTTCAACCCTTAAGCCTAGCTTAGTGTTGGGAGCCTACT---GCTTTTACTAGCTGTAGCTCCTGAAATACAACGGCGGATCTGCGATATCCTCTGAGCGTAGTAA-----ATTTT-TATCTCGCTTTT-GACTGGAGTT-GCAGCGTCTTTAGCCGCTAAATCCCCC-AA-TTTTTAATGGTTGACCTCGGTGCTGCTTTCTGGTATG-TAGCC-------CATCTA--CCTCGACGC-GCCTCAATACG---------------------ACA--------------------------------CCACCG--GCAACTCG----ACAA--------CGACATTCTCAAC---TGC-TTGGTTGAAACCAAAAGAAAGAC-CTGATACTGACCGGTCTTTGATAGGCAAACCATCTCTGGCGAGCACGGTCTCGACAGCAATGGAGTGTACGTACCCTTTCCCTGGCTACTCGTTTTTCCACGAACATGTCAGCTAACAGTCG-TGCTTGTTCAGCTACAACGGTACCTCCGAGCTCCAGCTCGAGCGCATGAGCGTCTACTTCAACGAGGCTTCCGGTAACAAGTACGTTCCTCGTGCCGTCCTCGTCGATCTCGAGCCCGGTACCATGGATGCCGTCCGCGCCGGTCCTTTCGGTCAGCTCTTCCGCCCTGACAACTTCGTCTTCGG-CCAGTCCGGTGCC---GGAAACAACTGGCATCA-C------CTCGCAAA----CATTT---CCACACT--GGTGCCGAAAATC----------TGG--------TTTT------CGCACCTG-CCCATTT----TCCC--AGACACTTA-CCCC---------GCCG-----------CACGACCCCG-CGGTGCAAACG--AAAAATTTCTTA--TCACAGCCCCAC--ATCACAC---AAACA-TTTTGGCAGCCACGCACTTT-GCATGA--CCCACAATGAACAA-----------------TTGCTGACCCCGCC-AAATAGGAAGCCGCCGAGCTCGGAAAGGGTTCCTTCAAGTACGCATGGGTTCTTGACAAGCTCAAGGCCGAGCGTGAGCGTGGTATCACCATTGATATCGCT-CTCTGGAAGTTCGAGACCAACGAGTACAATGTCACCGTCATT-GGTTAGTATCCCTGCCCACA--CCATGCATCAT-GTCTTCGAACTCAAGACTAATCTTGCAATACAGACGCTCCCGGTCA-CCGTGA
>Pestalotiopsis_foliicola_CFCC_54440
CCCATGTGAACTTACCATT--GTTGCCTCGGCAG-AAGCTGCTCGGT-GCACCTTACCCT-GGAACGGCCTACCCTGTAGCGCCTTACCCTGGAACGGCCTACCCTGTAGCGGCTGCCGGTGGACTACCAAACTCTTGTTATTGTATTGTAATCTGAGCGTCTTATTTTAATAAGTCAAAACTTTCAACAACGGATCTCTTGGTTCTGGCATCGATGAAGAACGCAGCGAAATGCGATAAGTAATGTGAATTGCAGAATTCAGTGAATCATCGAATCTTTGAACGCACATTGCGCCCATTAGTATTCTAGTGGGCATGCCTGTTCGAGCGTCATTTCAACCCTTAAGCCTAGCTTAGTGTTGGGAGCCTACT---GCTTTTACTAGCTGTAGCTCCTGAAATACAACGGCGGATCTGCGATATCCTCTGAGCGTAGTAA-----ATTTT-TATCTCGCTTTT-GACTGGAGTT-GCAGCGTCTTTAGCCGCTAAATCCCCC-AA-TTTTTAATGGTTGACCTCGGTGCTGCTTTCTGGTATG-TAGCC-------CATCTA--CCTCGACGC-GCCTCAATACG---------------------ACA--------------------------------CCACCG--GCAACTCG----ACAA--------CGACATTCTCAAC---TGC-TTGGTTGAAACCAAAAGAAAGAC-CTGATACTGACCGGTCTTTGATAGGCAAACCATCTCTGGCGAGCACGGTCTCGACAGCAATGGAGTGTACGTACCCTTTCCCTGGCTACTCGTTTTTCCACGAACATGTCAGCTAACAGTCG-TGCTTGTTCAGCTACAACGGTACCTCCGAGCTCCAGCTCGAGCGCATGAGCGTCTACTTCAACGAGGCTTCCGGTAACAAGTACGTTCCTCGTGCCGTCCTCGTCGATCTCGAGCCCGGTACCATGGATGCCGTCCGCGCCGGTCCTTTCGGTCAGCTCTTCCGCCCTGACAACTTCGTCTTCGG-CCAGTCCGGTGCC---GGAAACAACTGGCATCA-C------CTCGCAAA----CATTT---CCACACT--GGTGCCGAAAATC----------TGG--------TTTT------CGCACCTG-CCCATTT----TCCC--AGACACTTA-CCCC---------GCCG-----------CACGACCCCG-CGGTGCAAACG--AAAAATTTCTTA--TCACAGCCCCAC--ATCACAC---AAACA-TTTTGGCAGCCACGCACTTT-GCATGA--CCCACAATGAACAA-----------------TTGCTGACCCCGCC-AAATAGGAAGCCGCCGAGCTCGGAAAGGGTTCCTTCAAGTACGCATGGGTTCTTGACAAGCTCAAGGCCGAGCGTGAGCGTGGTATCACCATTGATATCGCT-CTCTGGAAGTTCGAGACCAACGAGTACAATGTCACCGTCATT-GGTTAGTATCCCTGCCCACA--CCATGCATCAT-GTCTTCGAACTCAAGACTAATCTTGCAATACAGACGCTCCCGGTCA-CCGTGA
>Pestalotiopsis_furcata_MFLUCC_12_0054
CCCATGTGAACTTACCATT--GTTGCCTCGGCAG-AAGCTACCCGGT---ACCTTACCTT-GGAACGGCCTACCCTGTAGCGCCTTACCCTGGAACGGCCTACCCTGTAACGGCTGCCGGTGGACTACCAAACTCTTGTTATTTTTATGTTATCTGAGCGTCTTATTTTAATAAGTCAAAACTTTCAACAACGGATCTCTTGGTTCTGGCATCGATGAAGAACGCAGCGAAATGCGATAAGTAATGTGAATTGCAGAATTCAGTGAATCATCGAATCTTTGAACGCACATTGCGCCCATTAGTATTCTAGTGGGCATGCCTGTTCGAGCGTCATTTCAACCCTTAAGCCTAGCTTAGTGTTGGGAGCCTACT---GCTTTTGTTAGCTGTAGCTCCTGAAATACAACGGCGGATCTGCGATATCCTCTGAGCGTAGTAA------TTTTTTTCCTCGCTTTT-GACTGGAGTT-GCAGCGTCTTTAGCCGCTAAACCCCCC-AA-TTTTTAATGGTTGACCTCGGTGCTGCTTTCTGGTATG-TAGTT-------CATCTA--CCTCGACGC-GCCTCAGCACG---------------------ACG--------------------------------CCTCTC--GCAACTCG----ACAA--------CGACGTTATCAAC---TAC-TTGGTT-AAACCAAACGAAAGAC-TTGATACTGACAGGCCTCTGATAGGCAAACCATCTCTGGCGAGCACGGTCTCGACAGCAATGGAGTGTACGTACCCTTCCCTTGGCTACCTGCTTCCCACGAAACATGTCAGCTAACACTCG-TG---GTTCAGCTACAACGGTACCTCCGAGCTCCAGCTCGAGCGCATGAGCGTCTACTTCAACGAGGCTTCCGGCAACAAGTACGTTCCTCGTGCCGTCCTCGTCGATCTCGAGCCCGGTACCATGGATGCCGTCCGCGCCGGTCCTTTCGGTCAGCTCTTCCGCCCTGACAACTTCGTCTTCGG-TCAGTCCGGTGCC---GGAAACAACTGGCATCA-T---TGCCTCGCAAA----CATTT---CCAAACC--GGCGTCGAAAATC----------TGGTGTGTT--TTTT------CGCGCCTG-CCCACAT----TCCC--AGACACTTA-CCCC---------GCCG-----------CACGACCCCG-CGGTGCAAACG--AAAAATTTCTTA--TCACAGCCCCAC--ATCGCAC---AAACA-TTCTGGCAGCCATGAACTTT-ACATAA--CCCAT-ACGAGCAT-----------------CTGCTGACCCCGCC-AAATAGGAAGCCGCCGAGCTCGGAAAGGGTTCCTTCAAGTACGCATGGGTTCTTGACAAGCTCAAGGCCGAGCGTGAGCGTGGTATCACCATCGATATCGCT-CTCTGGAAGTTCGAGACCAACGAGTACAATGTCACCGTCATT-GGTTAGTATCCCTGTCCACA--ACATCCGACAT-GCATCCAAAATC-AGACTAACACGGCACCACAGATGCTCCCGGTCA-CCGTGA
>Pestalotiopsis_fusoidea_CGMCC_3_23545
----------------------------CGGCAG-AAGCTGCTCGGT-GCACCTTACCCT-GGAACGGCCTACCCTGTAGCGCCTTACCCTGGAACGGCTTACCCTGTAGCGGCTGCCGGTGGACTACCAAACTCTTGTTATTTTATTGTAATCTGAGCGTCTTATTTTAATAAGTCAAAACTTTCAACAACGGATCTCTTGGTTCTGGCATCGATGAAGAACGCAGCGAAATGCGATAAGTAATGTGAATTGCAGAATTCAGTGAATCATCGAATCTTTGAACGCACATTGCGCCCATTAGTATTCTAGTGGGCATGCCTGTTCGAGCGTCATTTCAACCCTTAAGCCTAGCTTAGTGTTGGGAGCCTACT---GCTTTTGCTAGCTGTAGCTCCTGAAATACAACGGCGGATCTGCGATATCCTCTGAGCGTAGTAA------TTTT-TATCTCGCTTTT-GACTGGAGTT-GCAACGTCTTTAGCCGCTAAATCCCCC-AA-TTTTTAATGGTTGACCTC---------------------AGTC-------CATCTA--CCTCGACAC-GCCTCATTACG---------------------ACA-------------------------------ACCCTCC--GCAACTCG----ACAA--------CGACGTTCTCAACAACTGC-TTGGTTGGAACCAAAGAAAAGAC-CTGATACTGACCGGTCTCTGATAGGCAAACCATCTCTGGTGAGCACGGTCTCGACAGCAATGGAGTGTACGTACCCTTTCCTTGGCTACTTGCTTTCCCACGAACATGTCAGCTAACACTCG-TGGTTGTTCAGTTACAACGGTACCTCCGAGCTCCAGCTCGAGCGCATGAGCGTCTACTTCAACGAGGCTTCCGGTAACAAGTACGTTCCTCGTGCCGTCCTTGTCGATCTCGAGCCCGGTACCATGGATGCCGTCCGCGCCGGTCCTTTCGGTCAGCTCTTCCGCCCTGACAACTTTGTCTTCGG-TCAGTCCGGTGCC---GGAAACAACTGGCATCG-T---CGCCTTGCGAA----CATTTC--CCAACC---GGTGCCGAAATTC----------T-G--------TTTT------CGCACCTG-CCCACTT----TCCC--AGACACTTA-CCCC---------GCCG-----------CACGACCCCG-CGGTGCAAACG--AAAAATTTCTTA--TCACAGCCCCAC--ATCGCAC---AAACA-TTTTGGCAGCCATGCACTTT-CCATGA--CCCACAATGAACCA-----------------TTGCTGACCCCGCC-AAATAGGAAGCCGCCGAGCTCGGAAAGGGTTCCTTCAAGTACGCATGGGTTCTTGACAAGCTCAAGGCCGAGCGTGAGCGTGGTATCACCATTGATATCGCT-CTCTGGAAGTTCGAGACCAACGAGTACAATGTCACCGTCATT-GGTTAGTATCCCTGTCTACA--CAATGTACCAT-GCATCCGACCTT-GTACTAACATGGCAATCCAGATGCTCCCGGTCA-CCGTGA
>Pestalotiopsis_formosana_NTUCC_17_009
CCCATGTGAACTTACCATT--GTTGCCTCGGCAG-AAGCTGCTCGGT-GCACCTTACCTT-GGAACGGCCTACCCTGTAGCGCCTTACCCTGGAACGGCTTACCCTGTAGCGGCTGCCGGTGGACTACCAAACTCTTGTTATTTTATTGTAATCTGAGCGTCTTATTTTAATAAGTCAAAACTTTCAACAACGGATCTCTTGGTTCTGGCATCGATGAAGAACGCAGCGAAATGCGATAAGTAATGTGAATTGCAGAATTCAGTGAATCATCGAATCTTTGAACGCACATTGCGCCCATTAGTATTCTAGTGGGCATGCCTGTTCGAGCGTCATTTCAACCCTTAAGCCTAGCTTAGTGTTGGGAGCCTACT---GCTTTTACTAGCTGTAGCTCCTGAAATACAACGGCGGATCTGCGATATCCTCTGAGCGTAGTAA------TTTT-TATCTCGCTTTT-GACTGGAGTT-GCAGCGTCTTTAGCCGCTAAACCCCCC-AA--TTTTAATGGTGT------------------------------------------------------------CATACG---------------------ACA--------------------------------CCCCCG--GCAACTCG----ACAA--------CGACGTTCTCAAC---TGC-TTGGTTGAAACCAAATGAAAGAC-TTGATACTGACCGGTCTCTGATAGGCAAACCATCTCTGGCGAGCACGGTCTCGACAGCAATGGAGTGTACGTACCCTTTCCCTGGCTACTCGCTTTCTCGTGAACATGTCAGCTAACACTCG-TGCTTGTTCAGCTACAACGGTACCTCCGAGCTCCAGCTCGAGCGCATGAGCGTCTACTTCAACGAGGCTTCCGGCAACAAGTACGTTCCTCGTGCCGTCCTCGTCGATCTCGAGCCCGGTACCATGGATGCCGTCCGCGCCGGTCCTTTCGGTCAGCTCTTCCGCCCTGACAACTTCGTCTTCGG-TCAGTCCGGTGCC---GGAAACAACTGGCATCA-T---CACCTCGCAAA----GATTT---CCACACC--GGTGCCGAAAATC----------T-G--------TTTT------CGCACCTG-CCCATTT----TCCC--AGACACTTA-CCCC---------GCCG-----------CACGACCCCG-CGGTGCAAACG--AAAAATTTCTTA--TCATAGCCCCAC--ATCAC-----AAACA-TTTTGGCAGCCACGCACTCT-GCATGA--CCCACAATGAACAA-----------------TTGCTGACCCCGCC-AAATAGGAAGCCGCTGAGCTCGGAAAGGGTTCCTTCAAGTACGCATGGGTTCTTGACAAGCTCAAGGCCGAGCGTGAGCGTGGTATCACCATTGATATCGCT-CTCTGGAAGTTCGAGACCAACGAGTACAATGTCACCGTCATT-GGTTAGTATCCCTGCCCACA--ACATGTGTCAT-GTCTCCGAACTCAAGACTAACCTTACAATACAGACGCTCCCGGTCA-CCGTGA
>Pestalotiopsis_gaultheriae_IFRD_411_014
CCCATGTGAACTTACCACT--GTTGCCTCGGCAG-AGGCTACCCGGT-ACACCCTACCCT-GGAACGGCCTACCCTGTAGCGCCTTACCCTGGAACGGCTTACCCTGTAGCGGCTGCCGGTGGACTACCAAACTCTTGTTATTTTATTGTAATCTGAGCGTCTTATTTTAATAAGTCAAAACTTTCAACAACGGATCTCTTGGTTCTGGCATCGATGAAGAACGCAGCGAAATGCGATAAGTAATGTGAATTGCAGAATTCAGTGAATCATCGAATCTTTGAACGCACATTGCGCCCATTAGTACTCTAGTGGGCATGCCTGTTCGAGCGTCATTTCAACCCTTAAGCCTAGCTTAGTGTTGGGAGCCTGCA---GCCTTTACTGGCTGCAGCTCCTGAAATACAACGGCGGATCTGCGATATCCTCTGAGCGTAGTAATTTTTTTTTT-TTTCTCGCTTTT-GACTGGAGTT-GCACCGTCTTTACCCCCTAAACCCCCC-AA-TTTTTAATGGTTGACCTCGGTGCTGCTTTCTGGTATG-TAGCC-------TATCTA--CCTCGACAC-GCCTCAATATG---------------------ATG--------------------------------CCTCCC--GCAACTCG----ACGC--------CGACGTTCTCAAA---TAC-TTGGTTGGATCCAAACGGAAGAC-TTGATACTGACCC-TCTCTGATAGGCAAACCATCTCTGGCGAGCACGGTCTCGACAGCAATGGAGTGTACGTGCCCTTTCCTTGGCTACCTGCTTTCCCACGAACATGCTAGCTAACCCTCG-TGGTTGTTCAGCTACAACGGTACCTCCGAGCTCCAGCTCGAGCGCATGAGCGTCTACTTCAACGAGGCTTCCGGCAACAAGTACGTTCCTCGTGCCGTCCTCGTCGATCTCGAGCCCGGTACCATGGATGCCGTTCGCGCCGGTCCTTTCGGTCAGCTCTTCCGCCCTGACAACTTCGTCTTCGGCCCAGTCCCGGTCCCCGGGAAACAACTGGCACCA-T---CACCTGGCACG----CATTT---CCAACGC--GGTGCCGAAAATC-----------AG--------TTTT------CGCACTTG-CCCATAT----TCCC--AGACACTTA-CCCC---------GCCGCGTGGCCG---CACGACCCCG-CGATGCAAACG--AAAAATTTCTTA--T--CAGCCCCAC--ATCGCAC---AAACA-TTTTGGCAGCCATGCACTTT-TCATAA--TCCACAATGAGCAA-----------------TTGCTGACCCCGTC-AAATAGGAAGCCGCCGAGCTCGGTAAGGGTTCCTTCAAGTACGCATGGGTTCTTGACAAGCTCAAGGCCGAGCGTGAGCGTGGTATCACCATCGATATCGCT-CTCTGGAAGTTCGAGACCAACGAGTACAATGTCACCGTCATT-GGTCAGTATCCCTGTCCACT--AGCTGTTGCAT-GCATCCGAACTC-AGACTAATATGGCAATATAGATGCTCCCGGTCA-CCGTGA
>Pestalotiopsis_gibbosa_NOF_3175
CCCATGTGAACTTACCACT--GTTGCCTCGGCAG-AGGCTACCCGGT-ACACCCTACCCT-GGAACGGCCTACCCTGTAGCGCCTTACCCTGGAACGGCTTACCCTGTAGCGGCTGCCGGTGGACTACCAAACTCTTGTTATTTTATTGTAATCTGAGCGTCTTATTTTAATAAGTCAAAACTTTCAACAACGGATCTCTTGGTTCTGGCATCGATGAAGAACGCAGCGAAATGCGATAAGTAATGTGAATTGCAGAATTCAGTGAATCATCGAATCTTTGAACGCACATTGCGCCCATTAGTACTCTAGTGGGCATGCCTGTTCGAGCGTCATTTCAACCCTTAAGCCTAGCTTAGTGTTGGGAGCCTGCA---GCCTTTACTGGCTGCAGCTCCTGAAATACAACGGCGGATCTGCGATATCCTCTGAGCGTAGTAA-----TTTTT-TTTCTCGCTTTT-GACTGGAGTT-GCAGCGTCTTTAGCCGCTAAACCCCCC-AA-TTTTTAATGGTTGACCTC------------TGGTATG-TAGCC-------TATCTA--CCTCGACAC-GCCTCAATATG---------------------ATG--------------------------------CCTCCC--GCAACTCG----ACGC--------CGACGTTCTCAAA---TAC-TTGGTTGGATCCAAACGGAAGAC-TTGATACTGACCC-TCTCTGATAGGCAAACCATCTCTGGCGAGCACGGTCTCGACAGCAATGGAGTGTACGTGCCCTTTCCTTGGCTACCTGCTTTCCCACGAACATGCTAGCTAACCCTCG-TGGTTGTTCAGCTACAACGGTACCTCCGAGCTCCAGCTCGAGCGCATGAGCGTCTACTTCAACGAGGCTTCCGGCAACAAGTACGTTCCTCGTGCCGTCCTCGTCGATCTCGAGCCCGGTACCATGGATGCCGTTCGCGCCGGTCCTTTCGGTCAGCTCTTCCGCCCTGACAACTTCGTCTTCGG-CCAGTCCGGTGCC---GGAAACAACTGGCACCA-T---CACCTGGCACG----CATTT---TCAACGC--GGTGCCGAAAATC-----------AG--------TTTT------CGCACTTG-CCCATAT----TCCC--AGACACTTA-CCCC---------GCCGCGTGGCCG---CACGACCCCG-CGATGCAAACG--AAAAATTTCTTA--T--CAGCCCCAC--ATCGCAC---AAACA-TTTTGGCAGCCATGCACTTT-TCATAA--TCCACAATGAGCAA-----------------TTGCTGACCCCGTC-AAATAGGAAGCCGCCGAGCTCGGTAAGGGTTCCTTCAAGTACGCATGGGTTCTTGACAAGCTCAAGGCCGAGCGTGAGCGTGGTATCACCATCGATATCGCT-CTCTGGAAGTTCGAGACCAACGAGTACAATGTCACCGTCATT-GGTCAGTATCCCTGTCCACT--AGCTGTTGCAT-GCATCCGAACTC-AGACTAATATGGCAATATAGATGCTCCCGGTCA-CCGTGA
>Pestalotiopsis_grandis_urophylla_E_72_02
CCCATGTGAACTTACCATT--GTTGCCTCGGCAG-AAGCTGCTCGGT-GCACCCTACCTT-GGAACGGCCTACCCTGTAGCGCCGTACCCTGGAACGGCTTACCCTGTAACGGCTGCCGGTGGACTACCAAACTCTTGTTATTTTATTGTAATCTGAGCGTCTTATTTTAATAAGTCAAAACTTTCAACAACGGATCTCTTGGTTCTGGCATCGATGAAGAACGCAGCGAAATGCGATAAGTAATGTGAATTGCAGAATTCAGTGAATCATCGAATCTTTGAACGCACATTGCGCCCATTAGTATTCTAGTGGGCATGCCTGTTCGAGCGTCATTTCAACCCTTAAGCCTAGCTTAGTGTTGGGAGCCTACT---GCTTTTGCTAGCTGTAGCTCCTGAAATACAACGGCGGATCTGCGATATCCTCTGAGCGTAGTAA-----ATTTT-TATCTCGCTTTT-GACTGGAGTT-GCAGCGTCTTTGGCCGCTAAATCCCCC-AA-TTTTTAATGGTTGACCTCGGTGCTGCTTTCTGGTATG-TAGCC-------CATCTA--CCTCGACGC-GCCTCAATACG---------------------ACA--------------------------------CCCCCG--GCAACTCG----ACAA--------CGACATTCTCAAC---TGC-TTGTTTGGAACCATACGAAAGAC-TTCATACTGACCGGTCTATGATAGGCAAACCATCTCTGGCGAGCACGGTCTCGACAGCAATGGAGTGTACGTACCCTTGATCTCGCTACTCGCTTTCTCGTGAACATGTCAGCTAACAGTCG-TGCTTGTTCAGCTACAACGGTACCTCCGAGCTCCAGCTCGAGCGCATGAGCGTCTACTTCAACGAGGCTTCCGGCAACAAGTACGTTCCTCGTGCCGTCCTCGTCGATCTCGAGCCCGGTACCATGGATGCCGTCCGCGCCGGTCCTTTCGGTCAGCTCTTCCGCCCTGACAACTTCGTCTTCGG-TCAGTCCGGTGCC---GGAAACAACTGGCATCA-T---CACTTCGCAAA----CATTTC--CCACACC--GGTGTCGAAAATC----------TGG--------TTTT------CGCACCTG-CCCATTT----TCTC--AGACACTTA-CCCC---------GCCG-----------CACGACCCCG-CGGTGCAAACG--AAAAATTTCTTA--TCACAGCCCCAC--ATCAC-----AAACA-TTTTGGCAGCCACGCACCTT-GCATGA--CCCACAATGAACAA-----------------TTGCTGACCCCGCC-AAATAGGAAGCCGCCGAGCTCGGAAAGGGTTCCTTCAAGTACGCATGGGTTCTTGACAAGCTCAAGGCCGAGCGTGAGCGTGGTATCACCATTGATATCGCT-CTCTGGAAGTTCGAGACCAACGAGTACAATGTCACCGTCATT-GGTTAGTATCCCTGCCCACA--ATATGTGTCAT-GTCTCTGAACTCAAGACTAACCTTGCAATACAGACGCTCCCGGTCA-CCGTGA
>Pestalotiopsis_grandis_urophylla_E_72_03
CCCATGTGAACTTACCATT--GTTGCCTCGGCAG-AAGCTGCTCGGT-GCACCCTACCTT-GGAACGGCCTACCCTGTAGCGCCGTACCCTGGAACGGCTTACCCTGTAACGGCTGCCGGTGGACTACCAAACTCTTGTTATTTTATTGTAATCTGAGCGTCTTATTTTAATAAGTCAAAACTTTCAACAACGGATCTCTTGGTTCTGGCATCGATGAAGAACGCAGCGAAATGCGATAAGTAATGTGAATTGCAGAATTCAGTGAATCATCGAATCTTTGAACGCACATTGCGCCCATTAGTATTCTAGTGGGCATGCCTGTTCGAGCGTCATTTCAACCCTTAAGCCTAGCTTAGTGTTGGGAGCCTACT---GCTTTTGCTAGCTGTAGCTCCTGAAATACAACGGCGGATCTGCGATATCCTCTGAGCGTAGTAA-----ATTTT-TATCTCGCTTTT-GACTGGAGTT-GCAGCGTCTTTGGCCGCTAAATCCCCC-AA-TTTTTAATGGTTGACCTCGGTGCTGCTTTCTGGTATG-TAGCC-------CATCTA--CCTCGACGC-GCCTCAATACG---------------------ACA--------------------------------CCCCCG--GCAACTCG----ACAA--------CGACATTCTCAAC---TGC-TTGTTTGGAACCATACGAAAGAC-TTCATACTGACCGGTCTATGATAGGCAAACCATCTCTGGCGAGCACGGTCTCGACAGCAATGGAGTGTACGTACCCTTGATCTCGCTACTCGCTTTCTCGTGAACATGTCAGCTAACAGTCG-TGCTTGTTCAGCTACAACGGTACCTCCGAGCTCCAGCTCGAGCGCATGAGCGTCTACTTCAACGAGGCTTCCGGCAACAAGTACGTTCCTCGTGCCGTCCTCGTCGATCTCGAGCCCGGTACCATGGATGCCGTCCGCGCCGGTCCTTTCGGTCAGCTCTTCCGCCCTGACAACTTCGTCTTCGG-TCAGTCCGGTGCC---GGAAACAACTGGCATCA-T---CACTTCGCAAA----CATTTC--CCACACC--GGTGTCGAAAATC----------TGG--------TTTT------CGCACCTG-CCCATTT----TCTC--AGACACTTA-CCCC---------GCCG-----------CACGACCCCG-CGGTGCAAACG--AAAAATTTCTTA--TCACAGCCCCAC--ATCAC-----AAACA-TTTTGGCAGCCACGCACCTT-GCATGA--CCCACAATGAACAA-----------------TTGCTGACCCCGCC-AAATAGGAAGCCGCCGAGCTCGGAAAGGGTTCCTTCAAGTACGCATGGGTTCTTGACAAGCTCAAGGCCGAGCGTGAGCGTGGTATCACCATTGATATCGCT-CTCTGGAAGTTCGAGACCAACGAGTACAATGTCACCGTCATT-GGTTAGTATCCCTGCCCACA--ATATGTGTCAT-GTCTCTGAACTCAAGACTAACCTTGCAATACAGACGCTCCCGGTCA-CCGTGA
>Pestalotiopsis_grandis_urophylla_E_72_04
CCCATGTGAACTTACCATT--GTTGCCTCGGCAG-AAGCTGCTCGGT-GCACCCTACCTT-GGAACGGCCTACCCTGTAGCGCCGTACCCTGGAACGGCTTACCCTGTAACGGCTGCCGGTGGACTACCAAACTCTTGTTATTTTATTGTAATCTGAGCGTCTTATTTTAATAAGTCAAAACTTTCAACAACGGATCTCTTGGTTCTGGCATCGATGAAGAACGCAGCGAAATGCGATAAGTAATGTGAATTGCAGAATTCAGTGAATCATCGAATCTTTGAACGCACATTGCGCCCATTAGTATTCTAGTGGGCATGCCTGTTCGAGCGTCATTTCAACCCTTAAGCCTAGCTTAGTGTTGGGAGCCTACT---GCTTTTGCTAGCTGTAGCTCCTGAAATACAACGGCGGATCTGCGATATCCTCTGAGCGTAGTAA-----ATTTT-TATCTCGCTTTT-GACTGGAGTT-GCAGCGTCTTTGGCCGCTAAATCCCCC-AA-TTTTTAATGGTTGACCTCGGTGCTGCTTTCTGGTATG-TAGCC-------CATCTA--CCTCGACGC-GCCTCAATACG---------------------ACA--------------------------------CCCCCG--GCAACTCG----ACAA--------CGACATTCTCAAC---TGC-TTGTTTGGAACCATACGAAAGAC-TTCATACTGACCGGTCTATGATAGGCAAACCATCTCTGGCGAGCACGGTCTCGACAGCAATGGAGTGTACGTACCCTTGATCTCGCTACTCGCTTTCTCGTGAACATGTCAGCTAACAGTCG-TGCTTGTTCAGCTACAACGGTACCTCCGAGCTCCAGCTCGAGCGCATGAGCGTCTACTTCAACGAGGCTTCCGGCAACAAGTACGTTCCTCGTGCCGTCCTCGTCGATCTCGAGCCCGGTACCATGGATGCCGTCCGCGCCGGTCCTTTCGGTCAGCTCTTCCGCCCTGACAACTTCGTCTTCGG-TCAGTCCGGTGCC---GGAAACAACTGGCATCA-T---CACTTCGCAAA----CATTTC--CCACACC--GGTGTCGAAAATC----------TGG--------TTTT------CGCACCTG-CCCATTT----TCTC--AGACACTTA-CCCC---------GCCG-----------CACGACCCCG-CGGTGCAAACG--AAAAATTTCTTA--TCACAGCCCCAC--ATCAC-----AAACA-TTTTGGCAGCCACGCACCTT-GCATGA--CCCACAATGAACAA-----------------TTGCTGACCCCGCC-AAATAGGAAGCCGCCGAGCTCGGAAAGGGTTCCTTCAAGTACGCATGGGTTCTTGACAAGCTCAAGGCCGAGCGTGAGCGTGGTATCACCATTGATATCGCT-CTCTGGAAGTTCGAGACCAACGAGTACAATGTCACCGTCATT-GGTTAGTATCCCTGCCCACA--ATATGTGTCAT-GTCTCTGAACTCAAGACTAACCTTGCAATACAGACGCTCCCGGTCA-CCGTGA
>Pestalotiopsis_grandis_urophylla_E_72_06
CCCATGTGAACTTACCATT--GTTGCCTCGGCAG-AAGCTGCTCGGT-GCACCCTACCTT-GGAACGGCCTACCCTGTAGCGCCGTACCCTGGAACGGCTTACCCTGTAACGGCTGCCGGTGGACTACCAAACTCTTGTTATTTTATTGTAATCTGAGCGTCTTATTTTAATAAGTCAAAACTTTCAACAACGGATCTCTTGGTTCTGGCATCGATGAAGAACGCAGCGAAATGCGATAAGTAATGTGAATTGCAGAATTCAGTGAATCATCGAATCTTTGAACGCACATTGCGCCCATTAGTATTCTAGTGGGCATGCCTGTTCGAGCGTCATTTCAACCCTTAAGCCTAGCTTAGTGTTGGGAGCCTACT---GCTTTTGCTAGCTGTAGCTCCTGAAATACAACGGCGGATCTGCGATATCCTCTGAGCGTAGTAA-----ATTTT-TATCTCGCTTTT-GACTGGAGTT-GCAGCGTCTTTGGCCGCTAAATCCCCC-AA-TTTTTAATGGTTGACCTCGGTGCTGCTTTCTGGTATG-TAGCC-------CATCTA--CCTCGACGC-GCCTCAATACG---------------------ACA--------------------------------CCCCCG--GCAACTCG----ACAA--------CGACATTCTCAAC---TGC-TTGTTTGGAACCATACGAAAGAC-TTCATACTGACCGGTCTATGATAGGCAAACCATCTCTGGCGAGCACGGTCTCGACAGCAATGGAGTGTACGTACCCTTGATCTCGCTACTCGCTTTCTCGTGAACATGTCAGCTAACAGTCG-TGCTTGTTCAGCTACAACGGTACCTCCGAGCTCCAGCTCGAGCGCATGAGCGTCTACTTCAACGAGGCTTCCGGCAACAAGTACGTTCCTCGTGCCGTCCTCGTCGATCTCGAGCCCGGTACCATGGATGCCGTCCGCGCCGGTCCTTTCGGTCAGCTCTTCCGCCCTGACAACTTCGTCTTCGG-TCAGTCCGGTGCC---GGAAACAACTGGCATCA-T---CACTTCGCAAA----CATTTC--CCACACC--GGTGTCGAAAATC----------TGG--------TTTT------CGCACCTG-CCCATTT----TCTC--AGACACTTA-CCCC---------GCCG-----------CACGACCCCG-CGGTGCAAACG--AAAAATTTCTTA--TCACAGCCCCAC--ATCAC-----AAACA-TTTTGGCAGCCACGCACCTT-GCATGA--CCCACAATGAACAA-----------------TTGCTGACCCCGCC-AAATAGGAAGCCGCCGAGCTCGGAAAGGGTTCCTTCAAGTACGCATGGGTTCTTGACAAGCTCAAGGCCGAGCGTGAGCGTGGTATCACCATTGATATCGCT-CTCTGGAAGTTCGAGACCAACGAGTACAATGTCACCGTCATT-GGTTAGTATCCCTGCCCACA--ATATGTGTCAT-GTCTCTGAACTCAAGACTAACCTTGCAATACAGACGCTCCCGGTCA-CCGTGA
>Pestalotiopsis_guangdongensis_ZHKUCC_22_0016
CCCATGTGAACTTACCAATT-GTTGCCTCGGCAG-AGGCTACCCGGT---ACCTTACCTT-GGTACGGCCTACCCTGTAGCGCCTTACCCTGGAACGGGCTACCCTGTAGCGGCTGCCGGTGGACTACTAAACTCTTGTTATTTTATGGTTATCTGAGCGTCTTATTTTAATAAGTCAAAACTTTCAACAACGGATCTCTTGGTTCTGGCATCGATGAAGAACGCAGCGAAATGCGATAAGTAATGTGAATTGCAGAATTCAGTGAATCATCGAATCTTTGAACGCACATTGCGCCCATTAGTATTCTAGTGGGCATGCCTGTTCGAGCGTCATTTCAACCCTTAAGCCTAGCTTAGTGTTGGGAGCCTACT---GCTTTTACTAGCTGTAGCTCCTGAAATACAACGGCGGATCTGCGATATCCTCTGAGCGTAGTAA-----TTTTT-TTTCTCGCTTTT-GACTGGAGTT-GCAGCGTCCTTTGCCGCTAAACCCCCC-AA-TTTTTAATGGTTGACCTCGGTGCTGCCTTCTGGTATG-TACCC------CCATCGA--CCTCGACAC-GCCCCGACACG---------------------ACGCCTCCCGCAACTCGACACGCCCCGACACGACGCCTCCC--GCAACTCG----ACAAC------GCGGCGTTCTCAAC---TAC-TTGGTTGGAACCAAACGAGAGAC-TTGATACTGATCAGGCT-TGATAGGCAAACCATTTCTGGCGAGCACGGTCTCGACAGCAATGGAGTGTACGTACCCTTTCTTTGGCTCCTTGCTCTTCCATGGACATGTTGACTAACACTCG-TGGTCGTTCAGCTACAACGGTACCTCTGAGCTCCAGCTCGAGCGCATGAGCGTCTACTTCAACGAGGCTTCTGGCAACAAGTACGTTCCTCGTGCCGTCCTCGTCGATCTCGAGCCCGGTACCATGGATGCCGTCCGCGCCGGTCCTTTCGGTCAGCTCTTCCGCCCTGACAACTTCGTCTTCG------------------------------CATCCATGGCCTCCCATCGAC----CATCTC--CCACTC---GATGTCGAAAATATTT-------TCG--------TTTT------CGCACCTT-CCCACAT--TTTCCC------ACTTA-CCCC---------GCCGCATGGCCG---CACGACCCCG-CGGTGCAAACG--AAAAAATTCTTA--T--CAGCCCCAC--CTCGCAC---AAACA-TTTTGGCAGCCACGCACTTC--CACGA--CCCATCTTGAGCCA-----------------TTGCTGACCCCGCC-AAACAGGAAGCCGCCGAGCTCGGTAAGGGTTCCTTCAAGTAA---------------------------------------------------------------------------------------------------------------------------------------------------------------------------------------A-------
>Pestalotiopsis_guangxiensis_CFCC_54308
CCCATGTGAACTTACCATT--GTTGCCTCGGCAG-AAGCTGCTCGGT-GCACCTTACCCT-GGAACGGCCTACCCTGTAGCGCCTTACCCTGGAACGGCCTACCCTGTAGCGGCTGCCGGTGGACTACCAAACTCTTGTTATTGTATTGTAATCTGAGCGTCTTATTTTAATAAGTCAAAACTTTCAACAACGGATCTCTTGGTTCTGGCATCGATGAAGAACGCAGCGAAATGCGATAAGTAATGTGAATTGCAGAATTCAGTGAATCATCGAATCTTTGAACGCACATTGCGCCCATTAGTATTCTAGTGGGCATGCCTGTTCGAGCGTCATTTCAACCCTTAAGCCTAGCTTAGTGTTGGGAGCCTACT---GCTTTTACTAGCTGTAGCTCCTGAAATACAACGGCGGATCTGCGATATCCTCTGAGCGTAGTAA-----ATTTT-TATCTCGCTTTT-GACTGGAGTT-GCAGCGTCTTTAGCCGCTAAATCCCCC-AA-TTTTTAATGGTTGACCTCGGTGCTGCTTTCTGGTATG-TAGCC-------CATCTA--CCTCGACGC-GCCTCAATACG---------------------ACA--------------------------------CCCCCG--GCAGCTCG----ACAA--------CGAAATTCTCAAC---TGC-TTGTTTGGAACCATACGAAAGAC-TTGATACTGACCGGTCTATGATAGGCAAACCATCTCTGGCGAGCACGGTCTCGACAGCAATGGAGTGTACGTACCCTTTCCCTGGCTACTCGCTTTCTCGTGAACATGTCAGCTAACAGTCG-TGCTTGTTCAGCTACAACGGTACCTCCGAGCTCCAGCTCGAGCGCATGAGCGTCTACTTCAACGAGGCTTCCGGCAACAAGTACGTTCCTCGTGCCGTCCTCGTCGATCTCGAGCCCGGTACCATGGATGCCGTCCGCGCCGGTCCTTTCGGTCAGCTCTTCCGCCCTGACAACTTCGTTTTCGG-TCAGTCCGGTGCC---GGAAACAACTGGCCTCA-T---CACCTCCCAAA----CATTT---CCACACC--GGTCCCGAAAATT----------TGG--------TTTT------CGCACCTG-CCCATTT----TCCC--CGACACTTA-CCCC---------GCCG-----------CACGACCCCG-CGGTGCAAACG--AAAAATTTCTTA--TCACAGCCCCAC--ATCACAC---AAACA-TTTTGGCAGCCACGCACTTT-GCATGA--CCCATAATGAACAA-----------------TTGCTGACCCCGCC-AAATAGGAAGCCGCCGAGCTCGGAAAGGGTTCCTTCAAGTACGCATGGGTTCTTGACAAGCTCAAGGCCGAGCGTGAGCGTGGTATCACCATTGATATCGCT-CTCTGGAAGTTCGAGACCAACGAGTACAATGTCACCGTCATT-GGTTAGTATCCCTGCCCACA--CCATGCATCAT-GTCTTCGAACTCAAGACTAACCTTGCAATACAGACGCTCCCGGTCA-CCGTGA
>Pestalotiopsis_guangxiensis_CFCC_54300
CCCATGTGAACTTACCATT--GTTGCCTCGGCAG-AAGCTGCTCGGT-GCACCTTACCCT-GGAACGGCCTACCCTGTAGCGCCTTACCCTGGAACGGCCTACCCTGTAGCGGCTGCCGGTGGACTACCAAACTCTTGTTATTGTATTGTAATCTGAGCGTCTTATTTTAATAAGTCAAAACTTTCAACAACGGATCTCTTGGTTCTGGCATCGATGAAGAACGCAGCGAAATGCGATAAGTAATGTGAATTGCAGAATTCAGTGAATCATCGAATCTTTGAACGCACATTGCGCCCATTAGTATTCTAGTGGGCATGCCTGTTCGAGCGTCATTTCAACCCTTAAGCCTAGCTTAGTGTTGGGAGCCTACT---GCTTTTACTAGCTGTAGCTCCTGAAATACAACGGCGGATCTGCGATATCCTCTGAGCGTAGTAA-----ATTTT-TATCTCGCTTTT-GACTGGAGTT-GCAGCGTCTTTAGCCGCTAAATCCCCC-AA-TTTTTAATGGTTGACCTCGGTGCTGCCTTCTGGTATG-TAGCC-------CATCTA--CCTCGACGC-GCCTCAATACG---------------------ACA--------------------------------CCCCCG--GCAGCTCG----ACAA--------CGAAATTCTCAAC---TGC-TTGTTTGGAACCATACGAAAGAC-TTGATACTGACCGGTCTATGATAGGCAAACCATCTCTGGCGAGCACGGTCTCGACAGCAATGGAGTGTACGTACCCTTTCCCTGGCTACTCGCTTTCTCGTGAACATGTCAGCTAACAGTCG-TGCTTGTTCAGCTACAACGGTACCTCCGAGCTCCAGCTCGAGCGCATGAGCGTCTACTTCAACGAGGCTTCCGGCAACAAGTACGTTCCTCGTGCCGTCCTCGTCGATCTCGAGCCCGGTACCATGGATGCCGTCCGCGCCGGTCCTTTCGGTCAGCTCTTCCGCCCTGACAACTTCGTTTTCGG-TCAGTCCGGTGCC---GGAAACAACTGGCCTCA-T---CACCTCCCAAA----CATTT---CCACACC--GGTCCCGAAAATT----------TGG--------TTTT------CGCACCTG-CCCATTT----TCCC--CGACACTTA-CCCC---------GCCG-----------CACGACCCCG-CGGTGCAAACG--AAAAATTTCTTA--TCACAGCCCCAC--ATCACAC---AAACA-TTTTGGCAGCCACGCACTTT-GCATGA--CCCATAATGAACAA-----------------TTGCTGACCCCGCC-AAATAGGAAGCCGCCGAGCTCGGAAAGGGTTCCTTCAAGTACGCATGGGTTCTTGACAAGCTCAAGGCCGAGCGTGAGCGTGGTATCACCATTGATATCGCT-CTCTGGAAGTTCGAGACCAACGAGTACAATGTCACCGTCATT-GGTTAGTATCCCTGCCCACA--CCATGCATCAT-GTCTTCGAACTCAAGACTAACCTTGCAATACAGACGCTCCCGGTCA-CCGTGA
>Pestalotiopsis_grevilleae_CBS_114127
CCCATGTGAACTTACCATT--GTTGCCTCGGCAG-AAGCTGCTCGGT-GCACCCTACCTT-GGAACGGCCTACCCTGTAGCGCCTTACCCTGGAACGGCTTACCCTGTAGCGGCTGCCGGTGGACTACCAAACTCTTGTTATTTTATTGTAATCTGAGCGTCTTATTTTAATAAGTCAAAACTTTCAACAACGGATCTCTTGGTTCTGGCATCGATGAAGAACGCAGCGAAATGCGATAAGTAATGTGAATTGCAGAATTCAGTGAATCATCGAATCTTTGAACGCACATTGCGCCCATTAGTATTCTAGTGGGCATGCCTGTTCGAGCGTCATTTCAACCCTTAAGCCTAGCTTAGTGTTGGGAGCCTACT---GCTTTTGCTAGCTGTAGCTCCTGAAATACAACGGCGGATCTGCGATATCCTCTGAGCGTAGTAA-----ATTTT-TATCTCGCTTTT-GACTGGAGTT-GCAGCGTCTTTAGCCGCTAAATCCCCC-AA-TTTTTAATGGTTGACCTCGGTGCTGCCTTCTGGTATG-TAGCC-------CATCTA--CCTCGACGC-GCCTCGATACG---------------------ACA-------------------------------CCCCCCG--GCAACTCG----ACAA--------CGACATTCTCAAC---TGC-TTGTTTGGAATCATACGAAAGAC-TTGATACTGACCGGTCTATGATAGGCAAACCATCTCTGGCGAGCACGGTCTCGACAGCAATGGAGTGTACGTACCCTTTCCTTGGCTACTTGCTTTCTCGTGAACATGTCAGCTAACACTCG-TGCTTGTTCAGCTACAACGGTACCTCCGAGCTCCAGCTCGAGCGCATGAGCGTCTACTTCAACGAGGCTTCCGGCAACAAGTACGTTCCTCGTGCCGTCCTCGTCGATCTCGAGCCCGGTACCATGGATGCCGTCCGCGCCGGTCCTTTCGGTCAGCTCTTCCGCCCTGACAACTTCGTATTCGG-TCAGTCCGGTGCC---GGAAACAACTGGCATCA-T---CACCTCGCAAA----CATTT---CCACACC--GGTGCCGAAAATC----------TGG--------TTTT------CGCACCTG-CCCATTT----TCCC--AGACACTTA-CCCC---------GCCG-----------CACGACCCCG-CGGTGCAAACG--AAAAATTTCTTA--TCACAGCCCCAC--ATCACAC---AAACA-TTTTGGCAGCCACGCACTTT-GTATGA--CCCACAATGAACAA-----------------TTGCTGACCCCGCC-AAATAGGAAGCCGCCGAGCTCGGAAAGGGTTCCTTCAAGTACGCATGGGTTCTTGACAAGCTCAAGGCCGAGCGTGAGCGTGGTATCACCATTGATATCGCT-CTCTGGAAGTTCGAGACCAACGAGTACAATGTCACCGTCATT-GGTTAGTATCCCTGCCCACA--ACATGCATCAT-GTCTCCGAACTCAAGACTAATCTTGCAATACAGACGCTCCCGGTCA-CCGTGA
>Pestalotiopsis_guizhouensis_CFCC_54803
CCCATGTGAACTTACCACT--GTTGCCTCGGCAG-AGGCTACCCGGT---ACCT--CCCT-GGAACGGCCTACCCTGTAGCGCCCGACCCGGG------TTACCCTGTAGCGGCTGCCGGTGGACCACTAAACTCTTGTTATTTTATTGTAATCTGAGCGTCTTATATTAATAAGTCAAAACTTTCAACAACGGATCTCTTGGTTCTGGCATCGATGAAGAACGCAGCGAAATGCGATAAGTAATGTGAATTGCAGAATTCAGTGAATCATCGAATCTTTGAACGCACATTGCGCCCATTAGTATTCTAGTGGGCATGCCTGTTCGAGCGTCATTTCAACCCTTAAGCCTAGCTTAGTGTTGGGAGCCTACT-AGCCCTCCGGGGCCTGTAGCTCCTGAAATACAACGGCGGATCTGTGACATCCTCTGAGCGTAGTAA------TTTT-TATCTCGCTTTT-GTTAGGATTC-TCAGCATCT--AGCCGCTAAACCCCCC-AA-TTTTTAATGGTTGACCTCGGTGCTGCCTTCTGGTATG-TAACC------CCAACTA--CCTCGACAC-GCCTCATCGCG---------------------TCG--------------------------------CTTCTC--GCAACTCT----A-----------CGACCATCTCGGACGATTC--TAGTGGCAGCAAGGTCAGAGGC-AAGATACTGACTGGTCTCGGATAGGCAAACTATCTCTGGCGAGCACGGTCTCGACAGCAATGGAGTGTATGTACCATATCCCTGACTACTCGCTTTCTGACGAACATGCAAACTAAACTTCG-TGGTCCAATAGTTACAACGGTACCTCCGAGCTCCAGCTCGAGCGTATGAGCGTCTACTTCAACGAGGCTTCCGGCAACAAGTACGTTCCCCGTGCCGTCCTCGTCGATCTCGAGCCCGGTACCATGGATGCCGTCCGCGCCGGTCCTTTTGGTCAGCTCTTCCGCCCTGACAACTTCGTCTTCGG-TCAGTCCGGTGCT---GGCAACAACTGGCGTCA-----CTCTGTCCAAATCATCAGTTTG----------CGTGTCGAAAATC--------TTTTT--------TTTT------CGCACCTG-CCCACAT----TCTC--TGACACTTA-CCCC---------GCCG-----------CACGACCCCG-CGGTGCAAACGC-AAAAATTTCTTA--TCACAGCCCCAC--CTCGCACTCCAAAAA---------TCAATGCACTCT-TCTGGA--CCCACATTGAGCA------------------TTGCTAACCCCGCC-AAATAGGAAGCCGCCGAGCTCGGTAAGGGTTCCTTCAAGTACGCATGGGTTCTTGACAAGCTCAAGGCCGAGCGTGAGCGTGGTATCACCATCGATATTGCT-CTCTGGAAGTTCGAGACCAACGAGTACAATGTCACCGTCATT-GGTTAGTATCCCCACCCGGA--TGGAGTGTCGA-GCATCCGATCGT-CGACTAACATTGCAACACAGATGCTCCCGGTCA-CCGTGA
>Pestalotiopsis_guizhouensis_CFCC_57364
CCCATGTGAACTTACCACT--GTTGCCTCGGCAG-AGGCTACCCGGT---ACCT--CCCT-GGAACGGCCTACCCTGTAGCGCCCGACCCGGG------TTACCCTGTAGCGGCTGCCGGTGGACCACTAAACTCTTGTTATTTTATTGTAATCTGAGCGTCTTATATTAATAAGTCAAAACTTTCAACAACGGATCTCTTGGTTCTGGCATCGATGAAGAACGCAGCGAAATGCGATAAGTAATGTGAATTGCAGAATTCAGTGAATCATCGAATCTTTGAACGCACATTGCGCCCATTAGTATTCTAGTGGGCATGCCTGTTCGAGCGTCATTTCAACCCTTAAGCCTAGCTTAGTGTTGGGAGCCTACT-AGCCCTCCGGGGCCTGTAGCTCCTGAAATACAACGGCGGATCTGTGACATCCTCTGAGCGTAGTAA------TTTT-TATCTCGCTTTT-GTTAGGATTC-TCAGCATCT--AGCCGCTAAACCCCCC-AA-TTTTTAATGGTTGACCTCGGTGCTGCCTTCTGGTATG-TAACC------CCAACTA--CCTCGACAC-GCCTCATCGCG---------------------TCG--------------------------------CTTCTC--GCAACTCT----A-----------CGACCATCTCGGACGATTC--TAGTGGCAGCAAGGTCAGAGGC-AAGATACTGACTGGTCTCGGATAGGCAAACTATCTCTGGCGAGCACGGTCTCGACAGCAATGGAGTGTATGTACCATATCCCTGACTACTCGCTTTCTGACGAACATGCAAACTAAACTTCG-TGGTCCAATAGTTACAACGGTACCTCCGAGCTCCAGCTCGAGCGTATGAGCGTCTACTTCAACGAGGCTTCCGGCAACAAGTACGTTCCCCGTGCCGTCCTCGTCGATCTCGAGCCCGGTACCATGGATGCCGTCCGCGCCGGTCCTTTTGGTCAGCTCTTCCGCCCTGACAACTTCGTCTTCGG-TCAGTCCGGTGCT---GGCAACAACTGGCGTCA-----CTCTGTCCAAATCATCAGTTTG----------CGTGTCGAAAATC--------TTTTT--------TTTT------CGCACCTG-CCCACAT----TCTC--TGACACTTA-CCCC---------GCCG-----------CACGACCCCG-CGGTGCAAACGC-AAAAATTTCTTA--TCACAGCCCCAC--CTCGCACTCCAAAAA---------TCAATGCACTCT-TCTGGA--CCCACATTGAGCA------------------TTGCTAACCCCGCC-AAATAGGAAGCCGCCGAGCTCGGTAAGGGTTCCTTCAAGTACGCATGGGTTCTTGACAAGCTCAAGGCCGAGCGTGAGCGTGGTATCACCATCGATATTGCT-CTCTGGAAGTTCGAGACCAACGAGTACAATGTCACCGTCATT-GGTTAGTATCCCCACCCGGA--TGGAGTGTCGA-GCATCCGATCGT-CGACTAACATTGCAACACAGATGCTCCCGGTCA-CCGTGA
>Pestalotiopsis_hawaiiensis_CBS_114491
CCCATGTGAACTTACCAATT-GTTGCCTCGGCAG-AGGCTACCCGGT---ACCTTACCTT-GGTACGGCCTACCCTGTAGCGCCTTACCCTGGAACGGGCTACCCTGTAGCGGCTGCCGGTGGACTACCAAACTCTTGTTATTTTATGGTTATCTGAGCGTCTTATTTTAATAAGTCAAAACTTTCAACAACGGATCTCTTGGTTCTGGCATCGATGAAGAACGCAGCGAAATGCGATAAGTAATGTGAATTGCAGAATTCAGTGAATCATCGAATCTTTGAACGCACATTGCGCCCATTAGTACTCTAGTGGGCATGCCTGTTCGAGCGTCATTTCAACCCTTAAGCCTAGCTTAGTGTTGGGAGCCTACT---GCTTTTACTAGCTGTAGCTCCTGAAATACAACGGCGGATCTGCGATATCCTCTGAGCGTAGTAA------TTTT-TTTCTCGCTTTT-GACTGGAGTT-GCAGCGTCCTTTGCCGCTAAACCCCCC-AA-TTTTTAATGGTTGACCTCGGTGCTGCCTTCTGGTATG-TACCC------CCATCGA--CCTCGACAC-GCCCCGACACG---------------------ACG--------------------------------CCTCCC--GCAGCTCG----ACAAC------GCGGCGTTCTCAAC---TAC-TTGGTTGAGACCAAACGAAAGAC-TTGATACTGACCAGTCTTTGATAGGCAAACCATTTCTGGCGAGCACGGTCTCGACAGCAATGGAGTGTACGTACCCTTTCCTTGGCTCCTTGCTTTCCCATGAGCATGTTGACTAACACTCG-TGGTCGTTCAGCTACAACGGTACCTCTGAGCTCCAGCTCGAGCGCATGAGCGTCTACTTCAACGAGGCTTCCGGCAACAAGTACGTTCCTCGTGCCGTCCTCGTCGATCTCGAGCCCGGTACCATGGATGCCGTCCGCGCCGGTCCTTTCGGTCAGCTCTTCCGCCCTGACAACTTCGTCTTCG------------------------------CCGCGGC---TTCCACTCGAA----CATTTC--CCACCC---GACGCCGAAAATA---------------------TTTTCGCTTGCGCATCTT-CCCACAT----TCTC----CCACTTA-CCCC---------GCCGCGTGGCCG---CACGACCCCG-CGGTGCAAACGA-AAAAATTTCTTA--T--CGGCCCCAC--CTCGCAT---AAACA-TTTTGGCAGCCACTCACTTC--CATGA--CCCACGATGAGCCA-----------------TTGCTGACCCCGCC-AAATAGGAAGCCGCCGAGCTCGGAAAGGGTTCCTTCAAGTACGCCTGGGTTCTTGACAAGCTCAAGGCCGAGCGTGAGCGTGGTATCACCATCGATATCGCT-CTCTGGAAGTTCGAGACCAACGAGTACAATGTCACCGTCATT-GGTTAGTATCCCTGTCCACA--ACAAGTCTCAT-GCATCCGAACTC-AGACTAACATGGCAATACAGACGCTCCCGGTCA-CCGTGA
>Pestalotiopsis_hispanica_CBS_115391
CCCATGTGAACTTACCATT--GTTGCCTCGGCAG-AAGCTGCTCGGT-ACACCCTACCTT-GGAACGGCCTACCCTGTAGCGCCTTACCCTGGAACGGCTTACCCTGTAACGGCTGCCGGTGGACTACCAAACTCTTGTTATTTTATTGTAATCTGAGCGTCTTATTTTAATAAGTCAAAACTTTCAACAACGGATCTCTTGGTTCTGGCATCGATGAAGAACGCAGCGAAATGCGATAAGTAATGTGAATTGCAGAATTCAGTGAATCATCGAATCTTTGAACGCACATTGCGCCCATTAGTATTCTAGTGGGCATGCCTGTTCGAGCGTCATTTCAACCCTTAAGCCTAGCTTAGTGTTGGGAGCCTACT---GCTTTTACTAGCTGTAGCTCCTGAAATACAACGGCGGATCTGCGATATCCTCTGAGCGTAGTAA-----ATTTT-TATCTCGCTTTT-GACTGGAGTT-GCAGCGTCTTTAGCCGCTAAATCCCCC-AA-TTTTTAATGGTTGACCTCGGTGCTGCCTTCTGGTATG-TAGCC-------CATCTA--CCTCGACGC-GCCTCAATACG---------------------ACA--------------------------------CCCCCG-GGCATCACG----ACAA--------CGACATTCTCAAC---TGC-TTGTTTGGAACCATACGAAAGAC-TTGATACTGACCGGTCTATGATAGGCAAACCATCTCTGGCGAGCACGGTCTCGACAGCAATGGAGTGTACGTACCCTTTCTCTGGCTACCCGCGTTCTCGTGAAGATGTCAGCTAACAGTCG-TGCTTGTTTAGCTACAACGGTACCTCCGAGCTCCAGCTCGAGCGCATGAGCGTCTACTTCAACGAGGCTTCCGGCAACAAGTACGTTCCTCGTGCCGTCCTCGTCGATCTCGAGCCCGGTACCATGGATGCCGTCCGCGCCGGTCCTTTCGGCCAGCTCTTCCGCCCTGACAACTTCGTCTTCGG-TCAGTCCGGTGC----------------CATCA-TCACCACCTCGCAAA----CGTTG---CCACACC--GGTGCCGAAAATC----------TGG--------TTTT------CGCACCTG-CCCATTT----TCCC--AGACACTTA-CCCC---------GCCG-----------CACGACCCCG-CGGTGCAAACG--AAAAATTTCTTA--TCATAGCCCCAC--ATCACAC---AAACA-TTTTGGCAGCCACGCACTTT-GCATGA--CCCACAATGAACAA-----------------TTGCTGACCCCGCC-AAATAGGAAGCCGCCGAGCTCGGAAAGGGTTCCTTCAAGTACGCATGGGTTCTTGACAAGCTCAAGGCCGAGCGTGAGCGTGGTATCACCATTGATATCGCT-CTCTGGAAGTTCGAGACCAACGAGTACAATGTCACCGTCATT-GGTTAGTATCCCTGTCCACA--ACATGTGTCAT-GTCTCCAAACTCAAGACTAACCTTGCAATACAGACGCTCCCGGTCA-CCGTGA
>Pestalotiopsis_hollandica_CBS_265_33
CCCATGTGAACTTACCATT--GTTGCCTCGGCAG-AAGCTACCTGGT--TACCCTACCTT-GGAACGGCCTACCCTGTAGCGCCTTACCCTGGAACGGCCTACCCTGTAACGGCTGCCGGTGGACTACCAAACTCTTGTTATTTTATTGTAATCTGAGCGTCTTATTTTAATAAGTCAAAACTTTCAACAACGGATCTCTTGGTTCTGGCATCGATGAAGAACGCAGCGAAATGCGATAAGTAATGTGAATTGCAGAATTCAGTGAATCATCGAATCTTTGAACGCACATTGCGCCCATTAGTATTCTAGTGGGCATGCCTGTTCGAGCGTCATTTCAACCCTTAAGCCTAGCTTAGTGTTGGGAGCCTACC---GCTTTTGCTAGCGGTAGCTCCTGAAATACAACGGCGGATCTGCGATATCCTCTGAGCGTAGTAA------TTTT-TATCTCGCTTTT-GACTGGAGTT-GCAGCGTCTTTAGCCGCTAAACCCCCCAAATTTTTTAATGGTTGACCTCGGTGCTGCCTTTTGGTATG-TAGCC-------CATCTA--CCTCGACAC-GCCTCAATACG---------------------ACA-------------------------------ACCCCCCCGGCAACTCG----ACAA--------CGACGTTCTCAACAACTGC-TTGGTTGGAAACAAAGGAAAGAC-TTGATACTGACCGGTCCTTGATAGGCAAACCATCTCTGGCGAGCACGGTCTCGACAGCAATGGAGTGTACGTACCCTTTCCTTGGCTACTTGCTTTCCCACGAACATCTCAGCTAACACTCG-TGGTTGTTCAGCTACAACGGTACCTCCGAGCTCCAGCTCGAGCGCATGAGCGTCTACTTCAACGAGGCTTCCGGCAACAAGTACGTTCCTCGTGCCGTCCTCGTCGATCTCGAGCCCGGTACCATGGATGCCGTCCGCGCCGGTCCTTTCGGTCAGCTCTTCCGCCCTGACAACTTCGTCTTCGG-TCAGTCCGGTGCC---GGAAACAACTGGCATCA-T---CGC--CTCAAA----CATCTT--CCAACC---GGTGCCGAAAATC----------T-G--------TTTT------CGCACCTG-CCCATTT----TCCC--AGACACTTA-CCCC---------GCCG-----------CACGACCCCG-CGGTGCAAACG--AAAAATTTCTTA--TCACAGCCCCAC--ATCGCAC---AAACA-TTTTGGCAGCCATGCACTTT-CCAAGA--CCCACAATGAACAA-----------------TTGCTGACCCCGCC-AAATAGGAAGCCGCCGAGCTCGGAAAGGGTTCCTTCAAGTACGCATGGGTTCTTGACAAGCTCAAGGCCGAGCGTGAGCGTGGTATCACCATTGATATCGCT-CTCTGGAAGTTCGAGACCAACGAGTACAATGTCACCGTCATT-GGTTAGTATCCCTGCCCACA--CCATGTATCAT-GCATCCGACCTT-GTGCTAACATGGCAACACAGATGCTCCC------------
>Pestalotiopsis_humicola_CBS_336_97
CCCATGTGAACTTACCATT--GTTGCCTCGGCAG-AAGCTGCTCGGC-GCGCCTTACCTT-GGAACGGCCTACCCTGTAGCGCCTTACCCTGGAACGGCTTACCCTGCAACGGCTGCCGGTGGACTACCAAACTCTTGTTATTTTATGGTTATCTGAGCGTCTTATTTTAATAAGTCAAAACTTTCAACAACGGATCTCTTGGTTCTGGCATCGATGAAGAACGCAGCGAAATGCGATAAGTAATGTGAATTGCAGAATTCAGTGAATCATCGAATCTTTGAACGCACATTGCGCCCATTAGTATTCTAGTGGGCATGCCTGTTCGAGCGTCATTTCAACCCTTAAGCCTAGCTTAGTGTTGGGAGCCTACT---GCTTTTGCTAGCTGTAGCTCCTGAAATACAACGGCGGATCTGCGATATCCTCTGAGCGTAGTAA------TTTT-TATCTCGCTTTT-GACTGGAGTT-GCAGCGTCTTTAGCCGCTAAACCCCCC-AA-TTTTTAATGGTTGACCTCGGTGCTGCCTTCTGGTATG-TAGTC-------CATCTA--CCTCGACAC-GCCTCAATACG---------------------ACA--------------------------------CCCTCC--GCAACTCG----ACGA--------CGGCATTCTCGGC---TAC-TTGGTTGGAGCCAAACGAAAGAC-TTGATACTGACCGGTCTCTGATAGGCAAACCATCTCTGGCGAGCACGGTCTCGACAGCAATGGAGTGTACGTACCGTTTCCTTGGCTACTTGCTTTCCCACGAACATGTTAGCTAACACTCG-TGCTTGCTCAGCTACAACGGCACCTCCGAGCTCCAGCTCGAGCGCATGAGCGTCTACTTCAACGAGGCTTCCGGCAACAAGTACGTTCCTCGTGCTGTCCTCGTCGATCTCGAGCCCGGTACCATGGACGCCGTCCGCGCCGGTCCTTTCGGCCAGCTCTTCCGCCCTGACAACTTCGTCTTCGG-TCAGTCCGGTGCC---GGAAACAACTGGCATCA-T---CGCCTCGCAAA----CATTTT--CCAACC---GGTGCCGAAATTC----------T-G--------TTTT------CGCACCTG-CCCATTT----TCCC--AGACAATTA-CCCC---------GCCG-----------CACGACCCCG-CGGTGCAAACG--AAAAATTTCTTA--TCACAGCCCCAC--TTCACAC----AACA-TTTTGGCGGCCACGCACTTT-GCATGA--CCCACAATGAACAA-----------------TTGCTGACCCCGCC-AAATAGGAAGCCGCCGAGCTCGGAAAGGGTTCCTTCAAGTACGCATGGGTTCTTGACAAGCTCAAGGCCGAGCGTGAGCGTGGTATCACCATTGATATCGCT-CTCTGGAAGTTCGAGACCAACGAGTACAATGTCACCGTCATT-GGTTAGTATCCCTGTCCACA--GAAAGTATCAT-GTGTCCGAACTC-AGACTAACATCGCAATACAGACGCTCCCGGTCA-CCGTGA
>Pestalotiopsis_hunanensis_CSUFTCC18
----TGTGAACTTACCATT--GTTGCCTCGGCAG-AAGCTGCTCGGT-GCACCTTACCCT-GGAACGGCCTACCCTGTAGCGCCTTACCCTGGAACGGCCTACCCTGTAGCGGCTGCCGGTGGACTACCAAACTCTTGTTATTGTATTGTAATCTGAGCGTCTTATTTTAATAAGTCAAAACTTTCAACAACGGATCTCTTGGTTCTGGCATCGATGAAGAACGCAGCGAAATGCGATAAGTAATGTGAATTGCAGAATTCAGTGAATCATCGAATCTTTGAACGCACATTGCGCCCATTAGTATTCTAGTGGGCATGCCTGTTCGAGCGTCATTTCAACCCTTAAGCCTAGCTTAGTGTTGGGAGCCTACT---GCTTTTACTAGCTGTAGCTCCTGAAATACAACGGCGGATCTGCGATATCCTCTGAGCGTAGTAA-----ATTTT-TATCTCGCTTTT-GACTGGAGTT-GCAGCGTCTTTAGCCGCTAAATCCCCC-AA-TTTTTAATGGTTGACCTC--TGCTGCCTTCTGGTATG-TAGCC-------CATCTA--CCTCGACGC-GCCTCAATACG---------------------ACA--------------------------------CCACCG--GCAACTCG----ACAA--------CGACATTCTCAAC---TGC-TTGGTTGAAACCAAAAGAAAGAC-CTGATACTGACCGGTCTTTGATAGGCAAACCATCTCTGGCGAGCACGGTCTCGACAGCAATGGAGTGTACGTACCCTTTCCCTGGCTACTCGTTTTTCCACGAACATGTCAGCTAACAGTCG-TGCTTGTTCAGCTACAACGGTACCTCCGAGCTCCAGCTCGAGCGCATGAGCGTCTACTTCAACGAGGCTTCCGGTAACAAGTACGTTCCTCGTGCCGTCCTCGTCGATCTCGAGCCCGGTACCATGGATGCCGTCCGCGCCGGCCCTTTCGGTCAGCTCTTCCGCCCTGACAACTTCGTCTTCGG-CCAGTCCGGTGCC---GGAAACAACTGGCATCA-T---CACCTCGCAAA----CATTT---CCACACC--GGTGCCGAAAATC----------TGG--------TTTT------CGCACCTG-CCCATTT----TCCC--AGACACTTA-CCCC---------GCCG-----------CACGACCCCG-CGGTGCAAACG--AAAAATTTCTTA--TCACAGCCCCAC--ATCACAC---AAACA-TTTTGGCAGCCACGCACTTT-GCATGA--CCCACAATGAACAA-----------------TTGCTGACCCCGCC-AAATAGGAAGCCGCCGAGCTCGGAAAGGGTTCCTTCAAGTACGCATGGGTTCTTGACAAGCTCAAGGCCGAGCGTGAGCGTGGTATCACCATTGATATCGCT-CTCTGGAAGTTCGAGACCAACGAGTACAATGTCACCGTCATT-GGTTAGTATCCCTGCCCACA--ACATGTATCAT-GTCTTCGAACTCAAGACTAACCTTGCAATACAGACGCTCCCGGTCA-CCGTGA
>Pestalotiopsis_hunanensis_CSUFTCC15
----TGTGAACTTACCATT--GTTGCCTCGGCAG-AAGCTGCTCGGT-GCACCTTACCCT-GGAACGGCCTACCCTGTAGCGCCTTACCCTGGAACGGCCTACCCTGTAGCGGCTGCCGGTGGACTACCAAACTCTTGTTATTGTATTGTAATCTGAGCGTCTTATTTTAATAAGTCAAAACTTTCAACAACGGATCTCTTGGTTCTGGCATCGATGAAGAACGCAGCGAAATGCGATAAGTAATGTGAATTGCAGAATTCAGTGAATCATCGAATCTTTGAACGCACATTGCGCCCATTAGTATTCTAGTGGGCATGCCTGTTCGAGCGTCATTTCAACCCTTAAGCCTAGCTTAGTGTTGGGAGCCTACT---GCTTTTACTAGCTGTAGCTCCTGAAATACAACGGCGGATCTGCGATATCCTCTGAGCGTAGTAA-----ATTTT-TATCTCGCTTTT-GACTGGAGTT-GCAGCGTCTTTAGCCGCTAAATCCCCC-AA-TTTTTAATGGTTGACCTC--TGCTGCCTTCTGGTATG-TAGCC-------CATCTA--CCTCGACGC-GCCTCAATACG---------------------ACA--------------------------------CCACCG--GCAACTCG----ACAA--------CGACATTCTCAAC---TGC-TTGGTTGAAACCAAAAGAAAGAC-CTGATACTGACCGGTCTTTGATAGGCAAACCATCTCTGGCGAGCACGGTCTCGACAGCAATGGAGTGTACGTACCCTTTCCCTGGCTACTCGTTTTTCCACGAACATGTCAGCTAACAGTCG-TGCTTGTTCAGCTACAACGGTACCTCCGAGCTCCAGCTCGAGCGCATGAGCGTCTACTTCAACGAGGCTTCCGGTAACAAGTACGTTCCTCGTGCCGTCCTCGTCGATCTCGAGCCCGGTACCATGGATGCCGTCCGCGCCGGCCCTTTCGGTCAGCTCTTCCGCCCTGACAACTTCGTCTTCGG-CCAGTCCGGTGCC---GGAAACAACTGGCATCA-T---CACCTCGCAAA----CATTT---CCACACC--GGTGCCGAAAATC----------TGG--------TTTT------CGCACCTG-CCCATTT----TCCC--AGACACTTA-CCCC---------GCCG-----------CACGACCCCG-CGGTGCAAACG--AAAAATTTCTTA--TCACAGCCCCAC--ATCACAC---AAACA-TTTTGGCAGCCACGCACTTT-GCATGA--CCCACAATGAACAA-----------------TTGCTGACCCCGCC-AAATAGGAAGCCGCCGAGCTCGGAAAGGGTTCCTTCAAGTACGCATGGGTTCTTGACAAGCTCAAGGCCGAGCGTGAGCGTGGTATCACCATTGATATCGCT-CTCTGGAAGTTCGAGACCAACGAGTACAATGTCACCGTCATT-GGTTAGTATCCCTGCCCACA--ACATGTATCAT-GTCTTCGAACTCAAGACTAACCTTGCAATACAGACGCTCCCGGTCA-CCGTGA
>Pestalotiopsis_hydei_MFLUCC_20_0135
CCCATGTGAACTTACCATT--GTTGCCTCGGCAG-AAGCTGCTCGGT-GCACCCTACCTT-GGAACGGCCTACCCTGTAGCGCCTTACCCTGGAACGGCTTACCCTGTAACGGCTGCCGGTGGACTACCAAACTCTTGTTATTTTATTGTAATCTGAGCGTCTTATTTTAATAAGTCAAAACTTTCAACAACGGATCTCTTGGTTCTGGCATCAATGAAGAACGCAGCGAAATGCGATAAGTAATGTGAATTGCAAAATTCAGTGAATCATCGAATCTTTGAACGCACATTGCGCCCATTAGTATTCTAGTGGGCATGCCTGTTCGAACGTCATTTCAACCCTTAAGCCTAGCTTAGTGTTGGGAGCCTACT---GCTTTTGCTAGCTGTAGCTCCTGAAATACAACGGCGGATCTGCGATATCCTCTGAGCGTAGTAA-----ATTTT-TATCTCGCTTTT-GACTGGAGTT-GCAGCGTCTTTGGCCGCTAAATCCCCC-AA-TTTTT---------------------------------TGGCC--------ATCTA--CCTCGACGC-GCCTCAATACG---------------------ACA--------------------------------CCCCCG--GCAACTCG----ACAA--------CGACATTCTCAAC---TGC-TTGTTTGGAACCATACGAAAGAC-TTCATACTGACCGGTCTATGATAGGCAAACCATCTCTGGCGAGCACGGTCTCGACAGCAATGGAGTGTACGTACCCTTGATCTCGCTACTCGCTTTCTCGTGAACATGTCAGCTAACAGTCG-TGCTTGTTCAGCTACAACGGTACCTCCGAGCTCCAGCTCGAGCGCATGAGCGTCTACTTCAACGAGGCTTCCGGCAACAAGTACGTTCCTCGTGCCGTCCTCGTCGATCTCGAGCCCGGTACCATGGATGCCGTCCGCGCCGGTCCTTTCGGTCAGCTCTTCCGCCCTGACAACTTCGTCTTCGG-TCAGTCCGGTGCC---------------CATCA-T---CACTTCGCAAA----CATTTC--CCACACC--GGTGTCGAAAATC----------TGG--------TTTT------CGCACCTG-CCCATTT----TCTC--AGACACTTA-CCCC---------GCCG-----------CACGACCCCG-CGGTGCAAACG--AAAAATTTCTTA--TCACAGCCCCAC--ATCACAC---AAACA-TTTTGGCAGCCACGCACCTT-GCATGA--CCCACAATGAACAA-----------------TTGCTGACCCCGCC-AAATAGGAAGCCGCCGAGCTCGGAAAGGGTTCCTTCAAGTACGCATGGGTTCTTGACAAGCTCAAGGCCGAGCGTGAGCGTGGTATCACCATTGATATCGCT-CTCTGGAAGTTCGAGACCAACGAGTACAATGTCACCGTCATT-GGTTAGTATCCCTGCCCACA--ATATGTGTCAT-GTCTCTGAACTCAAGACTAACCTTGCAATACAGACGCTCCCGGTCA-CCGTGA
>Pestalotiopsis_iberica_CAA_1005
CCCATGTGAACTTACCATT--GTTGCCTCGGCAG-AAGCTGCTCGGT-GCACCTTACCCT-GGAACGGCCTACCCTGTAGCGCCT---------------TACCCTGTAGCGGCTGCCGGTGGACTACCAAACTCTTGTTATTTTATTGTAATCTGAGCGTCTTATTTTAATAAGTCAAAACTTTCAACAACGGATCTCTTGGTTCTGGCATCGATGAAGAACGCAGCGAAATGCGATAAGTAATGTGAATTGCAGAATTCAGTGAATCATCGAATCTTTGAACGCACATTGCGCCCATTAGTATTCTAGTGGGCATGCCTGTTCGAGCGTCATTTCAACCCTTAAGCCTAGCTTAGTGTTGGGAGCCTACT---GCTTTTGCTAGCGGTAGCTCCTGAGATACAACGGCGGATCTGCGATATCCTCTGAGCGTAGTAA------TTTT-TATCTCGCTTTT-GACTGGAGTT-GCAGCGTCTTTAGCCGCTAAACCCCCC-AA-TTTTTAATGGTTGACCTCGGTGCTGCCTTCTGGTACG-TAGTC-------AATCTA--CCTCGACAC-GCCTCAATACG---------------------ACA-------------------------------ACCCTCC--GCAATTCG----ACAA--------CGACCTTCTCAACAACTGC-TTGGTTGGAACCAAAGAAAAGAC-CTGATACTGACCGGTCTCTGATAGGCAAACCATCTCTGGCGAGCACGGTCTCGACAGCAATGGAGTGTACGTACCCTTTCCTTGGCTACTTGCTTTCCCACGAACATCTCAGCTAATACCCG-TGGTTGTTCAGCTACAACGGTACCTCTGAGCTCCAGCTCGAGCGCATGAGCGTCTACTTCAACGAGGCTTCCGGCAACAAGTACGTTCCTCGTGCCGTCCTCGTCGATCTCGAGCCCGGCACCATGGATGCCGTCCGCGCCGGTCCTTTCGGTCAGCTCTTCCGCCCTGACAACTTTGTCTTCGG-TCAGTCCGGTGCC---GGAAACAACTGGCATCG-T------CTCGCAAA----CATTTT--CCAACT---GGTGCCGAAAATC----------T-G--------TTTT------CGCACCTG-CCCATTT----TCCC--AGACACTTA-CCCC---------GCCG-----------CACGACCCCG-CGGTGCAAACG--AAAAATTTCTTA--TCACAGCCCCAC--ATCGCAC---AAACA-TTTTGGCAGCCATGCACTTT-CCATGA--CCCACAATGAACAA-----------------TTGCTGACCCCGCC-AAATAGGAAGCCGCCGAGCTCGGAAAGGGTTCCTTCAAGTACGCATGGGTTCTTGACAAGCTCAAGGCCGAGCGTGAGCGTGGTATCACCATTGATATCGCT-CTCTGGAAGTTCGAGACCAACGAGTACAATGTCACCGTCATT-GGTTAGTATCCCGGTCCACA--CCATGCACCAT-GCATCCGACCTT-GTACTAACATCACAATACAGATGCTCCCGGTCA-CCGTGA
>Pestalotiopsis_iberica_CAA_1006
CCCATGTGAACTTACCATT--GTTGCCTCGGCAG-AAGCTGCTCGGT-GCACCTTACCCT-GGAACGGCCTACCCTGTAGCGCCT---------------TACCCTGTAGCGGCTGCCGGTGGACTACCAAACTCTTGTTATTTTATTGTAATCTGAGCGTCTTATTTTAATAAGTCAAAACTTTCAACAACGGATCTCTTGGTTCTGGCATCGATGAAGAACGCAGCGAAATGCGATAAGTAATGTGAATTGCAGAATTCAGTGAATCATCGAATCTTTGAACGCACATTGCGCCCATTAGTATTCTAGTGGGCATGCCTGTTCGAGCGTCATTTCAACCCTTAAGCCTAGCTTAGTGTTGGGAGCCTACT---GCTTTTGCTAGCGGTAGCTCCTGAAATACAACGGCGGATCTGCGATATCCTCTGAGCGTAGTAA------TTTT-TATCTCGCTTTT-GACTGGAGTT-GCAGCGTCTTTAGCCGCTAAACCCCCC-AA-TTTTTAATGGTTGACCTCGGTGCTGCCTTCTGGTACG-TAGTC-------AATCTA--CCTCGACAC-GCCTCAATACG---------------------ACA-------------------------------ACCCTCC--GCAATTCG----ACAA--------CGACCTTCTCAACAACTGC-TTGGTTGGAACCAAAGAAAAGAC-CTGATACTGACCGGTCTCTGATAGGCAAACCATCTCTGGCGAGCACGGTCTCGACAGCAATGGAGTGTACGTACCCTTTCCTTGGCTACTTGCTTTCCCACGAACATCTCAGCTAATACCCG-TGGTTGTTCAGCTACAACGGTACCTCTGAGCTCCAGCTCGAGCGCATGAGCGTCTACTTCAACGAGGCTTCCGGCAACAAGTACGTTCCTCGTGCCGTCCTCGTCGATCTCGAGCCCGGCACCATGGATGCCGTCCGCGCCGGTCCTTTCGGTCAGCTCTTCCGCCCTGACAACTTTGTCTTCGG-TCAGTCCGGTGCC---GGAAACAACTGGCATCG-T------CTCGCAAA----CATTTT--CCAACT---GGTGCCGAAAATC----------T-G--------TTTT------CGCACCTG-CCCATTT----TCCC--AGACACTTA-CCCC---------GCCG-----------CACGACCCCG-CGGTGCAAACG--AAAAATTTCTTA--TCACAGCCCCAC--ATCGCAC---AAACA-TTTTGGCAGCCATGCACTTT-CCATGA--CCCACAATGAACAA-----------------TTGCTGACCCCGCC-AAATAGGAAGCCGCCGAGCTCGGAAAGGGTTCCTTCAAGTACGCATGGGTTCTTGACAAGCTCAAGGCCGAGCGTGAGCGTGGTATCACCATTGATATCGCT-CTCTGGAAGTTCGAGACCAACGAGTACAATGTCACCGTCATT-GGTTAGTATCCCGGTCCACA--CCATGCACCAT-GCATCCGACCTT-GTACTAACATCACAATACAGATGCTCCCGGTCA-CCGTGA
>Pestalotiopsis_iberica_CAA_1004
CCCATGTGAACTTACCATT--GTTGCCTCGGCAG-AAGCTGCTCGGT-GCACCTTACCCT-GGAACGGCCTACCCTGTAGCGCCT---------------TACCCTGTAGCGGCTGCCGGTGGACTACCAAACTCTTGTTATTTTATTGTAATCTGAGCGTCTTATTTTAATAAGTCAAAACTTTCAACAACGGATCTCTTGGTTCTGGCATCGATGAAGAACGCAGCGAAATGCGATAAGTAATGTGAATTGCAGAATTCAGTGAATCATCGAATCTTTGAACGCACATTGCGCCCATTAGTATTCTAGTGGGCATGCCTGTTCGAGCGTCATTTCAACCCTTAAGCCTAGCTTAGTGTTGGGAGCCTACT---GCTTTTGCTAGCGGTAGCTCCTGAAATACAACGGCGGATCTGCGATATCCTCTGAGCGTAGTAA------TTTT-TATCTCGCTTTT-GACTGGAGTT-GCAGCGTCTTTAGCCGCTAAACCCCCC-AA-TTTTTAATGGTTGACCTCGGTGCTGCCTTCTGGTACG-TAGTC-------AATCTA--CCTCGACAC-GCCTCAATACG---------------------ACA-------------------------------ACCCTCC--GCAATTCG----ACAA--------CGACCTTCTCAACAACTGC-TTGGTTGGAACCAAAGAAAAGAC-CTGATACTGACCGGTCTCTGATAGGCAAACCATCTCTGGCGAGCACGGTCTCGACAGCAATGGAGTGTACGTACCCTTTCCTTGGCTACTTGCTTTCCCACGAACATCTCAGCTAATACCCG-TGGTTGTTCAGCTACAACGGTACCTCTGAGCTCCAGCTCGAGCGCATGAGCGTCTACTTCAACGAGGCTTCCGGCAACAAGTACGTTCCTCGTGCCGTCCTCGTCGATCTCGAGCCCGGCACCATGGATGCCGTCCGCGCCGGTCCTTTCGGTCAGCTCTTCCGCCCTGACAACTTTGTCTTCGG-TCAGTCCGGTGCC---GGAAACAACTGGCATCG-T------CTCGCAAA----CATTTT--CCAACT---GGTGCCGAAAATC----------T-G--------TTTT------CGCACCTG-CCCATTT----TCCC--AGACACTTA-CCCC---------GCCG-----------CACGACCCCG-CGGTGCAAACG--AAAAATTTCTTA--TCACAGCCCCAC--ATCGCAC---AAACA-TTTTGGCAGCCATGCACTTT-CCATGA--CCCACAATGAACAA-----------------TTGCTGACCCCGCC-AAATAGGAAGCCGCCGAGCTCGGAAAGGGTTCCTTCAAGTACGCATGGGTTCTTGACAAGCTCAAGGCCGAGCGTGAGCGTGGTATCACCATTGATATCGCT-CTCTGGAAGTTCGAGACCAACGAGTACAATGTCACCGTCATT-GGTTAGTATCCCGGTCCACA--CCATGCACCAT-GCATCCGACCTT-GTACTAACATCACAATACAGATGCTCCCGGTCA-CCGTGA
>Pestalotiopsis_intermedia_MFLUCC_12_0259
CCCATGTGAACTTACCATT--GTTGCCTCGGCAG-AAGCTACCTGGT--TACCTTACCTT-GGAACGGCCTACCCTGTAGCGCCTTACCCTGGAACGGCCTACCCTGTAACGGCTGCCGGTGGACTACCAAACTCTTGTTATTTTATTGTAATCTGAGCGTCTTATTTTAATAAGTCAAAACTTTCAACAACGGATCTCTTGGTTCTGGCATCGATGAAGAACGCAGCGAAATGCGATAAGTAATGTGAATTGCAGAATTCAGTGAATCATCGAATCTTTGAACGCACATTGCGCCCATTAGTATTCTAGTGGGCATGCCTGTTCGAGCGTCATTTCAACCCTTAAGCCTAGCTTAGTGTTGGGAGCCTACT---GCTTTTGCTAGCGGTAGCTCCTGAAATACAACGGCGGATCTGCGATATCCTCTGAGCGTAGTAA------TTTT-TATCTCGCTTTT-GACTGGAGTT-GCAGCGTCTTTAGCCGCTAAACCCCCC-AA-TTTTTAATGGTTGACCTCGGTGCTGCTTTCTGGTATG-TTACC-------TGTCTG--CCTCGACACGGCCTTAATACGACGTTTTTCGTGCCTGCGACGACA-------------------------------ACCCCCC--GCAACTCG----ACAA--------CGACGTTCTCAACAAGTGC-TTGGTTGGAAACAAGGGAAAGAC-TTGATACTGACCGGTCCCTGATAGGCAAACCATCTCTGGCGAACACGGTCTCGACAGCAATGGAGTGTACGTACCCTTTCCTTAGCTACTTGCTTTCCCACGAACATCTTAGCTAACACTCG-TGGTTGTTCAGCTACAACGGTACCTCCGAGCTCCAGCTCGAGCGCATGAGCGTCTACTTCAACGAGGCATCCGGCAACAAGTACGTTCCTCGTGCCGTCCTCGTCGATCTCGAGCCCGGTACCATGGATGCCGTCCGCGCCGGTCCTTTCGGTCAGCTCTTCCGCCCTGACAACTTCGTCTTCGG-TCAGTCCGGTGCC---GGAAACAACTGGCATCA-T---CGCCTCGCAAA----CATTTT--CCAACC---GGTGCCGAGAATC----------T-G--------TTTT------CGCATCTG-CCCATTT----TCCC--AGACACTTA-CCCC---------GCCG-----------CACGACCCCG-CGGTGCAAACG--AAAAATTTCTTA--TCACAGCCCCAC--ATCGCAC---AAACA-TTTTGGCAGCCATGCACTTT-CCAAGA--CCCACAATGAACAT-----------------TTGCTGACCCCGCC-AAATAGGAAGCCGCCGAGCTCGGAAAGGGTTCCTTCAAGTACGCATGGGTTCTTGACAAGCTCAAGGCCGAGCGTGAGCGTGGTATCACCATCGATATCGCT-CTCTGGAAGTTCGAGACCAACGAGTACAATGTCACCGTCATT-GGTTAGTATTCCTGTCCACA--CGATGTACTAT-GCATCTGAATGT-ATACTAACATGGCAACACAGATGCTCCCGGTCA-CCGTGA
>Pestalotiopsis_inflexa_MFLUCC_12_0270
CCCATGTGAACTTACCATT--GTTGCCTCGGCAG-AAGCTGCTCGGT-GCACCTTACCTT-GGAACGGCCTACCCTGTAGCGCCTTACCCTGGAACGGCTTACCCTGTAACGGCTGCCGGTGGACTACCAAACTCTTGTTATTTTATTGTAATCTGAGCGTCTTAT-TTAATAAGTCAAAACTTTCAACAACGGATCTCTTGGTTCTGGCATCGATGAAGAACGCAGCGAAATGCGATAAGTAATGTGAATTGCAGAATTCAGTGAATCATCGAATCTTTGAACGCACATTGCGCCCATTAGTATTCTAGTGGGCATGCCTGTTCGAGCGTCATTTCAACCCTTAAGCCTAGCTTAGCGTTGGGAGCCTACT---GCTTTTATTAGCTGTAGCTCCTGAAATACAACGGCGGATCTGCGATATCCTCTGAGCGTAGTAA------TTTT-TATCTCGCTTTT-GACTGGAGTT-GCAGCGTCTTTAGCCGCTAAATCCCCC-AA-TTTTTAATGGTTGACCTCGGTGCTGCTTTCTGGTATG-TAGCC-------CACCAC---CTCGACAC-GGCTCAGCACG---------------------ACG--------------------------------CCTCCC--GCAACTCC----ACGA--------CGACGTTTTCAAC---TAC-TTGGTTGAAACCAAACGAAAGAC-TCGATACTGACCGGTCTCTGATAGGCAAACCATCTCTGGCGAGCACGGTCTCGACAGCAATGGAGTGTACGTACCCTTTCCTTGGCTACTTGCTTTCCCACGAACATGTCAGCTAACACTCG-TGCTTGCTCAGCTACAACGGTACCTCCGAGCTCCAGCTCGAGCGCATGAGCGTCTACTTCAACGAGGCTTCCGGTAACAAGTACGTTCCTCGTGCCGTCCTCGTCGATCTCGAGCCCGGTACCATGGATGCCGTCCGCGCCGGTCCTTTCGGTCAGCTCTTCCGCCCTGACAACTTCGTCTTCGG-TCAGTCCGGTGCC---GGAAACAACTGGCATCA-T---CACCTGGCAAA----TACTTTTCCCAAC----GGTGCCGAAAATC----------T-G--------TTTT------CGCACCTG-CCCACTT----TCCC--AGACACGTA-CCCC---------GCCG-----------CACGACCCCG-CGGTGCAAACG--AAAAAATTCTTA--TCACAGCCCCAC--ATCGCAC---AACCA-TTTTGGCAGCCATGCACTTT-TCATGAT-CCCACAACGACCAT-----------------TCGCTGACCCCGCC-AAACAGGAAGCCGCCGAGCTCGGAAAGGGTTCCTTCAAGTACGCATGGGTTCTTGACAAGCTCAAGGCCGAGCGCGAGCGTGGTATCACCATTGATATCGCT-CTCTGGAAGTTCGAGACCAACCAGTACAATGTCACCGTCATT-GGTTAGTATCCCTGTCCACA--ACATGCATCAT-GCATCCGAACTC-ATACTAACATGGCAATACAGATGCTCCCGGTCA-CCGTGA
>Pestalotiopsis_italiana_MFLU_14_0214
--------------------------------------------------------------------------------------------------CCTACCCTGTAACGGTTGCCGGTGGACTACCAAACTCTTGTTATTTTATTGTAATCTGAGCGTCTTATTTTAATAAGTCAAAACTTTCAACAACGGATCTCTTGGTTCTGGCATCGATGAAGAACGCACCGAAATGCGACAAGTAATGTGAATTGCAGAATTCAGTGAATCATCGAATCTTTGAACGCACATTGCGCCCATTAGTATTCTAGTGGGCATGCCTGTTCGAGCGTCTTTTCCACCCTTAAGCCTAGCTTAGTGTTGGGAGCCTACC---GCTTTTGCTATCGGTATCTCCTGAAATACAACGGCGGATCTGCGATATCCTCTGATCGTAGTAA------TTTT-TATCTCGCTTTT-GACTGGAGTT-GCAGCGTCTTTAGCCGCTAAACCCCCCTAATTTTTTAATGGTTGACCTCGGTGCTGCCTTTTGGTATG-TAGCC-------CATCTA--CCTCGACAC-GCCTCAATACG---------------------ACA-------------------------------CCCCCCG--GCAACTCG----ACAA--------CGACGTTCTCAACAACTGC-TTGGTTGGAAACAAAGGAAAGAC-TTGATACTGACCGGTCCTTGATAGGCAAACCATCTCTGGCGAGCACGGTCTCGACAGCAATGGAGTGTACGTACCCTTTCCTTGGCTACTTGCTTTCCCACGAACATCTCAGCTAACACTCG-TGGTTGTTCAGCTACAACGGTACCTCCGAGCTCCAGCTCGAGCGCATGAGCGTCTACTTCAACGAGGCTTCCGGCAACAAGTACGTTCCTCGTGCCGTCCTCGTCGATCTCGAGCCCGGTACCATGGATGCCGTCCGCGCCGGTCCTTTCGGTCAGCTCTTCCGCCCTGACAACTTCGTCTTCGG-TCAGTCCGGTGCC---GGAAACAACTGGCATCA-T---CGC--CTCAAA----CATCTT--CCAACC---GGTGCCGAAAATC----------T-G--------TTTT------CGCACCTG-CCCATTT----TCCC--AGACACTTA-CCCC---------GCCG-----------CACGACCCCG-CGGTGCAAACG--AAAAATTTCTTA--TCACAGCCCCAC--ATCGCAC---AAACA-TTTTGGCAGCCATGCACTTT-CCAAGA--CCCACAATGAACAA-----------------TTGCTGACCCCGCC-AAATAGGAAGCCGCCGAGCTCGGAAAGGGTTCCTTCAAGTACGCATGGGTTCTTGACAAGCTCAAGGCCGAGCGTGAGCGTGGTATCACCATTGATATCGCT-CTCTGGAAGTTCGAGACCAATGAGTACAATGTCACCGTCATT-GGTTAGTATCCCTGCCCACA--CCATGTATCAT-GCATCCGACCTT-GTGCTAACATGGCAACACAGATGCTCCCGGTCA-CCGTGA
>Pestalotiopsis_jesteri_CBS_109350
CCCATGTGAACTTACCACT--GTTGCCTCGGCAG-AGGCTACCCGGT----ACCTACCTC-GGAACGGCCTACCCTGTAGCGCCTTACCTGGGAGCGG-TTACCCTGTAGCGGCTGCCGGTGGACTACCAAACTCTTGTTATTTTATTGTAATCTGAGCGTCTTATTTTAATAAGTCAAAACTTTCAACAACGGATCTCTTGGTTCTGGCATCGATGAAGAACGCAGCGAAATGCGATAAGTAATGTGAATTGCAGAATTCAGTGAATCATCGAATCTTTGAACGCACATTGCGCCCATTAGTATTCTAGTGGGCATGCCTGTTCGAGCGTCATTTCAACCCTTAAGCCTAGCTTAGTGTTGGGAGCCTACT--AGCCCTCGCGGCCTGTAGCTCCTGAAATACAACGGCGGATCTGCGATATCCTCTGAGCGTAGTAA------TCTTACCTCTCGCTTTT-GTCAGGATTC-CCAGCATCT--AGCCGCTAAACCCCCC-AA-TTTTTAATGGTTGACCTC--------------------------------------------------------------------------------------------------------------------------------------------------------------------------------------------------------------------------------------------------------------------------------------------------------------------------------------------------------------------------------------------------------------------------------------------------------------------------------------------------------------------------------------------------CATCATT------GTCGCGAGCTTTCTGGCTCTCTGCTTCCTGATGC-AAAATTTTCACGCA---TCT--------TTTC------CTCACTTT-CCCACACAATCCTGT--AACTGGTTA-CCCC---------GCCA----GAAATGACATAACCCCG-CGACCCTTCCG---AAAATGTCTTC--TCGT-GCCCCACCAATCGCTC----------TACCGCAACACCACAATTG-CCGC----TTCCCAATGAACAACCCCAATTGAAACCTCGTTACTGACCCCTAC--GATAGGAAGCCGCCGAACTCGGAAAGGGTTCCTTCAAGTACGCATGGGTTCTTGACAAGCTTAAGGCCGAGCGTGAGCGTGGTATCACCATCGATATCGCT-CTCTGGAAGTTCGAGACCAACGAGTACCAGGTTACCGTCATT-GGTTAGTA--CATGTCTTGGCCAAGGTTGTTAATGTGCT--------AAACTAATTCATCCA-ACAGACGCTCCCGGTCA-CCGTGA
>Pestalotiopsis_jiangxiensis_LC4399
CCCATGTGAACTTACCATT--GTTGCCTCGGCAG-AAGCTACCTGGT--TACCTTACCTT-GGAACGGCCTACCCTGTAGCGCCTTACCCTGGAACGGCCTACCCTGTAACGGCTGCCGGTGGACTACCAAACTCTTGTTATTTTATTGTAATCTGAGCGTCTTATTTTAATAAGTCAAAACTTTCAACAACGGATCTCTTGGTTCTGGCATCGATGAAGAACGCAGCGAAATGCGATAAGTAATGTGAATTGCAGAATTCAGTGAATCATCGAATCTTTGAACGCACATTGCGCCCATTAGTATTCTAGTGGGCATGCCTGTTCGAGCGTCATTTCAACCCTTAAGCCTAGCTTAGTGTTGGGAGCCTACT---GCTTTTGCTAGCGGTAGCTCCTGAAATACAACGGCGGATCTGCGATATCCTCTGAGCGTAGTAA------TTTT-TATCTCGCTTTT-GACTGGAGTT-GCAGCGTCTTTAGCCGCTAAACCCCCC-AA-TTTTTAATGGTTGACCTCGGTGCTGCCTTTTGGTATG-TAGCC-------CATCTA--CCTCGACAC-GCCTCAATACG---------------------ACA-------------------------------ACCCCCC--GCAACTCG----ACAA--------CGACGTTCTCAACAAGTGC-TTGGTTGGAAACAAGGGAAAGAC-TTGATACTGACCGGTCCCTGATAGGCAAACCATCTCTGGCGAGCACGGTCTCGACAGCAATGGAGTGTACGTACCCTTTCCTTGGCTACTTGCTTTCCCACGAACATCTCAGCTAACACTCG-TGGTTTTTCAGCTACAACGGTACCTCCGAGCTCCAGCTCGAGCGCATGAGCGTCTACTTCAACGAGGCTTCCGGCAACAAGTACGTTCCTCGTGCCGTCCTCGTCGATCTCGAGCCCGGTACCATGGATGCCGTCCGCGCCGGTCCTTTCGGTCAGCTCTTCCGCCCTGACAACTTCGTCTTCGG-TCAGTCCGGT------------------CATCG-T---CGCCTCGCGAA----CATTTC--CCAACC---GGTGCCGAGAATC----------T-G--------TTTT------CGCACCTG-CCCATTT----TCCC--AGACACTTA-CCCC---------GCCG-----------CACGACCCCG-CGGTGCAAACG--AAAAATTTCTTA--TCACAGCCCCAC--ATCGCAC---AAACA-TTTTGGCAGCCATGCACCTT-CCAAGA--CCCACAATGAACAA-----------------TTGCTGACCCCGCC-AAATAGGAAGCCGCCGAGCTCGGAAAGGGTTCCTTCAAGTACGCATGGGTTCTTGACAAGCTCAAGGCCGAGCGTGAGCGTGGTATCACCATCGATATCGCT-CTCTGGAAGTTCGAGACCAACGAGTACAATGTCACCGTCATT-GGTTAGTAACCTTGTCCATA--CGATGTACCAT-GCATCTGAATGT-ATACTAACATGGCAAAACAGATGCTCCCGGTCA-CCGTGA
>Pestalotiopsis_jiangsuensis_CFCC_59538
CCCATGTGAACTTACCATT--GTTGCCTCGGCAG-AAGCTGCTCGGT-GCACCTTACCCT-GGAACGGCCTACCCTGTAGCGCCTTACCCTGGAACGGCCTACCCTGTAGCGGCTGCCGGTGGACTACCAAACTCTTGTTATTGTATTGTAATCTGAGCGTCTTATTTTAATAAGTCAAAACTTTCAACAACGGATCTCTTGGTTCTGGCATCGATGAAGAACGCAGCGAAATGCGATAAGTAATGTGAATTGCAGAATTCAGTGAATCATCGAATCTTTGAACGCACATTGCGCCCATTAGTATTCTAGTGGGCATGCCTGTTCGAGCGTCATTTCAACCCTTAAGCCTAGCTTAGTGTTGGGAGCCTACT---GCTTTTACTAGCTGTAGCTCCTGAAATACAACGGCGGATCTGCGATATCCTCTGAGCGTAGTAA-----ATTTT-TATCTCGCTTTT-GACTGGAGTT-GCAGCGTCTTTAGCCGCTAAATCCCCC-AA-TTTTTAATGGTTGACCTCGGTGCTGCTTTCTGGTATG-TAGCC-------CATCTA--CCTCGACGC-GCCTCAATACG---------------------ACA--------------------------------CCACCG--GCAACTCG----ACAA--------CGACATTCTCAAC---TGC-TTGGTTGAAACCAAAAGAAAGAC-CTGATACTGACCGGTCTTTGATAGGCAAACCATCTCTGGCGAGCACGGTCTCGACAGCAATGGAGTGTACGTACCCTTTCCCTGGCTACTCGTTTTTCCACGAACATGTCAGCTAACAGTCG-TGCTTGTTCAGCTACAACGGTACCTCCGAGCTCCAGCTCGAGCGCATGAGCGTCTACTTCAACGAGGCTTCCGGTAACAAGTACGTTCCTCGTGCCGTCCTCGTCGATCTCGAGCCCGGTACCATGGATGCCGTCCGCGCCGGCCCTTTCGGTCAGCTCTTCCGCCCTGACAACTTCGTCTTCGG-CCAGTCCGGTGCC---GGAAACAACTGGCATCA-T---CACCTCGCAAA----CATTT---CCACACC--GGTGCCGAAAATC----------TGG--------TTTT------CGCACCTG-CCCATTT----TCCC--AGACACTTA-CCCC---------GCCG-----------CACGACCCCG-CGGTGCAAACG--AAAAATTTCTTA--TCACAGCCCCAC--ATCACAC---AAACA-TTTTGGCAGCCACGCACTTT-GCATGA--CCCACAATGAACAA-----------------TTGCTGACCCCGCC-AAATAGGAAGCCGCCGAGCTCGGAAAGGGTTCCTTCAAGTACGCATGGGTTCTTGACAAGCTCAAGGCCGAGCGTGAGCGTGGTATCACCATTGATATCGCT-CTCTGGAAGTTCGAGACCAACGAGTACAATGTCACCGTCATT-GGTTAGTATCCCTGCCCACA--ACATGTATCAT-GTCTTCGAACTCAAGACTAACCTTGCAATACAGACGCTCCCGGTCA-CCGTGA
>Pestalotiopsis_jinchanghensis_LC8190
CCCATGTGAACTTACCATT--GTTGCCTCGGCAG-AAGCTGCTCGGT-ATACCCTACCTT-GGAACGGCCTACCCTGTAGCGCCTTACCCTGGAACGGCTTACCCTGCAACGGCTGCCGGTGGACTACTAAACTCTTGTTATTTTATTGTAATCTGAGCGTCTTATTTTAATAAGTCAAAACTTTCAACAACGGATCTCTTGGTTCTGGCATCGATGAAGAACGCAGCGAAATGCGATAAGTAATGTGAATTGCAGAATTCAGTGAATCATCGAATCTTTGAACGCACATTGCGCCCATTAGTATTCTAGTGGGCATGCCTGTTCGAGCGTCATTTCAACCCTTAAGCCTAGCTTAGTGTTGGGAGCCTACT---GCTTTTGCTAGCTGTAGCTCCTGAAATACAACGGCGGATCTGCGATATCCTCTGAGCGTAGTAA------TTTT-TATCTCGCTTTT-GACTGGAGTT-GCAGCGTCTTTAGCCGCTAAACCCCCC-AA-TTTTTAATGGTTGACCTCGGTGCTGCCTTCTGGTATG-TAGCC-------CATCTA--CCTCGGCAC-GCCTCAATACG---------------------ACA--------------------------------CCCTCC--GCAACTCG----ACGA--------CGACATTCTCGGC---TAC-TTGGTTGGAACCGAACGAAAGAC-TTGATACTGACCGGTCTCTGATAGGCAAACCATCTCTGGCGAGCACGGTCTCGACAGCAATGGAGTGTACGTACCATTTCCTTGCCTACTTGCTTTCCCACGAACATGTTAGCTAACACTCG-TGCTTGCTCAGCTACAACGGCACCTCCGAGCTCCAGCTCGAGCGCATGAGCGTCTACTTCAACGAGGCGTCCGGCAACAAGTACGTTCCTCGTGCCGTCCTCGTCGATCTCGAGCCCGGTACCATGGACGCCGTCCGCGCCGGTCCTTTCGGCCAGCTCTTCCGCCCTGACAACTTCGTCTTCGG-TCAGTCCGGTGCC---GGAAACAACTGGTCTCA-----TACCTCGCAAA----CGTTTT--CCAACC---GGTGCCGAAAATC----------T-G--------TTTT------CGCACCTG-CCCATTT----TCCC--AGACACTTA-CCCC---------GCCG-----------CACGACCCCG-CGGTGCAAACG--AAAAATTTCTTA--TCACAGCCCCAC--TTCACAC----AACA-TTTTGGCAGCCACGCACTTT-GCATGA--CCCACAGTGAACAA-----------------TTGCTAACCCCGCC-AAATAGGAAGCCGCCGAGCTCGGAAAGGGTTCCTTCAAGTACGCATGGGTTCTTGACAAGCTCAAGGCCGAGCGTGAGCGTGGTATCACCATTGATATCGCT-CTCTGGAAGTTCGAGACCAACGAGTACAATGTCACCGTCATT-GGTTAGTATCCCTGTTCACA--GAATGTACCAT-GTCTCCGAACTC-AGACTAACATCACAACACAGACGCTCCCGGTCA-CCGTGA
>Pestalotiopsis_jinchanghensis_LC6636
----TGTGAACTTACCATT--GTTGCCTCGGCAG-AAGCTGCTCGGT-ATACCCTACCTT-GGAACGGCCTACCCTGTAGCGCCTTACCCTGGAACGGCTTACCCTGCAACGGCTGCCGGTGGACTACTAAACTCTTGTTATTTTATTGTAATCTGAGCGTCTTATTTTAATAAGTCAAAACTTTCAACAACGGATCTCTTGGTTCTGGCATCGATGAAGAACGCAGCGAAATGCGATAAGTAATGTGAATTGCAGAATTCAGTGAATCATCGAATCTTTGAACGCACATTGCGCCCATTAGTATTCTAGTGGGCATGCCTGTTCGAGCGTCATTTCAACCCTTAAGCCTAGCTTAGTGTTGGGAGCCTACT---GCTTTTGCTAGCTGTAGCTCCTGAAATACAACGGCGGATCTGCGATATCCTCTGAGCGTAGTAA------TTTT-TATCTCGCTTTT-GACTGGAGTT-GCAGCGTCTTTAGCCGCTAAACCCCCC-AA-TTTTTAATGGTTGACCTCGGTGCTGCCTTCTGGTATG-TAGCC-------CATCTA--CCTCGGCAC-GCCTCAATACG---------------------ACA--------------------------------CCCTCC--GCAACTCG----ACGA--------CGACATTCTCGGC---TAC-TTGGTTGGAACCGAACGAAAGAC-TTGATACTGACCGGTCTCTGATAGGCAAACCATCTCTGGCGAGCACGGTCTCGACAGCAATGGAGTGTACGTACCATTTCCTTGCCTACTTGCTTTCCCACGAACATGTTAGCTAACACTCG-TGCTTGCTCAGCTACAACGGCACCTCCGAGCTCCAGCTCGAGCGCATGAGCGTCTACTTCAACGAGGCGTCCGGCAACAAGTACGTTCCTCGTGCCGTCCTCGTCGATCTCGAGCCCGGTACCATGGACGCCGTCCGCGCCGGTCCTTTCGGCCAGCTCTTCCGCCCTGACAACTTCGTCTTCGG-TCAGTCCGGTGCC---GGAAACAACTGGTCTCA-----TACCTCGCAAA----CGTTTT--CCAACC---GGTGCCGAAAATC----------T-G--------TTTT------CGCACCTG-CCCATTT----TCCC--AGACACTTA-CCCC---------GCCG-----------CACGACCCCG-CGGTGCAAACG--AAAAATTTCTTA--TCACAGCCCCAC--TTCACAC----AACA-TTTTGGCAGCCACGCACTTT-GCATGA--CCCACAGTGAACAA-----------------TTGCTAACCCCGCC-AAATAGGAAGCCGCCGAGCTCGGAAAGGGTTCCTTCAAGTACGCATGGGTTCTTGACAAGCTCAAGGCCGAGCGTGAGCGTGGTATCACCATTGATATCGCT-CTCTGGAAGTTCGAGACCAACGAGTACAATGTCACCGTCATT-GGTTAGTATCCCTGTTCACA--GAATGTACCAT-GTCTCCGAACTC-AGACTAACATCACAACACAGACGCTCCCGGTCA-CCGTGA
>Pestalotiopsis_kandelicola_NCYUCC_19_0354
CCCATGTGAACTTACCATT--GTTGCCTCGGCAG-AAGCTGCTCGGT-GCACCTTACCTT-GGAACGGCCTACCCTGTAGCGCCTTACCCTGGAACGGCTTACCCTGTAGCGGCTGCCGGTGGACTACCAAACTCTTGTTATTTTATTGTAATCTGAGCGTCTTATTTTAATAAGTCAAAACTTTCAACAACGGATCTCTTGGTTCTGGCATCGATGAAGAACGCAGCGAAATGCGATAAGTAATGTGAATTGCAGAATTCAGTGAATCATCGAATCTTTGAACGCACATTGCGCCCATTAGTATTCTAGTGGGCATGCCTGTTCGAGCGTCATTTCAACCCTTAAGCCTAGCTTAGTGTTGGGAGCCTACT---GCTTTTACTAGCTGTAGCTCCTGAAATACAACGGCGGATCTGCGATATCCTCTGAGCGTAGTAA------TTTT-TATCTCGCTTTT-GACTGGAGTT-GCAGCGTCTTTAGCCGCTAAACCCCCC-AA--TTTTAATGGTTGACCTCGGTGCTGCCTTCTGGTATG-TAGCC-------CATCTA--CCTCGACGC-GCCTCAATACG---------------------ACA--------------------------------CCCCCG--GCAACTCG----ACAA--------CGACATTCTCAAC---TGC-TTGGTTGAAACCATACGAAAGAC-TTGGTACTGACCGGTCTCTGATAGGCAAACCATCTCTGGCGAGCACGGTCTCGACAGCAATGGAGTGTACGTACCCTTTCCCTGGCTACTCGCTTTCTCGTGAACATATCAGCTAACACTCG-TGCTTGTTCAGCTACAACGGTACCTCCGAGCTCCAGCTCGAGCGCATGAGCGTCTACTTCAACGAGGCTTCCGGCAACAAGTACGTTCCTCGTGCCGTCCTCGTCGATCTCGAGCCCGGTACCATGGATGCCGTCCGCGCCGGTCCTTTCGGTCAGCTCTTCCGCCCTGACAACTTCGTCTTCGG-TCAGTCCGGTGCC---GGAAACAACTGGCATCA-T---CACCTCGCAAA----GATTT---CCACATC--GGTGCCGAAAATC----------T-G--------TTTT------CGCACCTG-CCCATTT----TCCC--AGACACATA-CCCC---------GCCG-----------CACGACCCCG-CGGTGCAAACG--AAAAATTTCTTA--TCATAGCCCCAC--ATCAC-----AAACA-TTTTGGCAGCCACGCACTCT-GCATGA--CCCACAATGAACAA-----------------TTGCTGACCCCGCC-AAATAGGAAGCCGCCGAGCTCGGTAAGGG-TCCTTCAAGTAAA----------------------------------------------------------------------------------------------------------------------------------------------------------------------------------------------
>Pestalotiopsis_kandelicola_NCYUCC_19_0355
CCCATGTGAACTTACCATT--GTTGCCTCGGCAG-AAGCTGCTCGGT-GCACCTTACCTT-GGAACGGCCTACCCTGTAGCGCCTTACCCTGGAACGGCTTACCCTGTAGCGGCTGCCGGTGGACTACCAAACTCTTGTTATTTTATTGTAATCTGAGCGTCTTATTTTAATAAGTCAAAACTTTCAACAACGGATCTCTTGGTTCTGGCATCGATGAAGAACGCAGCGAAATGCGATAAGTAATGTGAATTGCAGAATTCAGTGAATCATCGAATCTTTGAACGCACATTGCGCCCATTAGTATTCTAGTGGGCATGCCTGTTCGAGCGTCATTTCAACCCTTAAGCCTAGCTTAGTGTTGGGAGCCTACT---GCTTTTACTAGCTGTAGCTCCTGAAATACAACGGCGGATCTGCGATATCCTCTGAGCGTAGTAA------TTTT-TATCTCGCTTTT-GACTGGAGTT-GCAGCGTCTTTAGCCGCTAAACCCCCC-AA--TTTTAATGGTTGACCTCGGTGCTGCCTTCTGGTATG-TAGCC-------CATCTA--CCTCGACGC-GCCTCAATACG---------------------ACA--------------------------------CCCCCG--GCAACTCG----ACAA--------CGACATTCTCAAC---TGC-TTGGTTGAAACCATACGAAAGAC-TTGGTACTGACCGGTCTCTGATAGGCAAACCATCTCTGGCGAGCACGGTCTCGACAGCAATGGAGTGTACGTACCCTTTCCCNGGCTACTCGCTTTCTCGTGAACATATCAGCTAACACTCG-TGCTTGTTCAGCTACAACGGTACCTCCGAGCTCCAGCTCGAGCGCATGAGCGTCTACTTCAACGAGGCTTCCGGCAACAAGTACGTTCCTCGTGCCGTCCTCGTCGATCTCGAGCCCGGTACCATGGATGCCGTCCGCGCCGGTCCTTTCGGTCAGCTCTTCCGCCCTGACAACTTCGTCTTCGG-TCAGTCCGGTGCC---GGAAACAACTGGCATCA-T---CACCTCGCAAA----GATTT---CCACATC--GGTGCCGAAAATC----------T-G--------TTTT------CGCACCTG-CCCATTT----TCCC--AGACACATA-CCCC---------GCCG-----------CACGACCCCG-CGGTGCAAACG--AAAAATTTCTTA--TCATAGCCCCAC--ATCAC-----AAACA-TTTTGGCAGCCACGCACTCT-GCATGA--CCCACAATGAACAA-----------------TTGCTGACCCCGCC-AAATAGGAAGCCGCCGAGCTCGGTAAGGG-TCCTTCAAGTAAA----------------------------------------------------------------------------------------------------------------------------------------------------------------------------------------------
>Pestalotiopsis_kaki_KNU_PT_1804
CCCATGTGAACTTACCATT--GTTGCCTCGGCAG-AAGCTGCTCGGT-GCACCCTACCTT-GGAACGGCCTACCCTGTAGCGCCTTACCCTGGAACGGCTTACCCTGTAACGGCTGCCGGTGGACTACCAAACTCTTGTTATTTTATTGTAATCTGAGCGTCTTATTTTAATAAGTCAAAACTTTCAACAACGGATCTCTTGGTTCTGGCATCGATGAAGAACGCAGCGAAATGCGATAAGTAATGTGAATTGCAGAATTCAGTGAATCATCGAATCTTTGAACGCACATTGCGCCCATTAGTATTCTAGTGGGCATGCCTGTTCGAGCGTCATTTCAACCCTTAAGCCTAGCTTAGTGTTGGGAGCCTACT---GCTTTTGCTAGCTGTAGCTCCTGAAATACAACGGCGGATCTGCGATATCCTCTGAGCGTAGTAA-----ATTTT-TATCTCGCTTTT-GACTGGAGTT-GCAGCGTCTTTGGCCGCTAAATCCCCC-AA-TTTTTAATGGTTGACCTC----------------ATG-TAGCC-------CATCTA--CCTCGACGC-GCCTCAATACG---------------------ACA-------------------------------CCCCCCG--GCAACTCG----ACAA--------CGACATTCTTAAC---TGC-TTGTTTGGAACCATACAAAAGAC-TTGATACTGACCGGTCTATGATAGGCAAACCATCTCTGGCGAGCACGGTCTCGACAGCAATGGAGTGTATGTACCCTTTCCCTGGCTACTCGCTTTCTCGTGAACATGTCAGCTAACAGTCG-TGCTTGTTCAGCTACAACGGTACCTCCGAGCTCCAGCTCGAGCGCATGAGCGTCTACTTCAACGAGGCTTCCGGCAACAAGTACGTTCCTCGTGCCGTCCTCGTCGATCTCGAGCCCGGTACCATGGATGCCGTCCGCGCCGGTCCTTTCGGTCAGCTCTTCCGCCCTGACAACTTCGTCTTCGG-TCAGTCCGGTGCC---GGAAACAACTGGCATCA-T---CACTTCGCAAA----CATTTC--CCACACC--GGTGTCGAAAATC----------TGG--------TTTT------CGCACCTG-CCCATTT----TCTC--AGACACTTA-CCCC---------GCCG-----------CACGACCCCG-CGGTGCAAACG--AAAAATTTCTTA--TCACAGCCCCAC--ATCACAC---AAACA-TTTTGGCAGCCACGCACCTT-GCATGA--CCCACAATGAACAA-----------------TTGCTGACCCCGCC-AAATAGGAAGCCGCCGAGCTCGGAAAGGGTTCCTTCAAGTACGCATGGGTTCTTGACAAGCTCAAGGCCGAGCGTGAGCGTGGTATCACCATTGATATCGCT-CTCTGGAAGTTCGAGACCAACGAGTACAATGTCACCGTCATT-GGTTAGTATCCCTGCCCACA--ATATGTGTCAT-GTCTCTGAACTCAAGACTAACCTTGCAATACAGACGCTCCCGGTCA-CCGTGA
>Pestalotiopsis_kenyana_LC6633
CCCATGTGAACTTACCATT--GTTGCCTCGGCAG-AAGCTGCTCGGT-GCACCCTACCTT-GGAACGGCCTACCCTGTAGCGCCTTACCCTGGAACGGCTTACCCTGTAACGGCTGCCGGTGGACTACCAAACTCTTGTTATTTTATTGTAATCTGAGCGTCTTATTTTAATAAGTCAAAACTTTCAACAACGGATCTCTTGGTTCTGGCATCGATGAAGAACGCAGCGAAATGCGATAAGTAATGTGAATTGCAGAATTCAGTGAATCATCGAATCTTTGAACGCACATTGCGCCCATTAGTATTCTAGTGGGCATGCCTGTTCGAGCGTCATTTCAACCCTTAAGCCTAGCTTAGTGTTGGGAGCCTACT---GCTTTTGCTAGCTGTAGCTCCTGAAATACAACGGCGGATCTGCGATATCCTCTGAGCGTAGTAA-----ATTTT-TATCTCGCTTTT-GACTGGAGTT-GCAGCGTCTTTGGCCGCTAAATCCCCC-AA-TTTTTAATGGTTGACCTCGGTGCTGCCTTCTGGTATG-TAGCC-------CATCTA--CCTCGACGC-GCCTCAATACG---------------------ACA--------------------------------CCCCCG--GCAACTCG----ACCA--------CGATAATCTCAAC---TGC-TTGGTTGGAACCATACGAAAGAC-TCGATACTGACCGGTCTATGATAGGCAAACCATCTCTGGCGAGCACGGTCTCGACAGCAATGGAGTGTACGTACCCTTTCCCTGGCTGTTCGCTTTCTCGTGAACATGTCAGCTAACAGTCG-TGCTTGTTCAGCTACAACGGTACCTCCGAGCTCCAGCTCGAGCGCATGAGCGTCTACTTCAACGAGGCTTCCGGCAACAAGTACGTTCCTCGTGCCGTCCTCGTCGATCTCGAGCCCGGTACCATGGATGCCGTCCGCGCCGGTCCTTTCGGTCAGCTCTTCCGCCCTGACAACTTCGTCTTCGG-TCAGTCCGGTGCC---GGAAACAACTGGCATCA-T---CACTTCGCAAA----CATTTC--CCACACC--GGTGTCGAAAATC----------TGG--------TTTT------CGCACCTG-CCCATTT----TCTC--AGACACTTA-CCCC---------GCCG-----------CACGACCCCG-CGGTGCAAACG--AAAAATTTCTTA--TCACAGCCCCAC--ATCACAC---AAACA-TTTTGGCAGCCACGCACCTT-GCATGA--CCCACAATGAACAA-----------------TTGCTGACCCCGCC-AAATAGGAAGCCGCCGAGCTCGGAAAGGGTTCCTTCAAGTACGCATGGGTTCTTGACAAGCTCAAGGCCGAGCGTGAGCGTGGTATCACCATTGATATCGCT-CTCTGGAAGTTCGAGACCAACGAGTACAATGTCACCGTCATT-GGTTAGTATCCCTGCCCACA--ATATGTGTCAT-GTCTCTGAACTCAAGACTAACCTTGCAATACAGACGCTCCCGGTCA-CCGTGA
>Pestalotiopsis_kenyana_CBS_442_67
CCCATGTGAACTTACCATT--GTTGCCTCGGCAG-AAGCTGCTCGGT-GCACCCTACCTT-GGAACGGCCTACCCTGTAGCGCCTTACCCTGGAACGGCTTACCCTGTAACGGCTGCCGGTGGACTACCAAACTCTTGTTATTTTATTGTAATCTGAGCGTCTTATTTTAATAAGTCAAAACTTTCAACAACGGATCTCTTGGTTCTGGCATCGATGAAGAACGCAGCGAAATGCGATAAGTAATGTGAATTGCAGAATTCAGTGAATCATCGAATCTTTGAACGCACATTGCGCCCATTAGTATTCTAGTGGGCATGCCTGTTCGAGCGTCATTTCAACCCTTAAGCCTAGCTTAGTGTTGGGAGCCTACT---GCTTTTGCTAGCTGTAGCTCCTGAAATACAACGGCGGATCTGCGATATCCTCTGAGCGTAGTAA-----ATTTT-TATCTCGCTTTT-GACTGGAGTT-GCAGCGTCTTTGGCCGCTAAATCCCCC-AA-TTTTTAATGGTTGACCTCGGTGCTGCCTTCTGGTATG-TAGCC-------CATCTA--CCTCGACGC-GCCTCAATACG---------------------ACA--------------------------------CCCCCG--GCAACTCG----ACCA--------CGATAATCTCAAC---TGC-TTGGTTGGAACCATACGAAAGAC-TCGATACTGACCGGTCTATGATAGGCAAACCATCTCTGGCGAGCACGGTCTCGACAGCAATGGAGTGTACGTACCCTTTCCCTGGCTGTTCGCTTTCTCGTGAACATGTCAGCTAACAGTCG-TGCTTGTTCAGCTACAACGGTACCTCCGAGCTCCAGCTCGAGCGCATGAGCGTCTACTTCAACGAGGCTTCCGGCAACAAGTACGTTCCTCGTGCCGTCCTCGTCGATCTCGAGCCCGGTACCATGGATGCCGTCCGCGCCGGTCCTTTCGGTCAGCTCTTCCGCCCTGACAACTTCGTCTTCGG-TCAGTCCGGTGCC---GGAAACAACTGGCATCA-T---CACTTCGCAAA----CATTTC--CCACACC--GGTGTCGAAAATC----------TGG--------TTTT------CGCACCTG-CCCATTT----TCTC--AGACACTTA-CCCC---------GCCG-----------CACGACCCCG-CGGTGCAAACG--AAAAATTTCTTA--TCACAGCCCCAC--ATCACAC---AAACA-TTTTGGCAGCCACGCACCTT-GCATGA--CCCACAATGAACAA-----------------TTGCTGACCCCGCC-AAATAGGAAGCCGCCGAGCTCGGAAAGGGTTCCTTCAAGTACGCATGGGTTCTTGACAAGCTCAAGGCCGAGCGTGAGCGTGGTATCACCATTGATATCGCT-CTCTGGAAGTTCGAGACCAACGAGTACAATGTCACCGTCATT-GGTTAGTATCCCTGCCCACA--ATATGTGTCAT-GTCTCTGAACTCAAGACTAACCTTGCAATACAGACGCTCCCGGTCA-CCGTGA
>Pestalotiopsis_knightiae_CBS_114138
CCCATGTGAACTTACCATT--GTTGCCTCGGCAG-AAGCTGCTCGGT-ACACCCTACCTT-GGAACGGCCTACCCTGTAGCGCCTTACCCTGGAACGGCTTACCCTGTAGCGGCTGCCGGTGGACTACCAAACTCTTGTTATTTTATTGTAATCTGAGCGTCTTATTTTAATAAGTCAAAACTTTCAACAACGGATCTCTTGGTTCTGGCATCGATGAAGAACGCAGCGAAATGCGATAAGTAATGTGAATTGCAGAATTCAGTGAATCATCGAATCTTTGAACGCACATTGCGCCCATTAGTATTCTAGTGGGCATGCCTGTTCGAGCGTCATTTCAACCCTTAAGCCTAGCTTAGTGTTGGGAGCCTACT---GCTTTTACTAGCTGTAGCTCCTGAAATACAACGGCGGATCTGCGATATCCTCTGAGCGTAGTAA------TTTT-TATCTCGCTTTT-GACTGGAGTT-GCAGCGTCTTTAGCCGCTAAATCCCCC-AA-TTTTTAATGGTTGACCTCGGTGCTGCCTTCTGGTATG-TAGCC-------CATCTA--CCTCGACGC-GCCTCGATACG---------------------ACA-------------------------------CCCCCCG--GCAACTCG----ACAA--------CGACATTCTCAAC---TGC-TTGTTTGGAATCATACGAAAGAC-TTGATACTGACCGGTCTATGATAGGCAAACCATCTCTGGCGAGCACGGTCTCGACAGCAATGGAGTGTACGTACCCTTTCCTTGGCTACTTGCTTTCTCGTGAACATGTCAGCTAACACTCG-TGCTTGTTCAGCTACAACGGTACCTCCGAGCTCCAGCTCGAGCGCATGAGCGTCTACTTCAACGAGGCTTCCGGCAACAAGTACGTTCCTCGTGCCGTCCTCGTCGATCTCGAGCCCGGTACCATGGATGCCGTCCGCGCCGGTCCTTTCGGTCAGCTCTTCCGCCCTGACAACTTCGTATTCGG-TCAGTCCGGTGCC---GGAAACAACTGGCATCA-T---CACCTCGCAAA----CATTT---CCACACC--GGTGCCGAAAATC----------TGG--------TTTT------CGCACCTG-CCCATTT----TCCC--ACACACTTA-CCCC---------GCCG-----------CACGACCCCG-CGGTGCAAACG--AAAAATTTCTTA--TCATAGCCCCAC--ATCACAC---AAACA-TTTTGGCAGCCACGCACTTT-GCAAGA--CCCACAATGAACAA-----------------TTGCTGACCCCGCC-AAATAGGAAGCCGCCGAGCTCGGAAAGGGTTCCTTCAAGTACGCATGGGTTCTTGACAAGCTCAAGGCCGAGCGTGAGCGTGGTATCACCATTGATATCGCT-CTCTGGAAGTTCGAGACCAACGAGTACAATGTCACCGTCATT-GGTTAGTATCCCTGTCCACA--ACATGCATCAT-GTCTTTGAACTCAAGACTAACCTTGCACTACAGACGCTCCCGGTCA-CCGTGA
>Pestalotiopsis_knightiae_CBS_111963
CCCATGTGAACTTACCATT--GTTGCCTCGGCAG-AAGCTGCTCGGT-ACACCCTACCTT-GGAACGGCCTACCCTGTAGCGCCTTACCCTGGAACGGCTTACCCTGTAGCGGCTGCCGGTGGACTACCAAACTCTTGTTATTTTATTGTAATCTGAGCGTCTTATTTTAATAAGTCAAAACTTTCAACAACGGATCTCTTGGTTCTGGCATCGATGAAGAACGCAGCGAAATGCGATAAGTAATGTGAATTGCAGAATTCAGTGAATCATCGAATCTTTGAACGCACATTGCGCCCATTAGTATTCTAGTGGGCATGCCTGTTCGAGCGTCATTTCAACCCTTAAGCCTAGCTTAGTGTTGGGAGCCTACT---GCTTTTACTAGCTGTAGCTCCTGAAATACAACGGCGGATCTGCGATATCCTCTGAGCGTAGTAA------TTTT-TATCTCGCTTTT-GACTGGAGTT-GCAGCGTCTTTAGCCGCTAAATCCCCC-AA-TTTTTAATGGTTGACCTCGGTGCTGCCTTCTGGTATG-TAGCC-------CATCTA--CCTCGACGC-GCCTCGATACG---------------------ACA-------------------------------CCCCCCG--GCAACTCG----ACAA--------CGACATTCTCAAC---TGC-TTGTTTGGAATCATACGAAAGAC-TTGATACTGACCGGTCTATGATAGGCAAACCATCTCTGGCGAGCACGGTCTCGACAGCAATGGAGTGTACGTACCCTTTCCTTGGCTACTTGCTTTCTCGTGAACATGTCAGCTAACACTCG-TGCTTGTTCAGCTACAACGGTACCTCCGAGCTCCAGCTCGAGCGCATGAGCGTCTACTTCAACGAGGCTTCCGGCAACAAGTACGTTCCTCGTGCCGTCCTCGTCGATCTCGAGCCCGGTACCATGGATGCCGTCCGCGCCGGTCCTTTCGGTCAGCTCTTCCGCCCTGACAACTTCGTATTCGG-TCAGTCCGGTGCC---GGAAACAACTGGCATCA-T---CACCTCGCAAA----CATTT---CCACACC--GGTGCCGAAAATC----------TGG--------TTTT------CGCACCTG-CCCATTT----TCCC--ACACACTTA-CCCC---------GCCG-----------CACGACCCCG-CGGTGCAAACG--AAAAATTTCTTA--TCATAGCCCCAC--ATCACAC---AAACA-TTTTGGCAGCCACGCACTTT-GCAAGA--CCCACAATGAACAA-----------------TTGCTGACCCCGCC-AAATAGGAAGCCGCCGAGCTCGGAAAGGGTTCCTTCAAGTACGCATGGGTTCTTGACAAGCTCAAGGCCGAGCGTGAGCGTGGTATCACCATTGATATCGCT-CTCTGGAAGTTCGAGACCAACGAGTACAATGTCACCGTCATT-GGTTAGTATCCCTGTCCACA--ACATGCATCAT-GTCTTTGAACTCAAGACTAACCTTGCACTACAGACGCTCCCGGTCA-CCGTGA
>Pestalotiopsis_krabiensis_MFLUCC_16_0260
CCCATGTGAACTTACCATT--GTTGCCTCGGCAG-AAGCTGCTCGGT-GCACCTTACCTT-GGAACGGCCTACCCTGTAGCGCCTTACCCTGGAACGGCTTACCCTGCAACGGCTGCCGGTGGACTACCAAACTCTTGTTATTTTATGGTTATCTGAGCGTCTTATTTTAATAAGTCAAAACTTTCAACAACGGATCTCTTGGTTCTGGCATCGATGAAGAACGCAGCGAAATGCGATAAGTAATGTGAATTGCAGAATTCAGTGAATCATCGAATCTTTGAACGCACATTGCGCCCATTAGTATTCTAGTGGGCATGCCTGTTCGAGCGTCATTTCAACCCTTAAGCCTAGCTTAGTGTTGGGAGCCTACT---GCTTTTGCTAGCTGTAGCTCCTGAAATACAACGGCGGATCTGCGATATCCTCTGAGCGTAGTAA------TTTT-TATCTCGCTTTT-GACTGGAGTT-GCAGCGTCTTTAGCCGCTAAACCCCCC-AA-TTTTTAATGGTGACCCTT---------------------------------ATCTA--CCTCGAC-C-GCCTCAATACG---------------------ACA--------------------------------CCCTCC--GCAACTCG----ACGA--------CGGCATTCTCGGC---TAC-TTGGTTGGAACCAAACGAAAGAC-TTGATACTGACCGGTCTCTGATAGGCAAACCATCTCTGGCGAGCACGGTCTCGACAGCAATGGAGTGTACGTACCGTTTCCTTGGCTACTTGCTTTCCCACGAACTTGTTAGCTAACACTCG-TGCTTGCTCAGCTACAACGGCACCTCGGAGCTCCAGCTCGAGCGCATGAGCGTCTACTTCAACGAGGCTTCCGGCAACAAGTACGTTCCTCGTGCTGTCCTCGTCGATCTCGAGCCCGGTACCATGGACGCCGTCCGCGCCGGTCCTTTCGGCCAGCTCTTCCGCCCTGACAACTTCGTCTTCGG-TCAGTCCGGTGCC---GGAAACAACTGGCATCA-T---CGCCTCGCAAA----CATTTT--CCAAACC--GGTGCCGGAAATT----------CTG--------TTTT------CGCACCTGCCCCATTT----TTCC--AGACACTTACCCCC---------GCCG-----------CACGACCCCGCCGGTGCAAACGA-AAAAATTTCTTATCTCACAGCCCCAC--TTCAC-----AACCA-TTTTGGCAGCCACGCACTTTGGCATGA--CCCCCAATGAACAA-----------------TTGCTGACCCCGCCAAAATAGGAAGCCGCCGAGCTCGGAAAGGGTTCCTTCAAGTACGCATGGGTTCTTGACAAGCTCAAGGCCGAGCGTGAGCGTGGTATCACCATTGATATCGCT-CTCTGGAAGTTCGAGACCAACGAGTACAATGTCACCGTCATT-GGTTAGTATCCCTGTCCATA--GAAAGTATCAT-GTGTCCGAACTC-AGACTAACATCGCAATACAGACGCTCCCGGTCA-CCGTGA
>Pestalotiopsis_leucadendri_CBS_121417
CCCATGTGAACTTACCATT--GTTGCCTCGGCAG-AAGCTACCTGGT--TACCCTACCTT-GGAACGGCCTACCCTGTAGCGCCTTACCCTGGAACGGCCTACCCTGTAACGGCTGCCGGTGGACTACCAAACTCTTGTTATTTTATTGTAATCTGAGCGTCTTATTTTAATAAGTCAAAACTTTCAACAACGGATCTCTTGGTTCTGGCATCGATGAAGAACGCAGCGAAATGCGATAAGTAATGTGAATTGCAGAATTCAGTGAATCATCGAATCTTTGAACGCACATTGCGCCCATTAGTATTCTAGTGGGCATGCCTGTTCGAGCGTCATTTCAACCCTTAAGCCTAGCTTAGTGTTGGGAGCCTACT---GCTTTTGCTAGCGGTAGCTCCTGAAATACAACGGCGGATCTGCGATATCCTCTGAGCGTAGTAA------ATTT-TATCTCGCTTTT-GACTGGAGTT-GCAGCGTCTTTAGCCGCTAAACCCCCC-AATTTTTTAATGGTTGACCTCGGTGCTGCCTTCTGGTATG-TAGCC-------CATCTA--CCTCGACGC-GCCTCAATACG---------------------ACA-------------------------------CCCCCCG--GCAACTCG----ACAA--------CGACATTCTTAAC---TGC-TTGTTTGGAACCATACAAAAGAC-TTGATACTGACCGGTCTATGATAGGCAAACCATCTCTGGCGAGCACGGTCTCGACAGCAATGGAGTGTATGTACCCTTTCCCTGGCTATTCGCTTTCTCGTGAACATGTCAGCTAACAGTCG-TGCTTGTTCAGCTACAACGGTACCTCCGAGCTCCAGCTCGAGCGCATGAGCGTCTACTTCAACGAGGCTTCCGGCAACAAGTACGTTCCTCGTGCCGTCCTCGTCGATCTCGAGCCCGGTACCATGGATGCCGTCCGCGCCGGTCCTTTCGGTCAGCTCTTCCGCCCTGACAACTTCGTCTTCGG-TCAGTCCGGTGC----------------CATCA-T---CGCCTCGCACA----CATT----CCAACC---GGTGCCGAAAATT----------T-G--------TTTT------CGCACCTG-CCCATTT----TCCC--AGACACTTA-CCCC---------GCCG-----------CACGACCCCG-CGGTGCAAACG--AAAAATTTCTTA--TCACAGCCCCAC--ATCAC-----AAACA-TTTTGGCAGCCATGCACTTT-CCAGGA--CCCACAATGAACAA-----------------TTGCTGACCCCGCC-AAATAGGAAGCCGCCGAGCTCGGAAAGGGTTCCTTCAAGTACGCATGGGTTCTTGACAAGCTCAAGGCCGAGCGTGAGCGTGGTATCACCATTGATATCGCT-CTCTGGAAGTTCGAGACCAACGAGTACAATGTCACCGTCATT-GGTTAGTAACCCTGTCCATG--CGATGTACCAT-GCGTCTGAATGT-ATGCTAACATGGCAACACAGATGCTCCCGGTCA-CCGTGA
>Pestalotiopsis_licualicola_HGUP_4057
CCCATGTGAACTTACCATT--GTTGCCTCGGCAG-AAGCTGCTCGGT-ATACCCTACCTT-GGAACGGCCTACCCTGTAGCGCCTTACCCTGGAACGGCTTACCCTGCAACGGCTGCCGGTGGACTACCAAACTCTTGTTATTTTATTGTAATCTGAGCGTCTTATTTTAATAAGTCAAAACTTTCAACAACGGATCTCTTGGTTCTGGCATCGATGAAGAACGCAGCGAAATGCGATAAGTAATGTGAATTGCAGAATTCAGTGAATCATCGAATCTTTGAACGCACATTGCGCCCATTAGTATTCTAGTGGGCATGCCTGTTCGAGCGTCATTTCAACCCTTAAGCCTAGCTTAGTGTTGGGAGCCTACT---GCTTTTGCTAGTTGTAGCTCCTGAAATACAACGGCGGATCTGCGATATCCTCTGAGCGTAGTAA------TTTT-TATCTCGCTTTT-GACTGGAGTT-GCAGCGTCTTTAGCCGCTAAACCCCCC-AA-TTTTTAATGGTTGACCTC--------------------TAGTC--------ATCTA--CCTCGACAC-GCCTC-ATACG---------------------ACA--------------------------------CCCTCC--GCAACTCG----ACGA--------CGGCATTCTCGGC---TAC-TTGGTTGGAACCAAACGAAAGAC-TTGATACTGACCGGTCTCTGATAGGCAAACCATCTCTGGCGAGCACGGTCTCGACAGCAATGGAGTGTACGTACCGTTTCCTTGGCTACTTGCTTTCCCACGAACATGTTAGCTAACACTCG-TGCTTGCTCAGCTACAACGGCACCTCGGAGCTCCAGCTCGAGCGCATGAGCGTCTACTTCAACGAGGCTTCCGGCAACAAGTACGTTCCTCGTGCTGTCCTCGTCGATCTCGAGCCTGGTACCATGGACGCCGTCCGCGCCGGTCCTTTCGGCCAGCTCTTCCGCCCTGACAACTTCGTCTTCGG-TCAGTCCGGTGCC---GGAAACAACTGGCATCA-T---CGCCTCGCAAA----CATTTT--CCAACC---GGTGCCGAAATTC----------T-G--------TTTT------CGCACCTG-CCCATTT----TTCC--AGACACTTA-CCCC---------GCCG-----------CACGACCCCG-CGGTGCAAACG--AAAAATTTCTTATCTCACAGCCCCAC--TTCACAC----AACA-TTTTGGCAGCCACGCACTTT-GCATGA--CCCACAATGAACAA-----------------TTGCTGACCCCGCC-AAATAGGAAGCCGCCGAGCTCGGAAAGGGTTCCTTCAAGTACGCATGGGTTCTTGACAAGCTCAAGGCCGAGCGTGAGCGTGGTATCACCATTGATATCGCT-CTCTGGAAGTTCGAGACCAACGAGTACAATGTCACCGTCATT-GGTTAGTATCCCTGTCCATA--GAAAGTATCAT-GTGTCCGAACTC-AGACTAACATCGCAATACAGACGCTCCCGGTCA-CCGTGA
>Pestalotiopsis_lijiangensis_CFCC_50738
CCCATGTGAACTTACCAAT--GTTGCCTCGGCAG-AGGCTACCCGGT---ACCTTACCCT-GGAACGGCCTACCCTGTAGCGCCTTACCCGGGAACGGGCTACCCTGTAGCGGCTGCCGGCGGACCATTAAACTCTTGTTATTTTATTGTCATCTGAGCGTCTTATTTTAATAAGTCAAAACTTTCAACAACGGATCTCTTGGTTCTGGCATCGATGAAGAACGCAGCGAAATGCGATAAGTAATGTGAATTGCAGAATTCAGTGAATCATCGAATCTTTGAACGCACATTGCGCCCATTAGTATTCTAGTGGGCATGCCTGTTCGAGCGTCATTTCAACCCTTAAGCCTAGCTTAGTGTTGGGAGCCTACC---CGCCTTAGGGCCCGTAGCTCCTGAAATACAACGGCGGATCTGTGGCATCCTCTGAGCGTAGTAA------TTTT-TATCTCGCTTTT-GTCAGGAGTT-GCAGCGTCT--GGCCGCTAAACCCCCA-AA-TCTTTAATGG-TGACCTC------------------------------------------------------------------------------------------------------------------------------------------------------------------------------------------------------------------------------------------------------------------------------------------------------------------------------------------------------------------------------------------------------------------------------------------------------------------------------------------------------------------------------------------------------------------------------------------------------------------------------------------------------------------------------------------------------------------------------------------------------------------------------------------------------------------------------------------------------------------------------------------------------------------------------------------------------------------------------------------------------------------------------------------------------------------------------------------------
>Pestalotiopsis_linearis_MFLUCC_12_0271
CCCATGTGAACTTACCATT--GTTGCCTCGGCAG-AAGCTACCTGGT--TACCTTACCTT-GGAACGGCCTACCCTGTAGCGCCTTACCCTGGAACGGCCTACCCTGTAACGGCTGCCGGTGGACTACCAAACTCTTGTTATTTTATTGTAATCTGAGCGTCTTATTTTAATAAGTCAAAACTTTCAACAACGGATCTCTTGGTTCTGGCATCGATGAAGAACGCAGCGAAATGCGATAAGTAATGTGAATTGCAGAATTCAGTGAATCATCGAATCTTTGAACGCACATTGCGCCCATTAGTATTCTAGTGGGCATGCCTGTTCGAGCGTCATTTCAACCCTTAAGCCTAGCTTAGTGTTGGGAGCCTACT---GCTTTTGCTAGCGGTAGCTCCTGAAATACAACGGCGGATCTGCGATATCCTCTGAGCGTAGTAA------TTTT-TATCTCGCTTTT-GACTGGAGTT-GCAGCGTCTTTAGCCGCTAAACCCCCC-AA-TTTTTAATGGTTGACCTCGGTGCTGCTTTCTGGTATG-TAACC-------TGTCTGTCTCTCGACACCGCCTC-ATACG---------------------ACA----------------------------------------ACGACGTT-----CTA--------CGACGTTCTCAACAAGTGC-TTGGTTGGAAACAAGGGAAAGAC-TTGATACTGACCGGTCCCTGATAGGCAAACCATCTCTGGCGAACACGGTCTCGACAGCAATGGAGTGTACGTACCCTTTCCTTAGCTACTTG-TTTCCCACGAACATCTTAGCTAACACTCG-TGGTTGTTCAGCTACAACGGTACCTCCGAGCTCCAGCTCGAGCGCATGAGCGTCTACTTCAACGAGGCTTCCGGCAACAAGTACGTTCCTCGTGCCGTCCTCGTCGATCTCGAGCCCGGTACCATGGATGCCGTCCGCGCCGGTCCTTTCGGTCAGCTCTTCCGCCCTGACAACTTCGTCTTCGG-TCAGTCCGGTGCC---GGAAACAACTGGCATCA-T---CGCCTCGCAAA----CATTTT--CCAACC---GGTGCCGAGAATC----------T-G--------TTTT------CGCACCTG-CCCATTT----TCCC--AGACACTTA-CCCC---------GCCG-----------CACGACCCCG-CGGTGCAAACG--AAAAATTTCTTA--TCACAGCCCCAC--ATCGCAC---AAACA-TTTTGGCAGCCATGCACTTT-CCAAGA--CCCACAATGAACAT-----------------TTGCTGACCCCGCC-AAATAGGAAGCCGCCGAGCTCGGAAAGGGTTCCTTCAAGTACGCATGGGTTCTTGACAAGCTCAAGGCCGAGCGTGAGCGTGGTATCACCATCGATATCGCT-CTCTGGAAGTTCGAGACCAACGAGTACAATGTCACCGTCATT-GGTTAGTATCCCTGTCCACA--CGATGTACCAT-GCATCTGAATGT-ATACTAACATGGCAACACAGATGCTCCCGGTCA-CCGTGA
>Pestalotiopsis_linguae_ZHKUCC_22_0159
CCCATGTGAACTTACCATT--GTTGCCTCGGCAG-AAGCTGCTCGGT-GCACCTTACCTT-GGAACGGCCTACCCTGTAGCGCCTTACCCTGGAACGGCTTACCCTGTAGCGGCTGCCGGTGGACTACCAAACTCTTGTTATTTTATTGTAATCTGAGCGTCTTATTTTAATAAGTCAAAACTTTCAACAACGGATCTCTTGGTTCTGGCATCGATGAAGAACGCAGCGAAATGCGATAAGTAATGTGAATTGCAGAATTCAGTGAATCATCGAATCTTTGAACGCACATTGCGCCCATTAGTATTCTAGTGGGCATGCCTGTTCGAGCGTCATTTCAACCCTTAAGCCTAGCTTAGTGTTGGGAGCCTACT---GCTTTTGCTAGCTGTAGCTCCTGAAATACAACGGCGGATCTGCGATATCCTCTGAGCGTAGTAA------TTTT-TATCTCGCTTTT-GACTGGAGTT-GCAGCGTCTTTAGCCGCTAAACCCCCC-AA-TTTTTAATGGTTGACCTCGGTGCTGCCTTCTGGTATG-TAGCC-------CATCTA--CCCCGACGC-GTCTCAATACG---------------------ACA--------------------------------CCCCCG--GCAACTCG----ACAA--------CGACGTTCTCAAC---TGC-TTGGTTGAAACCAAATGAAAGAC-TTGATACTGATCGGTCTCTGATAGGCAAACCATCTCTGGCGAGCACGGTCTCGACAGCAATGGAGTGTACGTACCCTTTCCCTGGCTACTCGCTTTCTCGTGAACATGTCAGCTAACACTCG-TGCTTGTTCAGCTACAACGGTACCTCCGAGCTCCAGCTCGAGCGCATGAGCGTCTACTTCAACGAGGCTTCCGGCAACAAGTACGTTCCTCGTGCCGTCCTCGTCGATCTCGAGCCCGGTACCATGGATGCCGTCCGCGCCGGTCCTTTCGGTCAGCTCTTCCGCCCTGACAA-----------------------------------------CATCA-T---CACCTCGCAAA----GATTT---CCACATC--GGTGCCGAAAATC----------T-G--------TTTT------CGCACCTG-CCCATTT----TCCC--AGACAGTTA-CCCC---------GCCG-----------CACGACCCCG-CGGTGCAAACG--AAAAATTTCTTA--TCATAGCCCCAC--ATCAC-----AAACA-TTTTGGCAGCCACGCACTCT-GCATGA--CCCACAATGAACAA-----------------TTGCTGACCCCGCC-AAATAGGAAGCCGCCGAGCTCGGAAAGGGTTCCTTCAAGTACGCATGGGTTCTTGACAAGCTCAAGGCCGAGCGTGAGCGTGGTATCACCATTGATATCGCT-CTCTGGAAGTTCGAGACCAACGAGTACAATGTCACCGTCATT-GGTTAGTATCCCTGCCCACA--ACATGTGTCAT-GTCTCCGAACTCAAGACTAACCTTACAATACAGACGCTCCCGGTCA-CCGTGA
>Pestalotiopsis_lithocarpi_CFCC_55893
CCCATGTGAACTTACCATT--GTTGCCTCGGCAG-AAGCTGCTCGGT-GCACCTTACCTT-GGAACGGCCTACCCTGTAGCGCCTTACCCTGGAACGGCTTACCCTGTAGCGGCTGCCGGTGGACTACCAAACTCTTGTCATTTTATTGTAATCTGAGCGTCTTATTTTAATAAGTCAAAACTTTCAACAACGGATCTCTTGGTTCTGGCATCGATGAAGAACGCAGCGAAATGCGATAAGTAATGTGAATTGCAGAATTCAGTGAATCATCGAATCTTTGAACGCACATTGCGCCCATTAGTATTCTAGTGGGCATGCCTGTTCGAGCGTCATTTCAACCCTTAAGCCTAGCTTAGTGTTGGGAGCCTACT---GCTTTTGCTAGCTGTAGCTCCTGAAATACAACGGCGGATCTGCGATATCCTCTGAGCGTAGTAA------TTTT-TATCTCGCTTTT-GACTGGAGTT-GCAGCGTCTTTAGCCGCTAAACCCCCC-AA-TTTTTAATGGTTGACCTCGGTGCTGCTTTCTGGTATG-TAGCC-------CATCTA--CCCCGACGC-GTCTCAATACG---------------------ACA--------------------------------CCCCCG--GCAACTCG----ACAA--------CGACGTTCCCAAC---TGC-TTGGTTGAAACCAAATGAAAGAC-TTGATACTGATCGGTCTCTGATAGGCAAACCATCTCTGGCGAGCACGGTCTCGACAGCAATGGAGTGTACGTACCCTTTCCCTGGCTACTCGCTTTCTCGTGAACATGTCAGCTAACACTCG-TGCTTGTTCAGCTACAACGGTACCTCCGAGCTCCAGCTCGAGCGCATGAGCGTCTACTTCAACGAGGCTTCCGGCAACAAGTACGTTCCTCGTGCCGTCCTCGTCGATCTCGAGCCCGGTACCATGGATGCCGTCCGCGCCGGTCCTTTCGGTCAGCTCTTCCGCCCTGACAACTTCGTCTTCGG-TCAGTCCGGTGCC---GGAAACAACTGGCATCA-C------CTCGCAAA----CATTT---CCACGCC--GGTGCCGAAAATC----------TGG--------TTTT------CGCACCTG-CCCATTT----TCCC--GGACACTTA-CCCC---------GCCG-----------CACGACCCCG-CGGTGCAAACG--AAAAATTTCTTA--TCATAGCCCCAC--ATCACAC---AAACA-TTTTGGCAGCCACGCACTTT-GCAAGA--CCCACAACGAACAA-----------------TTGCTGACCCCGCC-AAATAGGAAGCCGCCGAGCTCGGAAAGGGTTCCTTCAAGTACGCATGGGTTCTTGACAAGCTCAAGGCCGAGCGTGAGCGTGGTATCACCATTGATATCGCT-CTCTGGAAGTTCGAGACCAACGAGTACAATGTCACCGTCATT-GGTTAGTATCCCTGTCCACA--ACATGCATCAT-GTCTCCGGACTCAAGACTAACCTTGCAATACAGATGCTCCCGGTCA-CCGTGA
>Pestalotiopsis_lithocarpi_CFCC_55100
CCCATGTGAACTTACCATT--GTTGCCTCGGCAG-AAGCTGCTCGGT-GCACCTTACCTT-GGAACGGCCTACCCTGTAGCGCCTTACCCTGGAACGGCTTACCCTGTAGCGGCTGCCGGTGGACTACCAAACTCTTGTCATTTTATTGTAATCTGAGCGTCTTATTTTAATAAGTCAAAACTTTCAACAACGGATCTCTTGGTTCTGGCATCGATGAAGAACGCAGCGAAATGCGATAAGTAATGTGAATTGCAGAATTCAGTGAATCATCGAATCTTTGAACGCACATTGCGCCCATTAGTATTCTAGTGGGCATGCCTGTTCGAGCGTCATTTCAACCCTTAAGCCTAGCTTAGTGTTGGGAGCCTACT---GCTTTTGCTAGCTGTAGCTCCTGAAATACAACGGCGGATCTGCGATATCCTCTGAGCGTAGTAA------TTTT-TATCTCGCTTTT-GACTGGAGTT-GCAGCGTCTTTAGCCGCTAAACCCCCC-AA-TTTTTAATGGTTGACCTCGGTGCTGCTTTCTGGTATG-TAGCC-------CATCTA--CCCCGACGC-GTCTCAATACG---------------------ACA--------------------------------CCCCCG--GCAACTCG----ACAA--------CGACGTTCCCAAC---TGC-TTGGTTGAAACCAAATGAAAGAC-TTGATACTGATCGGTCTCTGATAGGCAAACCATCTCTGGCGAGCACGGTCTCGACAGCAATGGAGTGTACGTACCCTTTCCCTGGCTACTCGCTTTCTCGTGAACATGTCAGCTAACACTCG-TGCTTGTTCAGCTACAACGGTACCTCCGAGCTCCAGCTCGAGCGCATGAGCGTCTACTTCAACGAGGCTTCCGGCAACAAGTACGTTCCTCGTGCCGTCCTCGTCGATCTCGAGCCCGGTACCATGGATGCCGTCCGCGCCGGTCCTTTCGGTCAGCTCTTCCGCCCTGACAACTTCGTCTTCGG-TCAGTCCGGTGCC---GGAAACAACTGGCATCA-------CCTCGCAAA----CATTT---CCACGCC--GGTGCCGAAAATC----------TGG--------TTTT------CGCACCTG-CCCATTT----TCCC--GGACACTTA-CCCC---------GCCG-----------CACGACCCCG-CGGTGCAAACG--AAAAATTTCTTA--TCATAGCCCCAC--ATCACAC---AAACA-TTTTGGCAGCCACGCACTTT-GCAAGA--CCCACAACGAACAA-----------------TTGCTGACCCCGCC-AAATAGGAAGCCGCCGAGCTCGGAAAGGGTTCCTTCAAGTACGCATGGGTTCTTGACAAGCTCAAGGCCGAGCGTGAGCGTGGTATCACCATTGATATCGCT-CTCTGGAAGTTCGAGACCAACGAGTACAATGTCACCGTCATT-GGTTAGTATCCCTGTCCACA--ACATGCATCAT-GTCTCCGGACTCAAGACTAACCTTGCAATACAGATGCTCCCGGTCA-CCGTGA
>Pestalotiopsis_longiappendiculata_LC3013
CCCATGTGAACTTACCATT--GTTGCCTCGGCAG-AAGCTACCCGGT---ACCTTACCTT-GGAACGGCCTACCCTGTAGCGCCTTACCCTGGAACGGCTTACCCTGCAGCGGCTGCCGGTGGACTACCAAACTCTTGTTATTTTTATGTTATCTGAGCGTCTTATTTTAATAAGTCAAAACTTTCAACAACGGATCTCTTGGTTCTGGCATCGATGAAGAACGCAGCGAAATGCGATAAGTAATGTGAATTGCAGAATTCAGTGAATCATCGAATCTTTGAACGCACATTGCGCCCATTAGTATTCTAGTGGGCATGCCTGTTCGAGCGTCATTTCAACCCTTAAGCCTAGCTTAGTGTTGGGAGCCTACT---GCTTTTGTTAGCTGTAGCTCCTGAAATACAACGGCGGATCTGCGATATCCTCTGAGCGTAGTAA------TTTTTTTCCTCGCTTTT-GACTGGAGTT-GCAGCGTCTTTAGCCGCTAAACCCCCC-AA-TTTTTAATGGTTGACCTCGGTGCTGCCTTCTGGTATG-TATCC-------TATCTA--CCTCGGCATTGCCTCGATATG---------------------ACG--------------------------------CCTTTT-GACGAGTCT----A-----------CGACGACCTTGAA---CGC-TTGATTAGGTCACGGATAAAAAC-ACGATGCTAATGGGTCATTGATAGGCAAACCATCTCTGGCGAGCACGGTCTCGACAGCAATGGAGTGTACGTACCATCTCCT---CCGATTGCTTCTTGTTGAGCACACGAACTAACTTGTG-GCCTTGTT-AGCTACAACGGTACCTCCGAGCTCCAGCTCGAGCGCATGAGTGTCTACTTCAATGAGGCTTCCGGCAACAAGTACGTCCCTCGTGCCGTTCTCGTCGATCTCGAGCCTGGTACCATGGATGCCGTCCGCGCCGGTCCCTTCGGTCAGCTTTTCCGCCCTGACAACTTCGTCTT--------------------------------TATCA-T---TACCTCGCAAA----TACTT---CCAAACC--GGTGTCGAAAATA----------T-GTGCTTCTTTTTT------CGCGCCTG-CCCACAT----CCCC--AGACACTTA-CCCC---------GCCG-----------CACGACCCCG-CGGTGCAAACG--AAAAATTTCTTA--TCACAGCCCCAC--ACCGCAC---AAACA-TTTTGGCAGCCATGCACTTT-TCATAA--CCCAC-ACGAGCAT-----------------TTGCTGACCCCGCC-AAATAGGAAGCCGCCGAGCTCGGAAAGGGTTCCTTCAAGTACGCATGGGTTCTTGACAAGCTCAAGGCCGAGCGTGAGCGTGGTATCACCATCGATATCGCT-CTCTGGAAGTTCGAGACCAACGAGTACAATGTCACCGTCATT-GGTTAGTATCCCTGTCCACA-----TCCATCAT-GCATCCGAAATC-AGACTAACACGGCACCACAGATGCTCCCGGTCA-CCGTGA
>Pestalotiopsis_loeiana_MFLU_22_0167
CCCATGTGAACTTACCATT--GTTGCCTCGGCAG-AAGCTGCTCGGT-GCACCTTACCTT-GGAACGGCCTACCCTGTAGCGCCTTACCCTGGAACGGCTTACCCTGTAGCGGCTGCCGGCGGACTACCAAACTCTTGTTATTTTATTGTAATCTGAGCGTCTTATTTTAATAAGTCAAAACTTTCAACAACGGATCTCTTGGTTCTGGCATCGATGAAGAACGCAGCGAAATGCGATAAGTAATGTGAATTGCAGAATTCAGTGAATCATCGAATCTTTGAACGCACATTGCGCCCATTAGTATTCTAGTGGGCATGCCTGTTCGAGCGTCATTTCAACCCTTAAGCCTAGCTTAGTGTTGGGAGCCTACTACTGCTTTTACTAGCTGTAGCTCCTGAAATACAACGGCGGATCTGCGATATCCTCTGAGCGTAGTAA------TTTT-TATCTCGCTTTT-GACTGGAGTT-GCAGCGTCTTTAGCCGCTAAACCCCCC-AA-TTTTTAATGGTTGACCTCGGTGCTGCCTTCTGGTATG-TAGCC-------CATCTA--CCCCGACGC-GTCTCAATACG---------------------ACA--------------------------------CCCCCG--GCAACTCG----ACAA--------CGACGTTCTCAAC---TGC-TTGGTTGAAACCAAATGAAAGAC-TTGATACTGATCGGTCTCTGATAGGCAAACCATCTCTGGCGAGCACGGTCTCGACAGCAATGGAGTGTACGTACCCTTTCCCTGGCTACTCGCTTTCTCGTGAACATGTCAGCTAACACTCG-TGCTTGTTCAGCTACAACGGTACCTCCGAGCTCCAGCTCGAGCGCATGAGCGTCTACTTCAACGAGGCTTCCGGCAACAAGTACGTTCCTCGTGCCGTCCTCGTCGATCTCGAGCCCGGTACC-------------------------------------------------------------------------------------------CACCA-T---CACCTCGCAAA----CATTT---CCACACC--GGTGCCGAAAATC----------T-G--------TTTT------CGCACCTG-CCCATTT----TCCC--AGACACTTA-CCCC---------GCCG-----------CACGACCCCG-CGGTGCAAACG--AAAAATTTCTTA--TCATAGCCCCAC--AT--CAC---AAACA-TTTTGGCAGCCACGCACTCT-GCATGA--CCCACAATGAACAA-----------------TTGCTGACCCCGCC-AAATAGGAAGCCGCCGAGCTCGGAAAGGGTTCCTTCAAGTACGCATGGGTTCTTGACAAGCTCAAGGCCGAGCGTGAGCGTGGTATCACCATTGATATCGCT-CTCTGGAAGTTCGAGACCAACGAGTACAATGTCACCGTCATT-GGTTAGTATCCCTGCCCACA--ACATGTGTCAT-GTCTCCGAACTCGAGACTAACCTTACAATACAGACGCTCCCGGTCA-CCGTGA
>Pestalotiopsis_lushanensis_LC8182
CCCATGTGAACTTACCATT--GTTGCCTCGGCAG-AAGCTGCTCGGT-GCACCTTACCCT-GGAACGGCCTACCCTGTAGCGCCTTACCCTGGAACGGCTTACCCTGTAGCGGCTGCCGGTGGACTACCAAACTCTTGTTATTTTATTGTAATCTGAGCGTCTTATTTTAATAAGTCAAAACTTTCAACAACGGATCTCTTGGTTCTGGCATCGATGAAGAACGCAGCGAAATGCGATAAGTAATGTGAATTGCAGAATTCAGTGAATCATCGAATCTTTGAACGCACATTGCGCCCATTAGTATTCTAGTGGGCATGCCTGTTCGAGCGTCATTTCAACCCTTAAGCCTAGCTTAGTGTTGGGAGCCTACT---GCTTTTGCTAGCGGTAGCTCCTGAAATACAACGGCGGATCTGCGATATCCTCTGAGCGTAGTAA------TTTT-TATCTCGCTTTT-GACTGGAGTT-GCAGCGTCTTTAGCCGCTAAATCCCCC-AA-TTTTTAATGGTTGACCTCGGTGCTGCCTTCTGGTACG-TAGTC-------CATCTA--CCTCGACAC-GCCTCAATACG---------------------ACA-------------------------------ACCCTCC--GCAACTCG----ACAA--------CGACCTTCTCAACAACTGC-TTGGTTGGAACCAAAGAAAAGAC-CTGATACTGACCGGTCTCTGATAGGCAAACCATCTCTGGCGAGCACGGTCTCGACAGCAATGGAGTGTACGTACCCTTTCCTTGGCTACTTGCTTTCCCACGAACATCTCAGCTAATACCCG-TGATTGTGCAGCTACAACGGTACCTCTGAGCTCCAGCTCGAGCGCATGAGCGTCTACTTCAACGAGGCTTCCGGCAACAAGTACGTTCCTCGTGCCGTCCTCGTCGATCTCGAGCCCGGTACCATGGATGCCGTCCGCGCCGGTCCTTTCGGTCAGCTCTTCCGCCCTGACAACTTTGTCTTCGG-TCAGTCCGGTGCC---GGAAACAACTGGCATCA-T---CGTCTCGCAAA----CATTTT--CCAACT---GGTGCCGAAAATC----------T-G--------TTTT------CGCACCTG-CCCATTT----TCCC--AGACACTTA-CCCC---------GCCG-----------CACGACCCCG-CGGTGCAAACG--AAAAATTTCTTA--TCACAGCCCCAC--ATCGCAC---AAACA-TTTTGGCAGCCATGCACTTT-CCATGA--CCCACAATGAACAA-----------------TTGCTGACCCCGCC-AAATAGGAAGCCGCCGAGCTCGGAAAGGGTTCCTTCAAGTACGCATGGGTTCTTGACAAGCTCAAGGCCGAGCGTGAGCGTGGTATCACCATTGATATCGCT-CTCTGGAAGTTCGAGACCAACGAGTACAATGTCACCGTCATT-GGTTAGTATCCCGGTCCACA--CCATGCACCAT-GCATCCGACCTT-GTACTAACATCACAATACAGATGCTCCCGGTCA-CCGTGA
>Pestalotiopsis_lushanensis_LC8183
CCCATGTGAACTTACCATT--GTTGCCTCGGCAG-AAGCTGCTCGGT-GCACCTTACCCT-GGAACGGCCTACCCTGTAGCGCCTTACCCTGGAACGGCTTACCCTGTAGCGGCTGCCGGTGGACTACCAAACTCTTGTTATTTTATTGTAATCTGAGCGTCTTATTTTAATAAGTCAAAACTTTCAACAACGGATCTCTTGGTTCTGGCATCGATGAAGAACGCAGCGAAATGCGATAAGTAATGTGAATTGCAGAATTCAGTGAATCATCGAATCTTTGAACGCACATTGCGCCCATTAGTATTCTAGTGGGCATGCCTGTTCGAGCGTCATTTCAACCCTTAAGCCTAGCTTAGTGTTGGGAGCCTACT---GCTTTTGCTAGCGGTAGCTCCTGAAATACAACGGCGGATCTGCGATATCCTCTGAGCGTAGTAA------TTTT-TATCTCGCTTTT-GACTGGAGTT-GCAGCGTCTTTAGCCGCTAAATCCCCC-AA-TTTTTAATGGTTGACCTCGGTGCTGCCTTCTGGTACG-TAGTC-------CATCTA--CCTCGACAC-GCCTCAATACG---------------------ACA-------------------------------ACCCTCC--GCAACTCG----ACAA--------CGACCTTCTCAACAACTGC-TTGGTTGGAACCAAAGAAAAGAC-CTGATACTGACCGGTCTCTGATAGGCAAACCATCTCTGGCGAGCACGGTCTCGACAGCAATGGAGTGTACGTACCCTTTCCTTGGCTACTTGCTTTCCCACGAACATCTCAGCTAATACCCG-TGATTGTGCAGCTACAACGGTACCTCTGAGCTCCAGCTCGAGCGCATGAGCGTCTACTTCAACGAGGCTTCCGGCAACAAGTACGTTCCTCGTGCCGTCCTCGTCGATCTCGAGCCCGGTACCATGGATGCCGTCCGCGCCGGTCCTTTCGGTCAGCTCTTCCGCCCTGACAACTTTGTCTTCGG-TCAGTCCGGTGCC---GGAAACAACTGGCATCA-T---CGTCTCGCAAA----CATTTT--CCAACT---GGTGCCGAAAATC----------T-G--------TTTT------CGCACCTG-CCCATTT----TCCC--AGACACTTA-CCCC---------GCCG-----------CACGACCCCG-CGGTGCAAACG--AAAAATTTCTTA--TCACAGCCCCAC--ATCGCAC---AAACA-TTTTGGCAGCCATGCACTTT-CCATGA--CCCACAATGAACAA-----------------TTGCTGACCCCGCC-AAATAGGAAGCCGCCGAGCTCGGAAAGGGTTCCTTCAAGTACGCATGGGTTCTTGACAAGCTCAAGGCCGAGCGTGAGCGTGGTATCACCATTGATATCGCT-CTCTGGAAGTTCGAGACCAACGAGTACAATGTCACCGTCATT-GGTTAGTATCCCGGTCCACA--CCATGCACCAT-GCATCCGACCTT-GTACTAACATCACAATACAGATGCTCCCGGTCA-CCGTGA
>Pestalotiopsis_lushanensis_LC4344
CCCATGTGAACTTACCATT--GTTGCCTCGGCAG-AAGCTGCTCGGT-GCACCTTACCCT-GGAACGGCCTACCCTGTAGCGCCTTACCCTGGAACGGCTTACCCTGTAGCGGCTGCCGGTGGACTACCAAACTCTTGTTATTTTATTGTAATCTGAGCGTCTTATTTTAATAAGTCAAAACTTTCAACAACGGATCTCTTGGTTCTGGCATCGATGAAGAACGCAGCGAAATGCGATAAGTAATGTGAATTGCAGAATTCAGTGAATCATCGAATCTTTGAACGCACATTGCGCCCATTAGTATTCTAGTGGGCATGCCTGTTCGAGCGTCATTTCAACCCTTAAGCCTAGCTTAGTGTTGGGAGCCTACT---GCTTTTGCTAGCGGTAGCTCCTGAAATACAACGGCGGATCTGCGATATCCTCTGAGCGTAGTAA------TTTT-TATCTCGCTTTT-GACTGGAGTT-GCAGCGTCTTTAGCCGCTAAATCCCCC-AA-TTTTTAATGGTTGACCTCGGTGCTGCCTTCTGGTACG-TAGTC-------CATCTA--CCTCGACAC-GCCTCAATACG---------------------ACA-------------------------------ACCCTCC--GCAACTCG----ACAA--------CGACCTTCTCAACAACTGC-TTGGTTGGAACCAAAGAAAAGAC-CTGATACTGACCGGTCTCTGATAGGCAAACCATCTCTGGCGAGCACGGTCTCGACAGCAATGGAGTGTACGTACCCTTTCCTTGGCTACTTGCTTTCCCACGAACATCTCAGCTAATACCCG-TGATTGTGCAGCTACAACGGTACCTCTGAGCTCCAGCTCGAGCGCATGAGCGTCTACTTCAACGAGGCTTCCGGCAACAAGTACGTTCCTCGTGCCGTCCTCGTCGATCTCGAGCCCGGTACCATGGATGCCGTCCGCGCCGGTCCTTTCGGTCAGCTCTTCCGCCCTGACAACTTTGTCTTCGG-TCAGTCCGGTGCC---GGAAACAACTGGCATCG-T------CTCGCAAA----CATTTT--CCAACT---GGTGCCGAAAATC----------T-G--------TTTT------CGCACCTG-CCCATTT----TCCC--AGACACTTA-CCCC---------GCCG-----------CACGACCCCG-CGGTGCAAACG--AAAAATTTCTTA--TCACAGCCCCAC--ATCGCAC---AAACA-TTTTGGCAGCCATGCACTTT-CCATGA--CCCACAATGAACAA-----------------TTGCTGACCCCGCC-AAATAGGAAGCCGCCGAGCTCGGAAAGGGTTCCTTCAAGTACGCATGGGTTCTTGACAAGCTCAAGGCCGAGCGTGAGCGTGGTATCACCATTGATATCGCT-CTCTGGAAGTTCGAGACCAACGAGTACAATGTCACCGTCATT-GGTTAGTATCCCGGTCCACA--CCATGCACCAT-GCATCCGACCTT-GTACTAACATCACAATACAGATGCTCCCGGTCA-CCGTGA
>Pestalotiopsis_macadamiae_BRIP_63739b
CCCATGTGAACTTACCATT--GTTGCCTCGGCAG-AAGCTGCTCGGT-GCACCCTACCTT-GGAACGGCCTACCCTGTAGCGCCTTACCCTGGAACGGCTTACCCTGGAACGGCTGCCGGTGGACTACCAAACTCTTGTTATTTTATTGTAATCTGAGCGTCTTATTTTAATAAGTCAAAACTTTCAACAACGGATCTCTTGGTTCTGGCATCGATGAAGAACGCAGCGAAATGCGATAAGTAATGTGAATTGCAGAATTCAGTGAATCATCGAATCTTTGAACGCACATTGCGCCCATTAGTATTCTAGTGGGCATGCCTGTTCGAGCGTCATTTCAACCCTTAAGCCTAGCTTAGTGTTGGGAGCCTACT---GCTTTTGCTAGCTGTAGCTCCTGAAATACAACGGCGGATCTGCGATATCCTCTGAGCGTAGTAA-----ATTTT-TATCTCGCTTTT-GACTGGAGTT-GCAGCGTCTTTGGCCGCTAAATCCCCC-AA-TTTTTAATGGTTGACCTC---------TTCTTGAACGACGGCC------TCGGTTA-----CGACGCGGAG--GGTACG---------------------GTG--------------------------------TGCCTG--GTTATACG----AAAA--------CGACATTCTTAAC---TGC-TTGTTTGGAACCATACAAAAGAC-TTGATACTGACCGGTCTATGATAGGCAAACCATCTCTGGCGAGCACGGTCTCGACAGCAATGGAGTGTATGTACCCTTTCCCTGGCTACTCGCTTTCTCGTGAACATGTCAGCTAACAGTCG-TGCTTGTTCAGCTACAACGGTACCTCCGAGCTCCAGCTCGAGCGCATGAGCGTCTACTTCAACGAGGCTTCCGGCAACAAGTACGTTCCTCGTGCCGTCCTCGTCGATCTCGAGCCCGGTACCATGGATGCCGTCCGCGCCGGTCCTTTCGGTCAGCTCTTCCGCCCTGACAACTTCGTCTTCGG-TCAGTCCGGTGCC---GGAAACAACTGG-------------------------------------------------AAAATC----------TGG--------TTTT------CGCACCTG-CCCATTT----TCTC--AGACACTTA-CCCC---------GCCG-----------CACGACCCCG-CGGTGCAAACG--AAAAATTTCTTA--TCACAGCCCCAC--ATCACAC---AAACA-TTTTGGCAGCCACGCACCTT-GCATGA--CCCACAATGAACAA-----------------TTGCTGACCCCGCC-AAATAGGAAGCCGCCGAGCTCGGTAAGGGTTCCTTCAAGTACCTGTG------------------------------------------------------------------------------------------------------------------------------------------------------------------------------------------
>Pestalotiopsis_macadamiae_BRIP_63741a
CCCATGTGAACTTACCATT--GTTGCCTCGGCAG-AAGCTGCTCGGT-GCACCCTACCTT-GGAACGGCCTACCCTGTAGCGCCTTACCCTGGAACGGCTTACCCTGTAACGGCTGCCGGTGGACTACCAAACTCTTGTTATTTTATTGTAATCTGAGCGTCTTATTTTAATAAGTCAAAACTTTCAACAACGGATCTCTTGGTTCTGGCATCGATGAAGAACGCAGCGAAATGCGATAAGTAATGTGAATTGCAGAATTCAGTGAATCATCGAATCTTTGAACGCACATTGCGCCCATTAGTATTCTAGTGGGCATGCCTGTTCGAGCGTCATTTCAACCCTTAAGCCTAGCTTAGTGTTGGGAGCCTACT---GCTTTTGCTAGCTGTAGCTCCTGAAATACAACGGCGGATCTGCGATATCCTCTGAGCGTAGTAA-----ATTTT-TATCTCGCTTTT-GACTGGAGTT-GCAGCGTCTTTGGCCGCTAAATCCCCC-AA-TTTTTAATGGTTGACCTC----------------------------------------------------------------------------------AAA-----------------------------------------------------------------GACATTCTCAAA---TGC-TTGTTTGGAACCATACGAAAGAC-TTGATACTGACCGGCCTATGATAGGCAAACCATCTCTGGCGAGCACGGTCTCGACAGCAATGGAGTGTACGTACCCTTTCCCTGGCTACTCGCTTTCCCGTGAACATGTCAGCTAACAGTCG-TGCTTGTGCAGCTACAACGGTACCTCCGAGCTCCAGCTCGAGCGCATGAGCGTCTACTTCAACGAGGCTTCCGGCAACAAGTACGTTCCTCGTGCCGTCCTCGTCGATCTCGAGCCCGGTACCATGGATGCCGTCCGCGCCGGTCCTTTCGGTCAGCTCTTCCGCCCTGACAACTTCGTCTTCGG-TCAGTCCGGTGCC---GGAAACAACTGG-------------------------------------------------AAAATC----------TGG--------TTTT------CGCACCTG-CCCATTT----TCCC--AGACACTTA-CCCC---------GCCG-----------CACGACCCCG-CGGTGCAAACG--AAAAATTTCTTA--TCACAGCCCCAC--ATCACAC---AAACA-TTTTGGCAGCCACGCACTTT-GCATGA--CCCACAATGAACAA-----------------TTGCTGACCCCGCC-AAATAGGAAGCCGCCGAGCTCGGTAAGGGTTCCTTCAAGTACCTGTG------------------------------------------------------------------------------------------------------------------------------------------------------------------------------------------
>Pestalotiopsis_macadamiae_BRIP_63738b
CCCATGTGAACTTACCATT--GTTGCCTCGGCAG-AAGCTGCTCGGT-GCACCCTACCTT-GGAACGGCCTACCCTGTAGCGCCTTACCCTGGAACGGCTTACCCTGGAACGGCTGCCGGTGGACTACCAAACTCTTGTTATTTTATTGTAATCTGAGCGTCTTATTTTAATAAGTCAAAACTTTCAACAACGGATCTCTTGGTTCTGGCATCGATGAAGAACGCAGCGAAATGCGATAAGTAATGTGAATTGCAGAATTCAGTGAATCATCGAATCTTTGAACGCACATTGCGCCCATTAGTATTCTAGTGGGCATGCCTGTTCGAGCGTCATTTCAACCCTTAAGCCTAGCTTAGTGTTGGGAGCCTACT---GCTTTTGCTAGCTGTAGCTCCTGAAATACAACGGCGGATCTGCGATATCCTCTGAGCGTAGTAA-----ATTTT-TATCTCGCTTTT-GACTGGAGTT-GCAGCGTCTTTGGCCGCTAAATCCCCC-AA-TTTTTAATGGTTGACCTC----------------------------------------------------------------------------------AAA----------------------------------------------------------------CGACATTCTTAAC---TGC-TTGTTTGGAACCATACAAAAGAC-TTGATACTGACCGGTCTATGATAGGCAAACCATCTCTGGCGAGCACGGTCTCGACAGCAATGGAGTGTATGTACCCTTTCCCTGGCTACTCGCTTTCTCGTGAACATGTCAGCTAACAGTCG-TGCTTGTTCAGCTACAACGGTACCTCCGAGCTCCAGCTCGAGCGCATGAGCGTCTACTTCAACGAGGCTTCCGGCAACAAGTACGTTCCTCGTGCCGTCCTCGTCGATCTCGAGCCCGGTACCATGGATGCCGTCCGCGCCGGTCCTTTCGGTCAGCTCTTCCGCCCTGACAACTTCGTCTTCGG-TCAGTCCGGTGCC---GGAAACAACTGG-------------------------------------------------AAAATC----------TGG--------TTTT------CGCACCTG-CCCATTT----TCTC--AGACACTTA-CCCC---------GCCG-----------CACGACCCCG-CGGTGCAAACG--AAAAATTTCTTA--TCACAGCCCCAC--ATCACAC---AAACA-TTTTGGCAGCCACGCACCTT-GCATGA--CCCACAATGAACAA-----------------TTGCTGACCCCGCC-AAATAGGAAGCCGCCGAGCTCGGTAAGGGTTCCTTCAAGTACCTGTG------------------------------------------------------------------------------------------------------------------------------------------------------------------------------------------
>Pestalotiopsis_malayana_CBS_102220
CCCATGTGAACTTACCATT--GTTGCCTCGGCAG-AAGCTGCTCGGT-GCACCTTACCTT-GGAACGGCCTACCCTGTAGCGCCTTACCCTGGAACGGCTTACCCTGCAACGGCTGCCGGTGGACTACTAAACTCTTGTTATTTTATTGTAATCTGAGCGTCTTATTTTAATAAGTCAAAACTTTCAACAACGGATCTCTTGGTTCTGGCATCGATGAAGAACGCAGCGAAATGCGATAAGTAATGTGAATTGCAGAATTCAGTGAATCATCGAATCTTTGAACGCACATTGCGCCCATTAGTATTCTAGTGGGCATGCCTGTTCGAGCGTCATTTCAACCCTTAAGCCTAGCTTAGTGTTGGGAGCCTACT---GCTTTTGCTAGCGGTAGCTCCTGAAATACAACGGCGGATCTGCGATATCCTCTGAGCGTAGTAA------TTTT-TATCTCGCTTTT-GACTGGAGTT-GCAGCGTCTTTAGCCGCTAAACCCCCC-AA-TTTTTAATGGTTGACCTCGGTGCTGCCTTCTGGTATG-TAGCC-------CAACTA--CCTCGACAC-GCCTCAATACG---------------------ACA--------------------------------CCCTCC--ACAACTCG----ACGA--------CGGCATTCTCGGC---TAC-TTGGTTGGAACCAAACGAAAGAC-TTGATACTGACCGGTCTCTGATAGGCAAACCATCTCTGGCGAGCACGGTCTCGACAGCAATGGAGTGTACGTACCGCTTCCTTGGCTACTTGCTTTCCCACGGACTTGTTAGCTAACACTCG-TGCTTGCTCAGCTACAACGGCACCTCCGAGCTCCAGCTCGAGCGCATGAGCGTCTACTTCAACGAGGCTTCCGGCAACAAGTACGTTCCTCGTGCTGTCCTCGTCGATCTCGAGCCCGGTACCATGGACGCCGTCCGCGCCGGTCCTTTCGGCCAGCTCTTCCGCCCTGACAACTTCGTCTTCGG-TCAGTCCGGTGCC---GGAAACAACTGGCATCA-T---CGCCTCGCAAA----CATTTT--CCAACC---GTTGCCGAAATTC----------T-G--------TTTT------CGCACCTG-CCCATTT----TCCC--AGACAATTA-CCCC---------GCCG-----------CACGACCCCG-CGGTGCAAACG--AAAAATTTCTTA--TCACAGCCCCAC--TTCACAC----AACA-TTTTGGCAGCCACGCACTTT-GCATGA--CCCACAATGAACAA-----------------TTGCTGACCCCGCC-AAATAGGAAGCCGCCGAGCTCGGAAAGGGTTCCTTCAAGTACGCATGGGTTCTTGACAAGCTCAAGGCCGAGCGTGAGCGTGGTATCACCATTGATATCGCT-CTCTGGAAGTTCGAGACCAACGAGTACAATGTCACCGTCATT-GGTTAGTATCCGTGTCCACA--GAAAGTATCAT-GTGTCCGAACTC-AGACTAACATTGCAATACAGACGCTCCCGGTCA-CCGTGA
>Pestalotiopsis_manyueyuanensis_NTUPPMCC_18_165
CCCATGTGAACTTACCACT--GTTGCCTCGGCAG-AGGCTACCCGGT---------------------------------------ACCCGGAGACGGGTTACCCTGTAGCGGCTGCCGGTGGACTACTAAACTCTTGTTATTTTATTGTAATCTGAGCGTCTTATTTTAATAAGTCAAAACTTTCAACAACGGATCTCTTGGTTCTGGCATCGATGAAGAACGCAGCGAAATGCGATAAGTAATGTGAATTGCAGAATTCAGTGAATCATCGAATCTTTGAACGCACATTGCGCCCATTAGTATTCTAGTGGGCATGCCTGTTCGAGCGTCATTTCAACCCTTAAGCCTAGCTTAGTGTTGGGAACCTACT--AGCCCTCGTGGCCTGTAGTTCCTGAAATACAACGGCGGATCTGTGATATCCTCTGAGCGTAGTAA------TTTT-TTTCTCGCTTTT-GTTAGGATTC-TCAGCATCT--AGCCGCTAAACCCCCC-AA-TTTTTAATGGTTGACCTCGGTGCTGCTTTCTGGTATG-TAGCC-------TATCTA--CTTCGACAC-GCCTCGTCACG---------------------ACG--------------------------------CCTCTC--ACAACTCG----ACGA--------------TCTCGGA---CGA-CTGGGGGAAGAAACATGGCAGTC-ATGATACTGACCGGTCTTTGATAGGCAAACCATCTCTGGCGAGCACGGTCTCGACAGCAATGGAGTGTACGTACCGTATCCTTGGCCACTTGCTCTCTCAAGATCTTGCAAGCTAAATCTCG-TCGTCATCCAGTTACAATGGTACCTCTGAGCTCCAGCTCGAGCGCATGAGCGTCTACTTCAACGAGGCATCCGGCAACAAGTACGTTCCTCGTGCCGTCCTCGTCGATCTCGAGCCCGGTACCATGGATGCCGTCCGCGCCGGTCCCTTCGGTCAGCTCTTCCGCCCTGACAACTTCGTCTTCGG-TCAGTCCGGTGCT---GGCAACAACTGGCATCACTTTGCT-TCAGCAAT----CATTT------------TCTGTCGAAAATG-----------AG--------TTTT-TCCCTCGCACCTG-CCCACAT----TCTT-TTAACACCTA-CCCC---------GCCG-----------CACGACCCCG-CGGTGCGAACGCAAAAAATTTCTTA--TCACAGCCCCAC--CTCAC-----AAATGTTTCAACCAGCCATGTACCTT--TTGGA--CCCACAATGAGCAT-----------------TCGCTGACCCCGCC-AAATAGGAAGCCGCCGAGCTCGGTAAGGGTTCCTTCAAGTACGCATGGGTTCTTGACAAGCTCAAGGCCGAGCGTGAGCGTGGTATCACCATCGATATCGCT-CTCTGGAAGTTCGAGACCCAAGAGTACGAAGTCACCGTCATT-GGTTAGTATCCCCACCCCGA--AACACAGTCA--ACCACCCGACCAACCACTAACATGGCAATACAGATGCTCCCGGTCA-CCGTGA
>Pestalotiopsis_menhaiensis_CGMCC_3_18250
CCCATGTGAACTTACCATT--GTTGCCTCGGCAG-AAGCTGCTCGGT-GCACCCTACCTT-GGAACGGCCTACCCTGTAGCGCCTTACCCTGGAACGGCTTACCCTGTAACGGCTGCCGGTGGACTACCAAACTCTTGTTATTTTATTGTAATCTGAGCGTCTTATTTTAATAAGTCAAAACTTTCAACAACGGATCTCTTGGTTCTGGCATCGATGAAGAACGCAGCGAAATGCGATAAGTAATGTGAATTGCAGAATTCAGTGAATCATCGAATCTTTGAACGCACATTGCGCCCATTAGTATTCTAGTGGGCATGCCTGTTCGAGCGTCATTTCAACCCTTAAGCCTAGCTTAGTGTTGGGAGCCTACT---GCTTTTGCTAGCTGTAGCTCCTGAAATACAACGGCGGATCTGCGATATCCTCTGAGCGTAGTAA-----ATTTT-TATCTCGCTTTT-GACTGGAGTT-GCAGCGTCTTTGGCCGCTAAATCCCCC-AA-TTTTTAATGGTTGACCTCGGTGCTGCCTTCTGGTATG-TAGCC-------CATCTA--CCTCGACGC-GCCTCAATACG---------------------ACA-------------------------------CCCCCCG--GCAACTCG----ACAA--------CGACATTCTTAAC---TGC-TTGTTTGGAACCATACAAAAGAC-TTGATACTGACCGGTCTATGATAGGCAAACCATCTCTGGCGAGCACGGTCTCGACAGCAATGGAGTGTATGTACCCTTTCCCTGGCTACTCGCTTTCTCGTGAACATGTCAGCTAACAGTCG-TGCTTGTTCAGCTACAACGGTACCTCCGAGCTCCAGCTCGAGCGCATGAGCGTCTACTTCAACGAGGCTTCCGGCAACAAGTACGTTCCTCGTGCCGTCCTCGTCGATCTCGAGCCCGGTACCATGGATGCCGTCCGCGCCGGTCCTTTCGGTCAGCTCTTCCGCCCTGACAACTTCGTCTTCGG-TCAGTCCGGTGCC---GGAAACA-----CATCA-T---CACTTCGCAAA----CATTTC--CCACACC--GGTGTCGAAAATC----------TGG--------TTTT------CGCACCTG-CCCATTT----TCTC--AGACACTTA-CCCC---------GCCG-----------CACGACCCCG-CGGTGCAAACG--AAAAATTTCTTA--TCACAGCCCCAC--ATCACAC---AAACA-TTTTGGCAGCCACGCACCTT-GCATGA--CCCACAATGAACAA-----------------TTGCTGACCCCGCC-AAATAGGAAGCCGCCGAGCTCGGAAAGGGTTCCTTCAAGTACGCATGGGTTCTTGACAAGCTCAAGGCCGAGCGTGAGCGTGGTATCACCATTGATATCGCT-CTCTGGAAGTTCGAGACCAACGAGTACAATGTCACCGTCATT-GGTTAGTATCCCTGCCCACA--ATATGTGTCAT-GTCTCTGAACTCAAGACTAACCTTGCAATACAGACGCTCCCGGTCA-CCGTGA
>Pestalotiopsis_microspora_SS1_033I
CCCATGTGAACTTACCATT--GTTGCCTCGGCAG-AAGCTGCTCGGT-GCACCTTACCCT-GGAACGGCCTACCCTGTAGCGCCTTACCCTGGAACGGCCTACCCTGTAGCGGCTGCCGGTGGACTACCAAACTCTTGTTATTTTATTGTAATCTGAGCGTCTTATTTTAATAAGTCAAAACTTTCAACAACGGATCTCTTGGTTCTGGCATCGATGAAGAACGCAGCGAAATGCGATAAGTAATGTGAATTGCAGAATTCAGTGAATCATCGAATCTTTGAACGCACATTGCGCCCATTAGTATTCTAGTGGGCATGCCTGTTCGAGCGTCATTTCAACCCTTAAGCCTAGCTTAGTGTTGGGAGCCTACT---GCTTTTACTAGCTGTAGCTCCTGAAATACAACGGCGGATCTGCGATATCCTCTGAGCGTAGTAA-----ATTTT-TATCTCGCTTTT-GACTGGAGTT-GCAGCGTCTTTAGCCGCTAAATCCCCC-AA-TTTTTAATGGTTGACCTC------------------------------------------------------------------------------------------------------------------------------------------------------------------------------------------------------------------------------------------------------------------------------------------------------------------------------------------------------------------------------------------------------------------------------------------------------------------------------------------------------------------------------------------------------------------------------------------------------------------------------------------------------------------------------------------------------------------------------------------------------------------------------------------------------------------------------------------------------------------------------------------------------------------------------------------------------------------------------------------------------------------------------------------------------------------------------------------------
>Pestalotiopsis_montellica_MFLUCC_12_0279
CCCATGTGAACTTACCACT--GTTGCCTCGGCAG-AGGCTACCCGGT---ACCT--CCCT-GGAACGGCCTACCCTGTAGCGCCCGACCCGGG------TTACCCTGTAGCGGCTGCCGGTGGACCACTAAACTCTTGTTATTTTATTGTAATCTGAGCGTCTTATATTAATAAGTCAAAACTTTCAACAACGGATCTCTTGGTTCTGGCATCGATGAAGAACGCAGCGAAATGCGATAAGTAATGTGAATTGCAGAATTCAGTGAATCATCGAATCTTTGAACGCACATTGCGCCCATTAGTATTCTAGTGGGCATGCCTGTTCGAGCGTCATTTCAACCCTTAAGCCTAGCTTAGTGTTGGGAGCCTACT-AGCCCTCCGGGGCCTGTAGCTCCTGAAATACAACGGCGGATCTGTGATATCCTCTGAGCGTAGTAA------TTTT-TATCTCGCTTTT-GTTAGGATTC-TCAGCATCT--AGCCGCTAAACCCCC--AATTTTTTAATGGTTGACCTCGGTGCTGCTTTCTGGTATG-TAGCC------ACGACTA--CCCCGACAC-GCCTCATCGCG---------------------CCG--------------------------------CTTCTC--GCAACTCT----A-----------CGACAATCTCGGACTATTC--TGGCGGCAGCAACGTGAGAGGC-ATGATACTGACTGGTCTCCGACAGGCAAACTATCTCTGGCGAGCACGGTCTCGACAGCAATGGAGTGTACGTACCATATCCCTGACTACTCGCTTTCTGACGAACATGCAAGCTAAACTTCG-TGGTCCAATAGTTACAACGGTACCTCCGAGCTCCAGCTCGAGCGTATGAGCGTCTACTTCAACGAGGCTTCCGGCAACAAGTACGTTCCCCGTGCCGTCCTCGTCGATCTCGAGCCCGGTACCATGGATGCCGTCCGCGCCGGTCCTTTCGGTCAGCTCTTCCGCCCTGACAACTTCGTCTTCGG-TCAGTCCGGTGCT---GGCAACAACTGGCGTCA-----CTCTGCCCAAATCACCATTTTG----------CGTGTTGAAAATT----------TT---------TTTTTTTTTTCGCATCTG-CCCACAT----TCTC--TGACACTTA-CCCC---------GCCG-----------CACGACCCCG-CGGTGCCAACGC-AAAAATTTCTTA--TCACAGCCCCAC--CTCGCACTGCAAAAA--------AATCATGCATTCT-TCTGGA--CCCACATTGAGCA------------------CTGCTAACCCCGCC-AATTAGGAAGCCGCCGAGCTCGGTAAGGGTTCCTTCAAGTACGCATGGGTTCTTGACAAGCTCAAGGCCGAGCGTGAGCGTGGTATCACCATCGATATTGCT-CTCTGGAAGTTCGAGACCAACGAGTACAATGTCACCGTCATT-GGTTAGTATCCCTATCCAGA--TGGAGCGTTAA-GCATCCGACCGT-CGACTAACATTGCAACACAGATGCTCCCGGTCA-CCGTGA
>Pestalotiopsis_monochaeta_CBS_144_97
CCCATGTGAACTTACCATT--GTTGCCTCGGCAG-AAGCTACCTGGT--TACCCTACCTT-GGAACGGCCTACCCTGTAGCGCCTTACCCTGGAACGGCCTACCCTGTAACGGCTGCCGGTGGACTACCAAACTCTTGTTATTTTATTGTAATCTGAGCGTCTTATTTTAATAAGTCAAAACTTTCAACAACGGATCTCTTGGTTCTGGCATCGATGAAGAACGCAGCGAAATGCGATAAGTAATGTGAATTGCAGAATTCAGTGAATCATCGAATCTTTGAACGCACATTGCGCCCATTAGTATTCTAGTGGGCATGCCTGTTCGAGCGTCATTTCAACCCTTAAGCCTAGCTTAGTGTTGGGAGCCTACC---GCTTTTGCTAGCGGTAGCTCCTGAAATACAACGGCGGATCTGCGATATCCTCTGAGCGTAGTAA------TTTT-TATCTCGCTTTT-GACTGGAGTT-GCAGCGTCTTTAGCCGCTAAACCCCCCAAATTTTTTAATGGTTGACCTCGGTGCTGCCTTTTGGTATG-TAGCC-------CATCTA--CCTCGACAC-GCCTCAATACG---------------------ACA-------------------------------ACCCCCC--GCAACTCG----ACAA--------CGACGTTCTCAACAACTGC-TTGGTTGGAAACAAAGGAAAGAC-TTGATACTGACCGGTCCTTAATAGGCAAACCATCTCTGGCGAGCACGGTCTCGACAGCAATGGAGTGTACGTACCCTTTCCTTGGCTACTTGCTTTCCCACGAACATCTCAGCTAACACTCG-TGGTTGTTCAGCTACAACGGTACCTCCGAGCTCCAGCTCGAGCGCATGAGCGTCTACTTCAACGAGGCTTCCGGCAACAAGTACGTTCCTCGTGCCGTCCTCGTCGATCTCGAGCCCGGTACCATGGATGCCGTCCGCGCCGGTCCTTTCGGTCAGCTCTTCCGCCCTGACAACTTCGTCTTCGG-TCAGTCCGGTGCC---GGAAACAACTGGCATCA-T---CGC--CTCAAA----CATCTT--CCAACC---GGTGCCGAAAATC----------T-G--------TTTT------CGCACCTG-CCCATTT----TCCC--AGACAGTTA-CCCC---------GCCG-----------CACGACCCCG-CGGTGCAAACG--AAAAATTTCTTA--TCACAGCCCCAC--ATCGCAC---AAACA-TTTTGGCAGCCATGCACTTT-CCAAGA--CCCACAATGAACAA-----------------TTGCTGACCCCGCC-AAATAGGAAGCCGCCGAGCTCGGAAAGGGTTCCTTCAAGTACGCATGGGTTCTTGACAAGCTCAAGGCCGAGCGTGAGCGTGGTATCACCATTGATATCGCT-CTCTGGAAGTTCGAGACCAACGAGTACAATGTCACCGTCATT-GGTTAGTATCCCTGCCCACA--CCATGTATCAT-GCATCCGACCTT-GTGCTAACATGGCAACACAGATGCTCCCGGTCA-CCGTGA
>Pestalotiopsis_monochaeta_CBS_440.83
CCCATGTGAACTTACCATT--GTTGCCTCGGCAG-AAGCTACCTGGT--TACCCTACCTT-GGAACGGCCTACCCTGTAGCGCCTTACCCTGGAACGGCCTACCCTGTAACGGCTGCCGGTGGACTACCAAACTCTTGTTATTTTATTGTAATCTGAGCGTCTTATTTTAATAAGTCAAAACTTTCAACAACGGATCTCTTGGTTCTGGCATCGATGAAGAACGCAGCGAAATGCGATAAGTAATGTGAATTGCAGAATTCAGTGAATCATCGAATCTTTGAACGCACATTGCGCCCATTAGTATTCTAGTGGGCATGCCTGTTCGAGCGTCATTTCAACCCTTAAGCCTAGCTTAGTGTTGGGAGCCTACC---GCTTTTGCTAGCGGTAGCTCCTGAAATACAACGGCGGATCTGCGATATCCTCTGAGCGTAGTAA------TTTT-TATCTCGCTTTT-GACTGGAGTT-GCAGCGTCTTTAGCCGCTAAACCCCCCAAATTTTTTAATGGTTGACCTCGGTGCTGCCTTTTGGTATG-TAGCC-------CATCTA--CCTCGACAC-GCCTCAATACG---------------------ACA-------------------------------ACCCCCC--GCAACTCG----ACAA--------CGACGTTCTCAACAACTGC-TTGGTTGGAAACAAAGGAAAGAC-TTGATACTGACCGGTCCTTAATAGGCAAACCATCTCTGGCGAGCACGGTCTCGACAGCAATGGAGTGTACGTACCCTTTCCTTGGCTACTTGCTTTCCCACGAACATCTCAGCTAACACTCG-TGGTTGTTCAGCTACAACGGTACCTCCGAGCTCCAGCTCGAGCGCATGAGCGTCTACTTCAACGAGGCTTCCGGCAACAAGTACGTTCCTCGTGCCGTCCTCGTCGATCTCGAGCCCGGTACCATGGATGCCGTCCGCGCCGGTCCTTTCGGTCAGCTCTTCCGCCCTGACAACTTCGTCTTCGG-TCAGTCCGGTGCC---GGAAACAACTGGCATCA-T---CGCCT--CAAA----CATCTT--CCAACC---GGTGCCGAAAATC----------T-G--------TTTT------CGCACCTG-CCCATTT----TCCC--AGACAGTTA-CCCC---------GCCG-----------CACGACCCCG-CGGTGCAAACG--AAAAATTTCTTA--TCACAGCCCCAC--ATCGCAC---AAACA-TTTTGGCAGCCATGCACTTT-CCAAGA--CCCACAATGAACAA-----------------TTGCTGACCCCGCC-AAATAGGAAGCCGCCGAGCTCGGAAAGGGTTCCTTCAAGTACGCATGGGTTCTTGACAAGCTCAAGGCCGAGCGTGAGCGTGGTATCACCATTGATATCGCT-CTCTGGAAGTTCGAGACCAACGAGTACAATGTCACCGTCATT-GGTTAGTATCCCTGCCCACA--CCATGTATCAT-GCATCCGACCTT-GTGCTAACATGGCAACACAGATGCTCCCGGTCA-CCGTGA
>Pestalotiopsis_multicolor_CFCC59981
CCCATGTGAACTTACCATT--GTTGCCTCGGCAG-AAGCTGCTCGGT-GCACCCTACCTT-GGAACGGCCTACCCTGTAGCGCCTTACCCTGGAACGGCTTACCCTGTAGCGGCTGCCGGTGGACTACCAAACTCTTGTTATTTTATTGTAATCTGAGCGTCTTATTTTAATAAGTCAAAACTTTCAACAACGGATCTCTTGGTTCTGGCATCGATGAAGAACGCAGCGAAATGCGATAAGTAATGTGAATTGCAGAATTCAGTGAATCATCGAATCTTTGAACGCACATTGCGCCCATTAGTATTCTAGTGGGCATGCCTGTTCGAGCGTCATTTCAACCCTTAAGCCTAGCTTAGTGTTGGGAGCCTACT---GCTTTTACTAGCTGTAGCTCCTGAAATACAACGGCGGATCTGCGATATCCTCTGAGCGTAGTAA------TTTT-TATCTCGCTTTT-GACTGGAGTT-GCAGCGTCTTTAGCCGCTAAATCCCCC-AA-TTTTTAATGGTTGACCTC-----------------------------------------------------TCAATACG---------------------ACA--------------------------------CCCCCG--GCAACTCG----ACAA--------CGACATTCTCAAC---TGC-TTGTTTGGAACCATACGAAAGAC-TTGATACTGACCGGTCTATGATAGGCAAACCATCTCTGGCGAGCACGGTCTCGACAGCAATGGAGTGTACGTACCCTTTCCCTGGCTACTCGCTTTCTCGTGAACATGTCAGCTAACAGTCG-TGCTTGTTCAGCTACAACGGTACCTCCGAGCTCCAGCTCGAGCGCATGAGCGTCTACTTCAACGAGGCTTCCGGCAACAAGTACGTTCCTCGTGCCGTCCTCGTCGATCTCGAGCCCGGTACCATGGATGCCGTCCGCGCCGGTCCTTTCGGTCAGCTCTTCCGCCCTGACAACTTCGTCTTCGG-TCAGTCCGGTGCC---GGAAACA-----CATCA-T---CACCTCGCAAA----CATTT---CCACACC--GGTGCCGAAAATC----------TGG--------TTTT------CGCACCTG-CCCATCT----TCCC--AGACACTTA-CCCC---------GCCG-----------CACGACCCCG-CGGTGCAAACG--AAAAATTTCTTA--TCACTGCCCCAC--ATCACAC---AAACA-TTTTGGCAGCCACGCACTTT-GCATGA--CCCACAATGAACAA-----------------TTGCTGACCCCGCC-AAATAGGAAGCCGCCGAGCTCGGTAAGG-------------------------------------------------------------------------------------------------------------------------------------------------------------------------------------------------------------
>Pestalotiopsis_nanjingensis_CSUFTCC16
----TGTGAACTTACCATT--GTTGCCTCGGCAG-AAGCTGCTCGGC-GCGCCTTACCTT-GGAACGGCCTACCCTGTAGCGCCTTACCCTGGAACGGCTTACCCTGCAACGGCTGCCGGTGGACTACCAAACTCTTGTTATTTTATGGTTATCTGAGCGTCTTATTTTAATAAGTCAAAACTTTCAACAACGGATCTCTTGGTTCTGGCATCGATGAAGAACGCAGCGAAATGCGATAAGTAATGTGAATTGCAGAATTCAGTGAATCATCGAATCTTTGAACGCACATTGCGCCCATTAGTATTCTAGTGGGCATGCCTGTTCGAGCGTCATTTCAACCCTTAAGCCTAGCTTAGTGTTGGGAGCCTACT---GCTTTTGCTAGCTGTAGCTCCTGAAATACAACGGCGGATCTGCGATATCCTCTGAGCGTAGTAA------TTTT-TATCTCGCTTTT-GACTGGAGTT-GCAGCGTCTTTAGCCGCTAAACCCCCC-AA-TTTTTAATGGTTGACCTC--TGCTGCCTTCTGGTATG-TAGCC-------CATCTA--CCTCGACAC-GCCTCAATACG---------------------ACA--------------------------------CCCTCC--GCAACTCG----ACGA--------CGACATTCTCGGC---TTC-TTGGTTGGAACCGAACCAAAGAC-TTGATACTGACCGGTCTCTGATAGGCAAACCATCTCTGGCGAGCACGGTCTCGACAGCAATGGAGTGTACGTACCGTTTCCTTGCCTACTTGCTTTCCCACGAACATGTTAGCTAACACTCG-TGCTTGCTCAGCTACAACGGCACCTCCGAGCTCCAGCTCGAGCGCATGAGCGTCTACTTCAACGAGGCTTCCGGCAACAAGTACGTTCCTCGTGCCGTCCTCGTCGATCTCGAGCCCGGTACCATGGACGCCGTCCGCGCCGGTCCTTTCGGCCAGCTCTTCCGCCCTGACAACTTCGTCTTCGG-TCAGTCCGGTGCC---GGAAACAACTGGCGTCA-T---CACCTCGCAAA----CATTTT--CCAACC---GGTCCCGAAATTC----------T-G--------TTTT------CGCACCTG-CCCACTT----TCCC--AGACACTTA-CCCC---------GCCG-----------CACGACCCCG-CGGTGCAAACG--AAAAATTTCTTA--TCATAGCCCCAC--TTCACAC----AACA-TTTTGGCAGCCACGCACTTT-GCATGA--CCCATAATGAACAA-----------------TTGCTGACCCCGCC-AAATAGGAAGCCGCCGAGCTCGGAAAGGGTTCCTTCAAGTACGCATGGGTTCTTGACAAGCTCAAGGCCGAGCGTGAGCGTGGTATCACCATTGATATCGCT-CTCTGGAAGTTCGAGACCAACGAGTACAATGTCACCGTCATT-GGTTAGTATCCCTGTCCACA--GAAAGTATCAT-GTGTCCGAACAC-AGACTAACATCGCGATACAGACGCTCCCGGTCA-CCGTGA
>Pestalotiopsis_nanjingensis_CSUFTCC10
----TGTGAACTTACCATT--GTTGCCTCGGCAG-AAGCTGCTCGGT-GCACCTTACCTT-GGAACGGCCTACCCTGTAGCGCCTTACCCTGGAACGGCTTACCCTGTAGCGGCTGCCGGCGGACTACCAAACTCTTGTTATTTTATTGTAATCTGAGCGTCTTATTTTAATAAGTCAAAACTTTCAACAACGGATCTCTTGGTTCTGGCATCGATGAAGAACGCAGCGAAATGCGATAAGTAATGTGAATTGCAGAATTCAGTGAATCATCGAATCTTTGAACGCACATTGCGCCCATTAGTATTCTAGTGGGCATGCCTGTTCGAGCGTCATTTCAACCCTTAAGCCTAGCTTAGTGTTGGGAGCCTACT---GCTTTTACTAGCTGTAGCTCCTGAAATACAACGGCGGATCTGCGATATCCTCTGAGCGTAGTAA------TTTT-TATCTCGCTTTT-GACTGGAGTT-GCAGCGTCTTTAGCCGCTAAACCCCCC-AA-TTTTTAATGGTTGACCTC--TGCTGCCTTCTGGTATG-TAGCC-------CATCTA--CCCCGACGC-GTCTCAATACG---------------------ACA--------------------------------CCCCCG--GCAACTCG----ACAA--------CGACGTTCTCAAC---TGC-TTGGTTGAAACCAAATGAAAGAC-TTGATACTGACCGGTCTCTGATAGGCAAACCATCTCTGGCGAGCACGGTCTCGACAGCAATGGAGTGTACGTACCCTTTCCCTGGCTACTCGCTTTCTCGTGAACATGTCAGCTAACACTCG-TGCTTGTTCAGCTACAACGGTACCTCCGAGCTCCAGCTCGAGCGCATGAGCGTCTACTTCAACGAGGCTTCCGGCAACAAGTACGTTCCTCGTGCCGTCCTCGTCGATCTCGAGCCCGGTACCATGGATGCCGTCCGCGCCGGTCCTTTCGGTCAGCTCTTCCGCCCTGACAACTTCGTCTTCGG-TCAGTCCGGTGCC---GGAAACAACTGGCATCA-C---CACCTCGCAAA----GATTT---CCACACC--GGTGCCGAAAATC----------T-G--------TTTT------CGCACCTG-CCCATTT----TCCC--AGACACTTA-CCCC---------GCCG-----------CACGACCCCG-CGGTGCAAACG--AAAAATTTCTTA--TCATAGCCCCAC--ATCAC-----AAACA-TTTTGGCAGCCACGCACTCT-GCATGA--CCCACAATGAACAA-----------------TTGCTGACCCCGCC-AAATAGGAAGCCGCTGAGCTCGGAAAGGGTTCCTTCAAGTACGCATGGGTTCTTGACAAGCTCAAGGCCGAGCGTGAGCGTGGTATCACCATTGATATCGCT-CTCTGGAAGTTCGAGACCAACGAGTACAATGTCACCGTCATT-GGTTAGTATCCCTGCCCACA--ACATGTGTCAT-GTCTCCGAACTCAAGACTAACCTTACAATACAGACGCTCCCGGTCA-CCGTGA
>Pestalotiopsis_nannuoensis_SAUCC232203
CCCATGTGAACTTACCTTT--GTTGCCTCGGCAG-AAGCTACCCTGT----------------AGCG-----------AGCACCTT---CTGGTGCGAGTTACCCTGTAGCGGCTGCCGGTGGACCATCAAACTCTTGTTATTTTATTGTTATCTGAGCGTCTTATTTTAATAAGTCAAAACTTTCAACAACGGATCTCTTGGTTCTGGCATCGATGAAGAACGCAGCGAAATGCGATAAGTAATGTGAATTGCAGAATTCAGTGAATCATCGAATCTTTGAACGCACATTGCGCCCATTAGTATTCTAGTGGGCATGCCTGTTCGAGCGTCATTTCAACCCTTAAGCCTAGCTTAGTGTTGGGAGCCTACT---GCTTTTACTAGCTGTAGCTCCTGAAATACAACGGCGGATCTGCGATATCCTCTGAGCGTAGTAA------TTCT-TTTCTCGCTTTT-GACTGGAGTT-GCAGCGTCCTTAGCCGCTAAACCCCCC-AA-TTTTTAATGGTTGACCTCGGTGCTGCCTTCTGGTATG-TAGCC------TTACACA--CCTCGACAT-GCCTCAATACG---------------------ACG--------------------------------CTTCCC--GCATCCTACAACACGA--------CGATATCCGCGGC---TAC-TTGGTTGCAACGAACCGAAAGAC-GTGATACTGACCAGTCTTTGACAGGCAAACCATCTCTGGCGAGCACGGTCTCGACAGCAATGGAGTGTACGTACCCTCTCTCTGGCTACTTGCCTTCCCCGTAATCATTCAACTGAC-CTCG-TGATTGTTTAGCTACAATGGTACCTCCGAGCTCCAGCTCGAGCGCATGAGCGTCTACTTCAACGAGGCTTCCGGCAACAAGTACGTTCCTCGTGCCGTCCTCGTCGATCTCGAGCCCGGTACCATGGATGCCGTCCGCGCTGGCCCCTTCGGTCAGCTCTTCCGCCCTGACAACTTTGTCTTCGG-TCAATCCGGTGC----GGAA--------CACCG--------CTTTCCCATCGCCGTCT---TCACATA--GGTGCCGAAAATC-------------AATT----TTTT------CGCACCTG-CCCACAT----TCCC--AAACACTTA-CCCC---------GCCG-----------CACGACCCCG-CGATGCAAACG--AAAAATTTCTTA--TCTCAGCCCCAC----CTCAC---AAACA-ATTTCGCAGCCATGCATCCC-CCCAGA--TCCACAATGA-TAA-----------------TTGCTGACCCTTCC-AAATAGGAAGCTGCCGAGCTCGGAAAGGGTTCCTTCAAGTACGCATGGGTTCTTGACAAGCTCAAGGCCGAGCGTGAGCGTGGTATCACCATTGATATCGCT-CTCTGGAAGTTCGAGACCAACGAGTACAATGTCACCGTCATT-GGTTAGTAGCCACGTCCACA--TGAGGCGTCAT-GCACTTGAGCTC-AGACTAACACCACAACACAGACGCTCCCGGTCA-CCGTGA
>Pestalotiopsis_nannuoensis_SAUCC232204
CCCATGTGAACTTACCTTT--GTTGCCTCGGCAG-AAGCTACCCTGT----------------AGCG-----------AGCACCTT---CTGGTGCGAGTTACCCTGTAGCGGCTGCCGGTGGACCATCAAACTCTTGTTATTTTATTGTTATCTGAGCGTCTTATTTTAATAAGTCAAAACTTTCAACAACGGATCTCTTGGTTCTGGCATCGATGAAGAACGCAGCGAAATGCGATAAGTAATGTGAATTGCAGAATTCAGTGAATCATCGAATCTTTGAACGCACATTGCGCCCATTAGTATTCTAGTGGGCATGCCTGTTCGAGCGTCATTTCAACCCTTAAGCCTAGCTTAGTGTTGGGAGCCTACT---GCTTTTACTAGCTGTAGCTCCTGAAATACAACGGCGGATCTGCGATATCCTCTGAGCGTAGTAA------TTCT-TTTCTCGCTTTT-GACTGGAGTT-GCAGCGTCCTTAGCCGCTAAACCCCCC-AA-TTTTTAATGGTTGACCTCGGTGCTGCCTTCTGGTATG-TAGCC------TTACACA--CCTCGACAT-GCCTCAATACG---------------------ACG--------------------------------CTTCCC--GCATCCTACAACACGA--------CGATATCCGCGGC---TAC-TTGGTTGCAACGAACCGAAAGAC-GTGATACTGACCAGTCTTTGACAGGCAAACCATCTCTGGCGAGCACGGTCTCGACAGCAATGGAGTGTACGTACCCTCTCTCTGGCTACTTGCCTTCCCCGTAATCATTCAACTGAC-CTCG-TGATTGTTTAGCTACAATGGTACCTCCGAGCTCCAGCTCGAGCGCATGAGCGTCTACTTCAACGAGGCTTCCGGCAACAAGTACGTTCCTCGTGCCGTCCTCGTCGATCTCGAGCCCGGTACCATGGATGCCGTCCGCGCTGGCCCCTTCGGTCAGCTCTTCCGCCCTGACAACTTTGTCTTCGG-TCAATCCGGTGC----GGAA--------CACCG-CTTTCCCATCGC-------CGTCT---TCACATA--GGTGCCGAAAATC-------AATT----------TTTT------CGCACCTG-CCCACAT----TCCC--AAACACTTA-CCCC---------GCCG-----------CACGACCCCG-CGATGCAAACG--AAAAATTTCTTA--TCTCAGCCCCAC--CTCAC-----AAACA-ATTTCGCAGCCATGCATCCC-CCCAGA--TCCACAATGA-TAA-----------------TTGCTGACCCTTCC-AAATAGGAAGCTGCCGAGCTCGGAAAGGGTTCCTTCAAGTACGCATGGGTTCTTGACAAGCTCAAGGCCGAGCGTGAGCGTGGTATCACCATTGATATCGCT-CTCTGGAAGTTCGAGACCAACGAGTACAATGTCACCGTCATT-GGTTAGTAGCCACGTCCACA--TGAGGCGTCAT-GCACTTGAGCTC-AGACTAACACCACAACACAGACGCTCCCGGTCA-CCGTGA
>Pestalotiopsis_novae_hollandiae_CBS_130973
CCCATGTGAACTTACCATT--GTTGCCTCGGCAG-AAGCTACCCGGT---ACCTTACCTT-GGAACGGCCTACCCTGTAGCGCCTTACCCTGGAACGGCTTACCCTGTAACGGCTGCCGGTGGACTACCAAACTCTTGTTATTTTATTGTAATCTGAGCGTCTTATTTTAATAAGTCAAAACTTTCAACAACGGATCTCTTGGTTCTGGCATCGATGAAGAACGCAGCGAAATGCGATAAGTAATGTGAATTGCAGAATTCAGTGAATCATCGAATCTTTGAACGCACATTGCGCCCATTAGTATTCTAGTGGGCATGCCTGTTCGAGCGTCATTTCAACCCTTAAGCCTAGCTTAGTGTTGGGAGCCTACT---GCTTTTGCTAGCTGTAGCTCCTGAAATACAACGGCGGATCTGCGATATCCTCTGAGCGTAGTAA------TTTT-TTTCTCGCTTTT-GACTGGAGTT-GCAGCGTCCTTAGCCGCTAAACCCCCC-AA-TTTTTAATGGTTGACCTCGGTGCTGCCTTCTGGTATG-TAGCC-------CATGTA--CCTCGACAC-GCCCCAACACG---------------------ACG--------------------------------CCACCC--GCAACTCG----ACAA--------CGACGTTCTCAAC----AC-TGGGTTGGAACTAAACGAAAGAC-TTGATACTGACCGGTCTCTGATAGGCAAACCATTTCTGGCGAGCACGGTCTCGACAGCAATGGAGTGTACGTACCCTTTTCTTGGCTACTTGCT-TCCCACGAACATGTCAGCTAACACTCG-TGTTTGTTCAGCTACAACGGTACCTCCGAGCTCCAGCTCGAGCGCATGAGCGTCTACTTCAACGAGGCTTCCGGCAACAAGTACGTTCCTCGTGCCGTCCTCGTCGATCTCGAGCCCGGTACCATGGATGCCGTCCGCGCCGGTCCTTTCGGTCAGCTCTTCCGCCCTGACAACTTCGTCTTCGG-TCAGTCCGGTGCC---GGAAACA-----TATCA-C---CACCTCGCAAA----CATTT---TAAATC---GGTGCCGAGAATC----------T-G--------TTTT------CGCACCTG-CCCACAT----TCCC--AGACACTTA-CCCC---------GCCG-----------CACGACCCCG-CGGTGCAAAAG--AAAAATTTCTTA--TCACAGCCCCAC--ATCGCAC---AAACA-TTTTGACAGCCATGCACTTT-TCATGG--CCCACAATGAGGAT-----------------TTGCTGACCCCGCC-AAATAGGAAGCCGCCGAGCTCGGAAAGGGTTCCTTCAAGTACGCATGGGTTCTTGACAAGCTCAAGGCCGAGCGTGAGCGTGGTATCACCATTGATATCGCT-CTCTGGAAGTTCGAGACCAACGAGTACAATGTCACCGTCATT-GGTTAGTATACCTGTCCACA--CCATGCATCAC-GCATCCGAATTC-AGACTAACATGGCAATACAGATGCTCCCGGTCA-CCGTGA
>Pestalotiopsis_neolitseae_NTUCC_17_011
CCCATGTGAACTTACCATT--GTTGCCTCGGCAG-AAGCTGCTCGGC-GCGCCTTACCTT-GGAACGGCCTACCCTGTAGCGCCTTACCCTGGAACGGCTTACCCTGCAACGGCTGCCGGTGGACTACCAAACTCTTGTTATTTTATGGTTATCTGAGCGTCTTATTTTAATAAGTCAAAACTTTCAACAACGGATCTCTTGGTTCTGGCATCGATGAAGAACGCAGCGAAATGCGATAAGTAATGTGAATTGCAGAATTCAGTGAATCATCGAATCTTTGAACGCACATTGCGCCCATTAGTATTCTAGTGGGCATGCCTGTTCGAGCGTCATTTCAACCCTTAAGCCTAGCTTAGTGTTGGGAGCCTACT---GCTTTTGCTAGCTGTAGCTCCTGAAATACAACGGCGGATCTGCGATATCCTCTGAGCGTAGTAA------TTTT-TATCTCGCTTTT-GACTGGAGTT-GCAGCGTCTTTAGCCGCTAAACCCCCC-AA-TTTTTAATGGT-----GC-------------------------------------------------------CATACG---------------------ACA--------------------------------CCCTCC--GCAACTCG----ACGA--------CGACATTCTCGGC---TTC-TTGGTTGGAACCGAACCAAAGAC-TTGATACTGACCGGTCTCTGATAGGCAAACCATCTCTGGCGAGCACGGTCTCGACAGCAATGGAGTGTACGTACCGTTCCCTTGCCTACTTGCTTTCCCACGAACATGTTAGCTAACACTCG-TGCTTGCTCAGCTACAACGGCACCTCCGAGCTCCAGCTCGAGCGCATGAGCGTCTACTTCAACGAGGCTTCCGGCAACAAGTACGTTCCTCGTGCCGTCCTCGTCGATCTCGAGCCCGGTACCATGGACGCCGTCCGCGCCGGTCCTTTCGGCCAGCTCTTCCGCCCTGACAACTTCGTCTTCGG-TCAGTCCGGTGCC---GGAAACAACTGGCCTCA-----TACCTCGCAA-----CGTTTT--CCAACC---GGTGTCGAAAATC-----------GG--------TTTT------CGCACCTG-CCCATTT----TCCC--AGACACTTA-CCCC---------GCCG-----------CACGACCCCG-CGGTGCAAACG--AAAAATTTCTTA--TCACAGCCCCAC--TTCACAC----AACA-TTTTGGCAGCCACGCACTTT-GCATGA--CCCACAGTGAACAA-----------------TTGCTGACCCCGCC-AAATAGGAAGCCGCCGAGCTCGGAAAGGGTTCCTTCAAGTACGCATGGGTTCTTGACAAGCTCAAGGCCGAGCGTGAGCGTGGTATCACCATTGATATCGCT-CTCTGGAAGTTCGAGACCAACGAGTACAATGTCACCGTCATT-GGTTAGTATTCCTGTCCACA--GAATGTATCAT-GTCTCCGAACTC-AGACTAACATCACAATACAGACGCTCCCGGTCA-CCGTGA
>Pestalotiopsis_oryzae_CBS_171_26
CCCATGTGAACTTACCATT--GTTGCCTCGGCAG-AAGCTGCTCGGT-GCACCCTACCTT-GGAACGGCCTACCCTGTAGCGCCTTACCCTGGAACGGCTTACCCTGTAACGGCTGCCGGTGGACTACCAAACTCTTGTTATTTTATTGTAATCTGAGCGTCTTATTTTAATAAGTCAAAACTTTCAACAACGGATCTCTTGGTTCTGGCATCGATGAAGAACGCAGCGAAATGCGATAAGTAATGTGAATTGCAGAATTCAGTGAATCATCGAATCTTTGAACGCACATTGCGCCCATTAGTATTCTAGTGGGCATGCCTGTTCGAGCGTCATTTCAACCCTTAAGCCTAGCTTAGTGTTGGGAGCCTACT---GCTTTTGCTAGCTGTAGCTCCTGAAATACAACGGCGGATCTGCGATATCCTCTGAGCGTAGTAA-----ATTTT-TATCTCGCTTTT-GACTGGAGTT-GCAGCGTCTTTGGCCGCTAAACCCCCC-AA-TTTTTAATGGTTGACCTCGGTGCTGCCTTCTGGTATG-TAGCC-------CATCTA--CCTCGACGC-GCCTCAATACG---------------------ACA--------------------------------CCCCCG--GCAACTCG----ACCA--------CGATAATCTCAAC---TGC-TTGGTTGGAACCATACGAAAGAC-TCGATACTGACCGGTCTATGATAGGCAAACCATCTCTGGCGAGCACGGTCTCGACAGCAATGGAGTGTACGTACCCTTTCCCTGGCTGTTCGCTTTCTCGTGAACATGTCAGCTAACAGTCG-TGCTTGTTCAGCTACAACGGTACCTCCGAGCTCCAGCTCGAGCGCATGAGCGTCTACTTCAACGAGGCTTCCGGCAACAAGTACGTTCCTCGTGCCGTCCTCGTCGATCTCGAGCCCGGTACCATGGATGCCGTCCGCGCCGGTCCTTTCGGTCAGCTCTTCCGCCCTGACAACTTCGTCTTCGG-TCAGTCCGGTGCC---GGAAACAACTGGCATCA-T---CACCTCGCAAA----CATTT---CCACACC--GGTGCCGAAAATC----------TGG--------TTTT------CGCACCTG-CCCATTT----TCCC--ACACACTTA-CCCC---------GCCG-----------CACGACCCCG-CGGTGCAAACG--AAAAATTTCTTA--TCATAGCCCCAC--ATCACAC---AAACA-TTTTGGCAGCCACGCACTTT-GCATGA--CCCACAATGAACAA-----------------TTGCTGACCCCACC-AAATAGGAAGCCGCCGAGCTCGGAAAGGGTTCCTTCAAGTACGCATGGGTTCTTGACAAGCTCAAGGCCGAGCGTGAGCGTGGTATCACCATTGATATCGCT-CTCTGGAAGTTCGAGACCAACGAGTACAATGTCACCGTCATT-GGTTAGTATCCCTGCCCACA--ACATGCATCAT-GTCTCCGAACTCAAGACTAACCTTTCAATACAGACGCTCCCGGTCA-CCGTGA
>Pestalotiopsis_oryzae_CBS_353_69
CCCATGTGAACTTACCATT--GTTGCCTCGGCAG-AAGCTGCTCGGT-GCACCCTACCTT-GGAACGGCCTACCCTGTAGCGCCTTACCCTGGAACGGCTTACCCTGTAACGGCTGCCGGTGGACTACCAAACTCTTGTTATTTTATTGTAATCTGAGCGTCTTATTTTAATAAGTCAAAACTTTCAACAACGGATCTCTTGGTTCTGGCATCGATGAAGAACGCAGCGAAATGCGATAAGTAATGTGAATTGCAGAATTCAGTGAATCATCGAATCTTTGAACGCACATTGCGCCCATTAGTATTCTAGTGGGCATGCCTGTTCGAGCGTCATTTCAACCCTTAAGCCTAGCTTAGTGTTGGGAGCCTACT---GCTTTTGCTAGCTGTAGCTCCTGAAATACAACGGCGGATCTGCGATATCCTCTGAGCGTAGTAA-----ATTTT-TATCTCGCTTTT-GACTGGAGTT-GCAGCGTCTTTGGCCGCTAAATCCCCC-AA-TTTTTAATGGTTGACCTCGGTGCTGCCTTCTGGTATG-TAGCC-------CATCTA--CCTCGACGC-GCCTCAATACG---------------------ACA--------------------------------CCCCCG--GCAACTCG----ACCA--------CGATAATCTCAAC---TGC-TTGGTTGGAACCATACGAAAGAC-TCGATACTGACCGGTCTATGATAGGCAAACCATCTCTGGCGAGCACGGTCTCGACAGCAATGGAGTGTACGTACCCTTTCCCTGGCTGTTCGCTTTCTCGTGAACATGTCAGCTAACAGTCG-TGCTTGTTCAGCTACAACGGTACCTCCGAGCTCCAGCTCGAGCGCATGAGCGTCTACTTCAACGAGGCTTCCGGCAACAAGTACGTTCCTCGTGCCGTCCTCGTCGATCTCGAGCCCGGTACCATGGATGCCGTCCGCGCCGGTCCTTTCGGTCAGCTCTTCCGCCCTGACAACTTCGTCTTCGG-TCAGTCCGGTGCC---GGAAACAACTGGCATCA-T---CACCTCGCAAA----CATTT---CCACACC--GGTGCCGAAAATC----------TGG--------TTTT------CGCACCTG-CCCATTT----TCCC--ACACACTTA-CCCC---------GCCG-----------CACGACCCCG-CGGTGCAAACG--AAAAATTTCTTA--TCATAGCCCCAC--ATCACAC---AAACA-TTTTGGCAGCCACGCACTTT-GCATGA--CCCACAATGAACAA-----------------TTGCTGACCCCACC-AAATAGGAAGCCGCCGAGCTCGGAAAGGGTTCCTTCAAGTACGCATGGGTTCTTGACAAGCTCAAGGCCGAGCGTGAGCGTGGTATCACCATTGATATCGCT-CTCTGGAAGTTCGAGACCAACGAGTACAATGTCACCGTCATT-GGTTAGTATCCCTGCCCACA--ACATGCATCAT-GTCTCCGAACTCAAGACTAACCTTTCAATACAGACGCTCCCGGTCA-CCGTGA
>Pestalotiopsis_oryzae_CBS_111522
CCCATGTGAACTTACCATT--GTTGCCTCGGCAG-AAGCTGCTCGGT-GCACCCTACCTT-GGAACGGCCTACCCTGTAGCGCCTTACCCTGGAACGGCTTACCCTGTAACGGCTGCCGGTGGACTACCAAACTCTTGTTATTTTATTGTAATCTGAGCGTCTTATTTTAATAAGTCAAAACTTTCAACAACGGATCTCTTGGTTCTGGCATCGATGAAGAACGCAGCGAAATGCGATAAGTAATGTGAATTGCAGAATTCAGTGAATCATCGAATCTTTGAACGCACATTGCGCCCATTAGTATTCTAGTGGGCATGCCTGTTCGAGCGTCATTTCAACCCTTAAGCCTAGCTTAGTGTTGGGAGCCTACT---GCTTTTGCTAGCTGTAGCTCCTGAAATACAACGGCGGATCTGCGATATCCTCTGAGCGTAGTAA-----ATTTT-TATCTCGCTTTT-GACTGGAGTT-GCAGCGTCTTTGGCCGCTAAATCCCCC-AA-TTTTTAATGGTTGACCTCGGTGCTGCCTTCTGGTATG-TAGCC-------CATCTA--CCTCGACGC-GCCTCAATACG---------------------ACA--------------------------------CCCCCG--GCAACTCG----ACCA--------CGATAATCTCAAC---TGC-TTGGTTGGAACCATACGAAAGAC-TCGATACTGACCGGTCTATGATAGGCAAACCATCTCTGGCGAGCACGGTCTCGACAGCAATGGAGTGTACGTACCCTTTCCCTGGCTGTTCGCTTTCTCGTGAACATGTCAGCTAACAGTCG-TGCTTGTTCAGCTACAACGGTACCTCCGAGCTCCAGCTCGAGCGCATGAGCGTCTACTTCAACGAGGCTTCCGGCAACAAGTACGTTCCTCGTGCCGTCCTCGTCGATCTCGAGCCCGGTACCATGGATGCCGTCCGCGCCGGTCCTTTCGGTCAGCTCTTCCGCCCTGACAACTTCGTCTTCGG-TCAGTCCGGTGCC---GGAAACAACTGGCATCA-T---CACCTCGCAAA----CATTT---CCACACC--GGTGCCGAAAATC----------TGG--------TTTT------CGCACCTG-CCCATTT----TCCC--ACACACTTA-CCCC---------GCCG-----------CACGACCCCG-CGGTGCAAACG--AAAAATTTCTTA--TCATAGCCCCAC--ATCACAC---AAACA-TTTTGGCAGCCACGCACTTT-GCATGA--CCCACAATGAACAA-----------------TTGCTGACCCCACC-AAATAGGAAGCCGCCGAGCTCGGAAAGGGTTCCTTCAAGTACGCATGGGTTCTTGACAAGCTCAAGGCCGAGCGTGAGCGTGGTATCACCATTGATATCGCT-CTCTGGAAGTTCGAGACCAACGAGTACAATGTCACCGTCATT-GGTTAGTATCCCTGCCCACA--ACATGCATCAT-GTCTCCGAACTCAAGACTAACCTTTCAATACAGACGCTCCCGGTCA-CCGTGA
>Pestalotiopsis_pallidotheae_MAFF_240993
CCCATGTGAACTTACCATT--GTTGCCTCGGCAG-AAGCTACCCTGTAGCGCCTTACCCG-GGAACGGCCTACCCTGTAGCGCCTTACCCTGGAACGGCCTACCCTGTAGCGGCTGCCGGTGGACTACTCAACTCTTGTTATTTTATGGTTATCTGAGCGTCTTATTTTAATAAGTCAAAACTTTCAACAACGGATCTCTTGGTTCTGGCATCGATGAAGAACGCAGCGAAATGCGATAAGTAATGTGAATTGCAGAATTCAGTGAATCATCGAATCTTTGAACGCACATTGCGCCCATTAGTATTCTAGTGGGCATGCCTGTTCGAGCGTCATTTCAACCCTTAAGCCTAGCTTAGTGTTGGGAGCCTACT---GCTTTTGCTAGCTGTAGCTCCTGAAATACAACGGCGGATCTGCGATATCCTCTGAGCGTAGTAA-----TTTTT-TTTCTCGCTTTT-GACTGGAGTT-GCAGCGTCCTTAGCCGCTAAACCCCCC-AA-TTTTTAATGGTT------------------------------------------------------------------------------------------------------------------------------------------------------------------------------------------------------------------------------------------------------------------------------------------------------------------------------------------------------------------------------------------------------------------------------------------------------------------------------------------------------------------------------------------------------------------------------------------------------------------------------------------------------------------------------------------------------------------------------------------------------------------------------------------------------------------------------------------------------------------------------------------------------------------------------------------------------------------------------------------------------------------------------------------------------------------------------------------------------
>Pestalotiopsis_pandanicola_MFLUCC_16_0255
CCCATGTGAACTTACCATTTCGTTGCCTCGGCAG-AAGCTGCTCGGT-GCACCTTACCTTCGGAACGGCCTACCCTGTAGCGCCTTACCCTGGAACGGCTTACCCTGCAACGGCTGCCGGTGGACTACCAAACTCTTGTTATTTTATGGTTATCTGAGCGTCTTATTTTAATAAGTCAAAACTTTCAACAACGGATCTCTTGGTTCTGGCATCGATGAAGAACGCAGCGAAATGCGATAAGTAATGTGAATTGCAGAATTCAGTGAATCATCGAATCTTTGAACGCACATTGCGCCCATTAGTATTCTAGTGGGCATGCCTGTTCGAGCGTCATTTCAACCCTTAAGCCTAGCTTAGTGTTGGGAGCCTACT---GCTTTTGCTAGCTGTAGCTCCTGAAATACAACGGCGGATCTGCGATATCCTCTGAGCGTAGTAA------TTTT-TATCTCGCTTTTGGACTGGAGTTGGCAGCGTCTTTAGCCGCTAAACCCCCC-AA-TTTTTAAT-------------GTTGACTCTTA---------------------TTA--CCTCCGACC-GCCTCAATACG---------------------ACA--------------------------------CCCTCC--GCAACTCG----ACGA--------CGGCATTCTCGGC---TACTTTGGTTGGAACCAAACGAAAGAC-TTGATACTGACCGGTCTCTGATAGGCAAACCATCTCTGGCGAGCACGGTCTCGACAGCAATGGAGTGTACGTACCGTTTCCTTGGCTACTTGCTTTCCCACGAACATGTTAGCTAACACTCG-TGCTTGCTCAGCTACAACGGCACCTCGGAGCTCCAGCTCGAGCGCATGAGCGTCTACTTCAACGAGGCTTCCGGCAACAAGTACGTTCCTCGTGCTGTCCTCGTCGATCTCGAGCCTGGTACCATGGACGCCGTCCGCGCCGGTCCTTTCGGCCAGCTCTTCCGCCCTGACAACTTCGTCTTCGG-TCAGTCCGGTGCC---GGAAACAACTGGCATCA-T---CGCCTCGCAAA----CATTTT--CCAACC---GGTGCCGAAATTC----------T-G--------TTTT------CGCACCTG-CCCATTT----TTCC--AGACACTTA-CCCC---------GCCG-----------CACGACCCCG-CGGTGCAAACG--AAAAATTTCTTATCTCACAGCCCCAC--TTCACAC----AACA-TTTTGGCAGCCACGCACTTT-GCATGA--CCCACAATGAACAA-----------------TTGCTGACCCCGCC-AAATAGGAAGCCGCCGAGCTCGGAAAGGGTTCCTTCAAGTACGCATGGGTTCTTGACAAGCTCAAGGCCGAGCGTGAGCGTGGTATCACCATTGATATCGCTCCTCTGGAAGTTCGAGACCAACGAGTACAATGTCACCGTCATTGGGTTAGTATCCCTGTCCATA--GAAAGTATCATGGTGTCCGAACTC-AGACTAACATCGCAATACAGACGCTCCCGGGCAACCGTGA
>Pestalotiopsis_papuana_CBS_331_96
CCCATGTGAACTTACCATT--GTTGCCTCGGCAG-AAGCTGCTCGGT-GCACCTTACCTT-GGAACGGCCTACCCTGTAGCGCCTTACCCTGGAACGGCTTACCCTGCAACGGCTGCCGGTGGACTACCAAACTCTTGTTATTTTATGGTTATCTGAGCGTCTTATTTTAATAAGTCAAAACTTTCAACAACGGATCTCTTGGTTCTGGCATCGATGAAGAACGCAGCGAAATGCGATAAGTAATGTGAATTGCAGAATTCAGTGAATCATCGAATCTTTGAACGCACATTGCGCCCATTAGTATTCTAGTGGGCATGCCTGTTCGAGCGTCATTTCAACCCTTAAGCCTAGCTTAGTGTTGGGAGCCTACT---GCTTTTGCTAGCTGTAGCTCCTGAAATACAACGGCGGATCTGCGATATCCTCTGAGCGTAGTAA------TTTT-TATCTCGCTTTT-GACTGGAGTT-GCAGCGTCTTTAGCCGCTAAACCCCCC-AA-TTTTTAATGGTTGACCTCGGTGCTGCCTTCTGGTATG-TAGCC-------CAACTA--CCTCGACAC-GCCTCAATACG---------------------ACA--------------------------------CCCTCC--ACAACTCG----ACGA--------CGGCATTCTCGGC---TAC-TTGGTTGGAACCAAACGAAAGAC-TTGATACTGACCGGTCTCTGATAGGCAAACCATCTCTGGCGAGCACGGTCTCGACAGCAATGGAGTGTACGTACCGCTTCCTTGGCTGCTTGCTTTCCCACGGACTTGTTAGCTAACACTCG-TGCTTGCTCAGCTACAACGGCACCTCCGAGCTCCAGCTCGAGCGCATGAGCGTCTACTTCAACGAGGCTTCCGGCAACAAGTACGTTCCTCGTGCTGTCCTCGTCGATCTCGAGCCCGGTACCATGGACGCCGTCCGCGCCGGTCCTTTCGGCCAGCTCTTCCGCCCTGACAACTTCGTCTTCGG-TCAGTCCGGTGCC---GGAAACAACTGGCATCA-T---CGCCTCGCAAA----CATTTT--CCAACC---GGTGCCGAAATTC----------T-G--------TTTT------CGCACCTG-CCCATTT----TTCC--AGACACTTA-CCCC---------GCCG-----------CACGACCCCG-CGGTGCAAACG--AAAAATTTCTTATCTCACAGCCCCAC--TTCACAC----AACA-TTTTGGCAGCCACGCACTTT-GCATGA--CCCACAATGAACAA-----------------TTGCTGACCCCGCC-AAATAGGAAGCCGCCGAGCTCGGAAAGGGTTCCTTCAAGTACGCATGGGTTCTTGACAAGCTCAAGGCCGAGCGTGAGCGTGGTATCACCATTGATATCGCT-CTCTGGAAGTTCGAGACCAACGAGTACAATGTCACCGTCATT-GGTTAGTATCCCTGTCCATA--GAAAGTATCAT-GTGTCCGAACTC-AGACTAACATCGCAATACAGACGCTCCCGGTCA-CCGTGA
>Pestalotiopsis_papuana_CBS_887_96
CCCATGTGAACTTACCATT--GTTGCCTCGGCAG-AAGCTGCTCGGT-GCACCTTACCTT-GGAACGGCCTACCCTGTAGCGCCTTACCCTGGAACGGCTTACCCTGCAACGGCTGCCGGTGGACTACCAAACTCTTGTTATTTTATGGTTATCTGAGCGTCTTATTTTAATAAGTCAAAACTTTCAACAACGGATCTCTTGGTTCTGGCATCGATGAAGAACGCAGCGAAATGCGATAAGTAATGTGAATTGCAGAATTCAGTGAATCATCGAATCTTTGAACGCACATTGCGCCCATTAGTATTCTAGTGGGCATGCCTGTTCGAGCGTCATTTCAACCCTTAAGCCTAGCTTAGTGTTGGGAGCCTACT---GCTTTTGCTAGCTGTAGCTCCTGAAATACAACGGCGGATCTGCGATATCCTCTGAGCGTAGTAA------TTTT-TATCTCGCTTTT-GACTGGAGTT-GCAGCGTCTTTAGCCGCTAAACCCCCC-AA-TTTTTAATGGTTGACCTCGGTGCTGCCTTCTGGTATG-TAGCC-------CAACTA--CCTCGACAC-GCCTCAATACG---------------------ACA--------------------------------CCCTCC--ACAACTCG----ACGA--------CGGCATTCTCGGC---TAC-TTGGTTGGAACCAAACGAAAGAC-TTGATACTGACCGGTCTCTGATAGGCAAACCATCTCTGGCGAGCACGGTCTCGACAGCAATGGAGTGTACGTACCGCTTCCTTGGCTGCTTGCTTTCCCACGGACTTGTTAGCTAACACTCG-TGCTTGCTCAGCTACAACGGCACCTCCGAGCTCCAGCTCGAGCGCATGAGCGTCTACTTCAACGAGGCTTCCGGCAACAAGTACGTTCCTCGTGCTGTCCTCGTCGATCTCGAGCCCGGTACCATGGACGCCGTCCGCGCCGGTCCTTTCGGCCAGCTCTTCCGCCCTGACAACTTCGTCTTCGG-TCAGTCCGGTGCC---GGAAACAACTG-CATCA-T---CGCCTCGCAAA----CATTTT--CCAACC---GGTGCCGAAATTC----------T-G--------TTTT------CGCACCTG-CCCATTT----TTCC--AGACACTTA-CCCC---------GCCG-----------CACGACCCCG-CGGTGCAAACG--AAAAATTTCTTATCTCACAGCCCCAC--TTCACAC----AACA-TTTTGGCAGCCACGCACTTT-GCATGA--CCCACAATGAACAA-----------------TTGCTGACCCCGCC-AAATAGGAAGCCGCCGAGCTCGGAAAGGGTTCCTTCAAGTACGCATGGGTTCTTGACAAGCTCAAGGCCGAGCGTGAGCGTGGTATCACCATTGATATCGCT-CTCTGGAAGTTCGAGACCAACGAGTACAATGTCACCGTCATT-GGTTAGTATCCCTGTCCATA--GAAAGTATCAT-GTGTCCGAACTC-AGACTAACATCGCAATACAGACGCTCCCGGTCA-CCGTGA
>Pestalotiopsis_parva_CBS_278_35
CCCATGTGAACTTACCATT--GTTGCCTCGGCAG-AAGCTGCTCGGT-GCACCTTACCTT-GGAACGGCCTACCCTGTAGCGCCTTACCCTGGAACGGCTTACCCTGTAGCGGCTGCCGGTGGACTACCAAACTCTTGTTATTTTATTGTAATCTGAGCGTCTTATTTTAATAAGTCAAAACTTTCAACAACGGATCTCTTGGTTCTGGCATCGATGAAGAACGCAGCGAAATGCGATAAGTAATGTGAATTGCAGAATTCAGTGAATCATCGAATCTTTGAACGCACATTGCGCCCATTAGTATTCTAGTGGGCATGCCTGTTCGAGCGTCATTTCAACCCTTAAGCCTAGCTTAGTGTTGGGAGCCTACT---GCTTTTACTAGCTGTAGCTCCTGAAATACAACGGCGGATCTGCGATATCCTCTGAGCGTAGTAA------TTTT-TATCTCGCTTTT-GACTGGAGTT-GCAGCGTCTTTAGCCGCTAAACCCCCC-AA--CTTTAATGGTTGACCTCGGTGCTGCCTTCTGGTATG-TAGCC-------CATCTA--CCTCGACGC-GCCTCAATACG---------------------ACA--------------------------------CCCCCG--GCAACTCG----ACAA--------CGACATTCTCAAC---TGC-TTGGTTGAAACCATACGAAAGAC-TTGATACTGACCGGTCTCTGATAGGCAAACCATCTCTGGCGAGCACGGTCTCGACAGCAATGGAGTGTACGTACCCTTTCCCTGGCTACTCGCTTTCTCGTGAACATGTCAGCTAACACTCG-TGCTTGTTCAGCTACAACGGTACCTCCGAGCTCCAGCTCGAGCGCATGAGCGTCTACTTCAACGAGGCTTCCGGCAACAAGTACGTTCCTCGTGCCGTCCTCGTCGATCTCGAGCCCGGTACCATGGATGCCGTCCGCGCCGGTCCTTTCGGTCAGCTCTTCCGCCCTGACAACTTCGTCTTCGG-TCAGTCCGGTGCC---GGAAACAACTGGCATCA-C------CTCGCAAA----GATTT---CCACATC--GGTGCCGAAAATC----------T-G--------TTTT------CGCACCTG-CCCATTT----TCCC--AGGCAATTA-CCCC---------GCCG-----------CACGACCCCG-CGGTGCAAACG--AAAAATTTCTTA--TCATAGCCCCAC--ATCAC-----AAACA-TTTTGGCAGCCACGCACTCT-GCATGA--CCCACAACGAACAA-----------------TTGCTGACCCCGCC-AAATAGGAAGCCGCCGAGCTCGGAAAGGGTTCCTTCAAGTACGCATGGGTTCTTGACAAGCTCAAGGCCGAGCGTGAGCGTGGTATCACCATTGATATCGCT-CTCTGGAAGTTCGAGACCAACGAGTACAATGTCACCGTCATT-GGTTAGTATCCCTGCCCACA--ACATGTGTCAT-GTCTCCGAACTCAAGACTAACCTTACAATACAGACGCTCCCGGTCA-CCGTGA
>Pestalotiopsis_parva_CBS_265_37
CCCATGTGAACTTACCATT--GTTGCCTCGGCAG-AAGCTGCTCGGT-GCACCTTACCTT-GGAACGGCCTACCCTGTAGCGCCTTACCCTGGAACGGCTTACCCTGTAGCGGCTGCCGGTGGACTACCAAACTCTTGTTATTTTATTGTAATCTGAGCGTCTTATTTTAATAAGTCAAAACTTTCAACAACGGATCTCTTGGTTCTGGCATCGATGAAGAACGCAGCGAAATGCGATAAGTAATGTGAATTGCAGAATTCAGTGAATCATCGAATCTTTGAACGCACATTGCGCCCATTAGTATTCTAGTGGGCATGCCTGTTCGAGCGTCATTTCAACCCTTAAGCCTAGCTTAGTGTTGGGAGCCTACT---GCTTTTACTAGCTGTAGCTCCTGAAATACAACGGCGGATCTGCGATATCCTCTGAGCGTAGTAA------TTTT-TATCTCGCTTTT-GACTGGAGTT-GCAGCGTCTTTAGCCGCTAAACCCCCC-AA--CTTTAATGGTTGACCTCGGTGCTGCCTTCTGGTATG-TAGCC-------CATCTA--CCTCGACGC-GCCTCAATACG---------------------ACA--------------------------------CCCCCG--GCAACTCG----ACAA--------CGACATTCTCAAC---TGC-TTGGTTGAAACCATACGAAAGAC-TTGATACTGACCGGTCTCTGATAGGCAAACCATCTCTGGCGAGCACGGTCTCGACAGCAATGGAGTGTACGTACCCTTTCCCTGGCTACTCGCTTTCTCGTGAACATGTCAGCTAACACTCG-TGCTTGTTCAGCTACAACGGTACCTCCGAGCTCCAGCTCGAGCGCATGAGCGTCTACTTCAACGAGGCTTCCGGCAACAAGTACGTTCCTCGTGCCGTCCTCGTCGATCTCGAGCCCGGTACCATGGATGCCGTCCGCGCCGGTCCTTTCGGTCAGCTCTTCCGC-------------------------------------------------CATCA-------CCTCGCAAA----GATTT---CCACATC--GGTGCCGAAAATC----------T-G--------TTTT------CGCACCTG-CCCATTT----TCCC--AGGCAATTA-CCCC---------GCCG-----------CACGACCCCG-CGGTGCAAACG--AAAAATTTCTTA--TCATAGCCCCAC--ATCAC-----AAACA-TTTTGGCAGCCACGCACTCT-GCATGA--CCCACAACGAACAA-----------------TTGCTGACCCCGCC-AAATAGGAAGCCGCCGAGCTCGGAAAGGGTTCCTTCAAGTACGCATGGGTTCTTGACAAGCTCAAGGCCGAGCGTGAGCGTGGTATCACCATTGATATCGCT-CTCTGGAAGTTCGAGACCAACGAGTACAATGTCACCGTCATT-GGTTAGTATCCCTGCCCACA--ACATGTGTCAT-GTCTCCGAACTCAAGACTAACCTTACAATACAGACGCTCCCGGTCA-CCGTGA
>Pestalotiopsis_phoebes_SAUCC230093
CCCATGTGAACTTACCATT--GTTGCCTCGGCAG-AAGCTGCTCGGT-GCACCTTACCCT-GGAACGGCCTACCCTGTAGCGCCTTACCCTGGAACGGCTTACCCTGTAGCGGCTGCCGGTGGACTACCAAACTCTTGTTATTTTATTGTAATCTGAGCGTCTTATTTTAATAAGTCAAAACTTTCAACAACGGATCTCTTGGTTCTGGCATCGATGAAGAACGCAGCGAAATGCGATAAGTAATGTGAATTGCAGAATTCAGTGAATCATCGAATCTTTGAACGCACATTGCGCCCATTAGTATTCTAGTGGGCATGCCTGTTCGAGCGTCATTTCAACCCTTAAGCCTAGCTTAGTGTTGGGAGCCTACT---GCTTTTGCTAGCAGTAGCTCCTGAAATACAACGGCGGATCTGCGATATCCTCTGAGCGTAGTAA-----ATTTT-TATCTCGCTTTT-GACTGGAGTT-GCAGCGTCTTTAGCCGCTAAATCCCCC-AA-TTTTTAATGGTTGACCTCGGTGCTGCCTTCTGGTACG-TGGTC-------CATCTA--CCTCGACAC-GCCTCAATACG---------------------ACA-------------------------------ACCCTCC--GCAACTCG----ACAA--------CGACGTTCTCAACAACTGC-TTGGTTGGAACCAAAGAAAAGAC-TTGATACTGACCGGTCTCTGATAGGCAAACCATCTCTGGCGAGCACGGTCTCGACAGCAATGGAGTGTACGTACCCTTTCCTTGGCTACTTGCTTTCCCACGAACATGTCAGCTAACACTCG-TGCTTGTTCAGCTACAACGGTACCTCCGAGCTCCAGCTCGAGCGCATGAGCGTCTACTTCAACGAGGCTTCCGGCAACAAGTACGTTCCTCGTGCCGTCCTCGTCGATCTCGAGCCCGGTACCATGGATGCCGTCCGCGCCGGTCCTTTCGGTCAGCTCTTCCGCCCTGACAACTTCGTCTTCGG-TCAGTCCGGTGCC---GGAAAC------CATCA-T---CGCCTCGCAAA----CATTTT--CCAACC---GGCGCCGAAAATC----------C-G--------TTTT------CGCACCTG-CCCATTT----TCCC--AGACACTTA-CCCC---------GCCG-----------CACGACCCCG-CGGTGCAAACG--AAAAATTTCTTA--TCACAGCCCCAC--ATCGCAC---AAACA-TTTTGACAGCCATGCACTTT-CCATGA--CCCACAATGAACAA-----------------TTGCTGACCCCGCC-AAATAGGAAGCCGCCGAGCTCGG------------------------------------------------------------------------------------------------------------------------------------------------------------------------------------------------------------------
>Pestalotiopsis_pini_MEAN_1092
CCCATGTGAACTTACCATT--GTTGCCTCGGCAG-AAGCTGCTCGGT-GCACCTTACCTT-GGAACGGCCTACCCTGTAGCGCCTTACCCTGGAACGGCTTACCCTGTAGCGGCTGCCGGTGGACTACCAAACTCTTGTTATTTTATTGTAATCTGAGCGTCTTATTTTAATAAGTCAAAACTTTCAACAACGGATCTCTTGGTTCTGGCATCGATGAAGAACGCAGCGAAATGCGATAAGTAATGTGAATTGCAGAATTCAGTGAATCATCGAATCTTTGAACGCACATTGCGCCCATTAGTATTCTAGTGGGCATGCCTGTTCGAGCGTCATTTCAACCCTTAAGCCTAGCTTAGTGTTGGGAGCCTACT---GCTTTTGCTAGCTGTAGCTCCTGAAATACAACGGCGGATCTGCGATATCCTCTGAGCGTAGTAA------TTTT-TATCTCGCTTTT-GACTGGAGTT-GCAGCGTCTTTAGCCGCTAAATCCCCC-AA-TTTTTAATGGTTGACCTCGGTGCTGCCTTCTGGTACG-TAGTC-------CATCTA--CCTCGACAC-GCCTCAATACG---------------------ACA-------------------------------ACCCTCC--GCAACTCG----ACAA--------CGACCTTCTCAACAACTGC-TTGGTTGGAACCAAAGAAAAGAC-CTGATACTGACCGGTCTCTGATAGGCAAACCATCTCTGGCGAGCACGGTCTCGACAGCAATGGAGTGTACGTACCCTTTCCTTGGCTACTTGCTTTCCCACGAACATCTCAGCTAATACCCG-TGATTGTTCAGCTACAACGGTACCTCTGAGCTCCAGCTCGAGCGCATGAGCGTCTACTTCAACGAGGCTTCCGGCAACAAGTACGTTCCTCGTGCCGTCCTCGTCGATCTCGAGCCCGGTACCATGGATGCCGTCCGCGCCGGTCCTTTCGGTCAGCTCTTCCGCCCTGACAACTTTGTCTTCGG-TCAGTCCGGTGCC---GGAAACAACTGGCATCA-T---CACCTCGCAAA----CATTTT--CCAACC---GGTGCCGAAAATC----------T-G--------CTTT------CGCACCTG-CCCATTT----TCCC--AGACACTTA-CCCC---------GCCG-----------CACGACCCCG-CGGTGCAAACG--AAAAATTTCTTA--TCACAGCCCCAC--ATCGCAC---AAACA-TTTTGGCAGCGATGCACTTT-CCATGA--CCCACAATGAACAA-----------------TTGCTGACCCCGCC-AAATAGGAAGCCGCCGAGCTCGGAAAGGGTTCCTTCAAGTACGCATGGGTTCTTGACAAGCTCAAGGCCGAGCGTGAGCGTGGTATCACCATTGATATCGCT-CTCTGGAAGTTCGAGACCAACGAGTACAATGTCACCGTCATT-GGTTAGTATCCCTGTCCACA--CCATGTAACAT-GCAACCGATCTT-GTACTAACATGGCAATACAGATGCTCCCGGTCA-CCGTGA
>Pestalotiopsis_photiniicola_GZCC_16_0028
CCCATGTGAACTTACCATT--GTTGCCTCGGCAG-AAGCTGCTCGGT-GCACCCTACCTT-GTTACGACCTTTACTTCCGCGCCTTACCCTGGAACGGCTTACCCTGTAGCGGCTGCCGGTGGACTACCAAACTCTTGTTATTTTATTGTAATCTGAGCGTCTTATTTTAATAAGTCAAAACTTTCAACAACGGATCTCTTGGTTCTGGCATCGATGAAGAACGCAGCGAAATGCGATAAGTAATGTGAATTGCAGAATTCAGTGAATCATCGAATCTTTGAACGCACATTGCGCCCATTAGTATTCTAGTGGGCATGCCTGTTCGAGCGTCATTTCAACCCTTAAGCCTAGCTTAGTGTTGGGAGCCTACT---GCTTTTACTAGCTGTAGCTCCTGAAATACAACGGCGGATCTGCGATATCCTCTGAGCGTAGTAA------TTTT-TATCTCGCTTTT-GACTGGAGTT-GCAGCGTCTTTAGCCGCTAAATCCCCC-AA-TTTTTAATGGTTGACCTCGGTGCTGCCTTCTGGTATG-TAGCC-------CATCTA--CCTCGACGC-GCCTCAATACG---------------------ACA-------------------------------CCCCCCG--GCAACTCG----ACAA--------CGACATTCTCAAC---TGC-TTGTTTGGAACCATACGAAAGAC-TTGATACTGACCGGTCTATGATAGGCAAACCATCTCTGGCGAGCACGGTCTCGACAGCAATGGAGTGTACGTACCCTTTCCCTGGCTACTCGCTTTCTCGTGAACATGTCAGCTAACAGTTG-TGCTTGTTCAGCTACAACGGTACCTCCGAGCTCCAGCTCGAGCGCATGAGCGTCTACTTCAACGAGGCTTCCGGCAACAAGTACGTTCCTCGTGCCGTCCTCGTCGATCTCGAGCCCGGTACCATGGATGCCGTCCGCGCCGGTCCTTTCGGTCAGCTCTTCCGCCCTGACAACTTCGTC-TCGG-TCA-TCCGGCG-----------------CATCA-C------CTCGCAAA----CATTT---CCACACC--GGTGCCGAAAATC----------TGG--------TTTT------CGCACCTG-CCCATTT----TCCC--AGACACTTA-CCCC---------GCCG-----------CACGACCCCG-CGGTGCAAACG--AAAAATTTCTTA--TCACAGCCCCAC--ATCACAC---AAACA-TTTTGGCAGCCACGCACTTT-GCATGA--CCCACAATGAACAA-----------------TTGCTGACCCCGCC-AAATAGGAAGCCGCCGAGCTCGGAAAGGGTTCCTTCAAGTACGCATGGGTTCTTGACAAGCTCAAGGCCGAGCGTGAGCGTGGTATCACCATTGATATCGCT-CTCTGGAAGTTCGAGACCAACGAGTACAATGTCACCGTCATT-GGTTAGTATCCCTGCCCACA--ACATGTGTCAT-GTCTCTGAACTCAAGACTAACCTTGCAATACAGACGCTCCCGGTCA-CCGTGA
>Pestalotiopsis_pinicola_KUMCC_19_0183
CCCATGTGAACTTACCATT--GTTGCCTCGGCAG-AAGCTGCTCGGT-GCACCCTACCTT-GGAACGGCCTACCCTGTAGCGCCTTACCCTGGAACGGCTTACCCTGTAGCGGCTGCCGGTGGACTACCAAACTCTTGTTATTTTATTGTAATCTGAGCGTCTTATTTTAATAAGTCAAAACTTTCAACAACGGATCTCTTGGTTCTGGCATCGATGAAGAACGCAGCGAAATGCGATAAGTAATGTGAATTGCAGAATTCAGTGAATCATCGAATCTTTGAACGCACATTGCGCCCATTAGTATTCTAGTGGGCATGCCTGTTCGAGCGTCATTTCAACCCTTAAGCCTAGCTTAGTGTTGGGAGCCTACT---GCTTTTACTAGCTGTAGCTCCTGAAATACAACGGCGGATCTGCGATATCCTCTGAGCGTAGTAA------TTTT-TATCTCGCTTTT-GACTGGAGTT-GCAGCGTCTTTAGCCGCTAAATCCCCC-AA-TTTTTAATGGGTGACCTC-----------------------------------------CTCGACGC-GCCTC-ATACG---------------------ACA--------------------------------CCACCG--GCAACTCG----ACAA--------CGACATTGTCAAC---TGC-TTGGTTGAAACCAAAAGAAAGAC-CTGATACTGACCGGTCTTTGATAGGCAAACCATCTCTGGCGAGCACGGTCTCGACAGCAATGGAGTGTACGTACCCTTTCCCTGGCTACTCGTTTTTCCACGAACATGTCAGCTAACAGTCG-TGCTTGTTCAGCTACAACGGTACCTCCGAGCTCCAGCTCGAGCGCATGAGCGTCTACTTCAACGAGGCTTCCGGTAACAAGTACGTTCCTCGTGCCGTCCTCGTCGATCTCGAGCCCGGTACCATGGATGCCGTCCGCGCCGGTCCTTTCGGTCAGCTCTTCCGCCCTGACAACTTCGTCTTCGG--CAGTCCGGTGCC---GGAAACAACTGGCCTCA-T---CACCTCGCAAA----CATTT---CCACACT--GGTGCCGAAAATC----------TGG--------TTTT------CGCACCTG-CCCATTT----TCCC--AGACACTTA-CCCC---------GCCG-----------CACGACCCCG-CGGTGCAAACG--AAAAATCTCTTA--TCACAGCCCCAC--ATCACAC---AAACA-TTTTGGCAGCCACGCACTTT-GCATGA--CCCACAATGAACAA-----------------TTGCTGACCCCGCC-AAATAGGAAGCCGCCGAGCTCGGAAAGGGTTCCTTCAAGTACGCATGGGTTCTTGACAAGCTCAAGGCCGAGCGTGAGCGTGGTATCACCATTGATATCGCT-CTCTGGAAGTTCGAGACCAACGAGTACAATGTCACCGTCATT-GGTTAGTATCCCTGCCCACA--CCATGCATCAT-GTCTTCGAACTCAAGACTAATCTTGCAATACAGACGCTCCCGGTCA-CCGTGA
>Pestalotiopsis_portugallica_CBS_393_48
CCCATGTGAACTTACCATT--GTTGCCTCGGCAG-AAGCTACCCGGT---ACCTTACCTT-GGAACGGCCTACCCTGTAGCGCCTTACCCTGGAACGGCTTACCCTGTAACGGCTGCCGGTGGACTACCAAACTCTTGTTATTTTATTGTTATCTGAGCGTCTTATTTTAATAAGTCAAAACTTTCAACAACGGATCTCTTGGTTCTGGCATCGATGAAGAACGCAGCGAAATGCGATAAGTAATGTGAATTGCAGAATTCAGTGAATCATCGAATCTTTGAACGCACATTGCGCCCATTAGTATTCTAGTGGGCATGCCTGTTCGAGCGTCATTTCAACCCTTAAGCCTAGCTTAGTGTTGGGAGCCTACT---GCTTTTGCTAGCTGTAGCTCCTGAAATACAACGGCGGATCTGCGATATCCTCTGAGCGTAGTAA------TTTTTTTTCTCGCTTTT-GACTGGAGTT-GCAGCGTCTTTAGCCGCTAAATCCCCC-AA-TTTTTAATGGTTGACCTCGGTGCTGCCTTTTGGTATG-TAGCC-------CATCTA--CCTCGACAC-GCCTCAATACG---------------------ACG--------------------------------CCTCCC--GCAGCTCG----ACCA--------CGACGGCCTCAAC---TAT-TTGGTTGGAACCAAACAAAAGAC-TTGATACTGACCGGTCTCTGATAGGCAAACCATCTCTGGCGAGCACGGTCTCGACAGCAATGGAGTGTACGTACCCTTGCCTTCTCCATTTGCCTTCCCACGAACATGTTAGCTAACACCCG-TGCTTGCTCAGCTACAACGGTACCTCCGAGCTCCAGCTCGAGCGCATGAGCGTCTACTTCAACGAGGCTTCCGGCAACAAGTACGTTCCTCGTGCCGTCCTCGTCGATCTCGAGCCCGGTACCATGGATGCCGTCCGCGCCGGTCCTTTCGGTCAGCTCTTCCGCCCTGACAACTTCGTCTTCGG-TCAGTCCGGTGCC---GGAAACAACTGGCATCA-C---CACCTCGCAAA----CATCT---TCAACTT--GGTGCCGAAAATC----------T-G--------TTTT------CGCACCTG-CCCATGT----TCCC--AGACACTTA-CCCC---------GCCG-----------CACGACCCCG-CGGTGCAAACG--AAAAAATTCTTA--TCACAGCCCCAC--ATCGCAC---AAACATTTTTGGCAGCCATGCACTTT-TCATGA--CCCACATTGAGCAT-----------------TTGCTGACCCCGCC-AAATAGGAAGCCGCCGAGCTCGGAAAGGGTTCCTTCAAGTACGCATGGGTTCTTGACAAGCTCAAGGCCGAGCGTGAGCGTGGTATCACCATTGATATCGCT-CTCTGGAAGTTCGAGACCAACGAGTACAATGTCACCGTCATT-GGTTAGTATCCCTGTCCACA--ACATTGATCAT-GCCTCGGAACTC-AGACTAACATGGTAATACAGATGCTCCCGGTCA-CCGTGA
>Pestalotiopsis_rhaphiolepis_SAUCC367701
CCCATGTGAACTTACCATT--GTTGCCTCGGCAG-AAGCTGCTCGGT-GCACCTTACCTT-GGAACGGCCTACCCTGTAGCGCCCTACCCTGGAACGGCTTACCCTGCAACGGCTGCCGGTGGACTACCAAACTCTTGTTATTTTATTGTAATCTGAGCGTCTTATTTTAATAAGTCAAAACTTTCAACAACGGATCTCTTGGTTCTGGCATCGATGAAGAACGCAGCGAAATGCGATAAGTAATGTGAATTGCAGAATTCAGTGAATCATCGAATCTTTGAACGCACATTGCGCCCATTAGTATTCTAGTGGGCATGCCTGTTCGAGCGTCATTTCAACCCTTAAGCCTAGCTTAGTGTTGGGAGCCTACT---GCTTTTGCTAGCTGTAGCTCCTGAAATACAACGGCGGATCTGCGATATCCTCTGAGCGTAGTAA------TTTT-TATCTCGCTTTT-GACTGGAATT-GCAGCGTCTTTAGCCGCTAAATCCCCC-AATTTTTTAATGGTTGACCTCGGTGCTGCCTTTTGGTACG-TAGCC-------CATCTA--CCTCGACAC-GCCTCAGCATG---------------------ACG--------------------------------CCTCCC--ACAACTCG----ACGA--------CGACTTTTTCAAC---TAC-TTGGTTGGAACCAAACGAAAGAC-TTGATACTGACCGGTCTCTGATAGGCAAACCATCTCTGGCGAGCACGGTCTCGACAGCAATGGAGTGTACGTACCCTTTCCTTGGCTACTTGTTTTCCCACGGACATGTCAGCTAACACTCG-TGTTTGCTCAGCTACAACGGTACCTCCGAGCTCCAGCTCGAGCGCATGAGCGTCTACTTCAACGAGGCTTCCGGTAACAAGTACGTTCCTCGTGCCGTCCTCGTCGATCTCGAGCCGGGTACCATGGATGCCGTCCGCGCCGGTCCTTTCGGTCAGCTCTTCCGCCCTGACAACTTCGTCTTCGG-TCAGTCCGG-------------------CTTCA-T---CACCTCGCAAA----CATTTT--CCAACC---GGTGCCGAAAATA----------C-G--------TTTT------CGCACCTG-CACACTT----TCCC--AGACACTTA-CCCC---------GCCG-----------CACGACCCCG-CGGTGCGAACG--AAAAATTTCTTA--T--CAGCCCCAC--ATCGCAC---AAACA-TTTTGGCAGCCATGCACTCT-TCATGA--CCCACAATGAGCAC-----------------TCGCTGACCCCGCC-AAACAGGAAGCCGCCGAGCTCGGAAAGGGTTCCTTCAAGTACGCATGGGTTCTTGACAAGCTCAAGGCCGAGCGTGAGCGTGGTATCACCATTGATATCGCT-CTCTGGAAGTTCGAGACCAACGAGTACAATGTCACCGTCATT-GGTTAGTACCCCTGTCCACA--ACATGCCTCAT-GCATCCGAACTC-GGACTAACATGGCAATACAGATGCTCCCGGTCA-CCGTGA
>Pestalotiopsis_rhaphiolepis_SAUCC367702
CCCATGTGAACTTACCATT--GTTGCCTCGGCAG-AAGCTGCTCGGT-GCACCTTACCTT-GGAACGGCCTACCCTGTAGCGCCCTACCCTGGAACGGCTTACCCTGCAACGGCTGCCGGTGGACTACCAAACTCTTGTTATTTTATTGTAATCTGAGCGTCTTATTTTAATAAGTCAAAACTTTCAACAACGGATCTCTTGGTTCTGGCATCGATGAAGAACGCAGCGAAATGCGATAAGTAATGTGAATTGCAGAATTCAGTGAATCATCGAATCTTTGAACGCACATTGCGCCCATTAGTATTCTAGTGGGCATGCCTGTTCGAGCGTCATTTCAACCCTTAAGCCTAGCTTAGTGTTGGGAGCCTACT---GCTTTTGCTAGCTGTAGCTCCTGAAATACAACGGCGGATCTGCGATATCCTCTGAGCGTAGTAA------TTTT-TATCTCGCTTTT-GACTGGAATT-GCAGCGTCTTTAGCCGCTAAATCCCCC-AATTTTTTAATGGTTGACCTCGGTGCTGCCTTTTGGTACG-TAGCC-------CATCTA--CCTCGACAC-GCCTCAGCATG---------------------ACG--------------------------------CCTCCC--ACAACTCG----ACGA--------CGACTTTTTCAAC---TAC-TTGGTTGGAACCAAACGAAAGAC-TTGATACTGACCGGTCTCTGATAGGCAAACCATCTCTGGCGAGCACGGTCTCGACAGCAATGGAGTGTACGTACCCTTTCCTTGGCTACTTGTTTTCCCACGGACATGTCAGCTAACACTCG-TGTTTGCTCAGCTACAACGGTACCTCCGAGCTCCAGCTCGAGCGCATGAGCGTCTACTTCAACGAGGCTTCCGGTAACAAGTACGTTCCTCGTGCCGTCCTCGTCGATCTCGAGCCGGGTACCATGGATGCCGTCCGCGCCGGTCCTTTCGGTCAGCTCTTCCGCCCTGACAACTTCGTCTTCGG-TCAGTCCGG-------------------CTTCA-T---CACCTCGCAAA----CATTTT--CCAACC---GGTGCCGAAAATA----------C-G--------TTTT------CGCACCTG-CACACTT----TCCC--AGACACTTA-CCCC---------GCCG-----------CACGACCCCG-CGGTGCGAACG--AAAAATTTCTTA--T--CAGCCCCAC--ATCGCAC---AAACA-TTTTGGCAGCCATGCACTCT-TCATGA--CCCACAATGAGCAC-----------------TCGCTGACCCCGCC-AAACAGGAAGCCGCCGAGCTCGGAAAGGGTTCCTTCAAGTACGCATGGGTTCTTGACAAGCTCAAGGCCGAGCGTGAGCGTGGTATCACCATTGATATCGCT-CTCTGGAAGTTCGAGACCAACGAGTACAATGTCACCGTCATT-GGTTAGTACCCCTGTCCACA--ACATGCCTCAT-GCATCCGAACTC-GGACTAACATGGCAATACAGATGCTCCCGGTCA-CCGTGA
>Pestalotiopsis_rhizophorae_MFLUCC_17_0416
CCCATGTGAACTTACCATT--GTTGCCTCGGCAG-AAGCTGCTCGGT-GCACCTTACCTT-GGAACGGCCTACCCTGTAGCGCCTTACCCTGGAACGGCTTACCCTGCAGCGGCTGCCGGTGGACTACCAAACTCTTGTTATTTTATTGTAATCTGAGCGTCTTATTTTAATAAGTCAAAACTTTCAACAACGGATCTCTTGGTTCTGGCATCGATGAAGAACGCAGCGAAATGCGATAAGTAATGTGAATTGCAGAATTCAGTGAATCATCGAATCTTTGAACGCACATTGCGCCCATTAGTATTCTAGTGGGCATGCCTGTTCGAGCGTCATTTCAACCCTTAAGCCTAGCTTAGTGTTGGGAGCCTACT---GCTTTTGCTAGCTGTAGCTCCTGAAATACAACGGCGGATCTGCGATATCCTCTGAGCGTAGTAA------TTTT-TATCTCGCTTTT-GACTGGAGTT-GCAGCGTCTTTAGCCGCTAAACCCCCC-AA-TTTTTAATGGTTGACCTCGGTGCTGCCTTCTGGTATG-TAGCC-------CATCTA--CCCCGACGC-GTCTCAATACG---------------------ACA--------------------------------CCCCCG--GCAACTCG----ACAA--------CGACGTTCTCAAC---TGC-TTGGTTGAAACCAAATGAAAGAC-TTGATACTGACCGGTCTCTGATAGGCAAACCATCTCTGGCGAGCACGGTCTCGACAGCAATGGAGTGTACGTACCCTTTCCCTGGCTACTCGCTTTCTCGTGAACATGTCAGCTAACACTCG-TGCTTGTTCAGCTACAACGGTACCTCCGAGCTCCAGCTCGAGCGCATGAGCGTCTACTTCAACGAGGCTTCCGGCAACAAGTACGTTCCTCGTGCCGTCCTCGTCGATCTCGAGCCCGGTACCATGGATGCCGTCCGCGCCGGTCCTTTCGGTCAGCTCTTCCGCCCTGACAACTTCGTCTTCGG-TCAGTCCGGTGCC---GGAAGCAACTGGCACCA-T---CACCTCGCAAA----CATTT---CCACACC--GGTGCCGAAAATC----------T-G--------TTTT------CGCACCTG-CCCATTT----TCCC--AGACACTTA-CCCC---------GCCG-----------CACGACCCCG-CGGTGCAAACG--AAAAATTTCTTA--TCATAGCCCCAC--AT--CAC---AAACA-TTTTGGCAGCCACGCACTCT-GCATGA--CCCACAATGAACAA-----------------TTGCTGACCCCGCC-AAATAGGAAGCCGCCGAGCTCGGAAAGGGTTCCTTCAAGTACGCATGGGTTCTTGACAAGCTCAAGGCCGAGCGTGAGCGTGGTATCACCATTGATATCGCT-CTCTGGAAGTTCGAGACCAACGAGTACAATGTCACCGTCATT-GGTTAGTATCCCTGCCCACA--ACATGTGTCAT-GTCTCCGAACTCGAGACTAACCTTACAATACAGACGCTCCCGGTCA-CCGTGA
>Pestalotiopsis_rhodomyrti_HGUP4230
CCCATGTGAACTTACCATT--GTTGCCTCGGCAG-AAGCTGCTCGGT-GCACCCTACCTT-GGAACGGCCTACCCTGTAGCGCCTTACCCTGGAACGGCTTACCCTGTAACGGCTGCCGGTGGACTACCAAACTCTTGTTATTTTATTGTAATCTGAGCGTCTTATTTTAATAAGTCAAAACTTTCAACAACGGATCTCTTGGTTCTGGCATCGATGAAGAACGCAGCGAAATGCGATAAGTAATGTGAATTGCAGAATTCAGTGAATCATCGAATCTTTGAACGCACATTGCGCCCATTAGTATTCTAGTGGGCATGCCTGTTCGAGCGTCATTTCAACCCTTAAGCCTAGCTTAGTGTTGGGAGCCTACT---GCTTTTGCTAGCTGTAGCTCCTGAAATACAACGGCGGATCTGCGATATCCTCTGAGCGTAGTAA-----ATTTT-TATCTCGCTTTT-GACTGGAGTT-GCAGCGTCTTTGGCCGCTAAATCCCCC-AA-TTTTTAATGGTTGACCTCGGGG---------GGTAGG-------------CATCTA--CCTCGACGC-GCCTC-ATACG---------------------ACA--------------------------------CCCCCG--GCAACTCG----ACCA--------CGATAATCTCAAC---TGC-TTGGTTGGAACCATACGAAAGAC-TCGATACTGACCGGTCTATGATAGGCAAACCATCTCTGGCGAGCACGGTCTCGACAGCAATGGAGTGTACGTACCCTTTCCCTGGCTGTTCGCTTTCTCGTGAACATGTCAGCTAACAGTCG-TGCTTGTTCAGCTACAACGGTACCTCCGAGCTCCAGCTCGAGCGCATGAGCGTCTACTTCAACGAGGCTTCCGGCAACAAGTACGTTCCTCGTGCCGTCCTCGTCGATCTCGAGCCCGGTACCATGGATGCCGTCCGCGCCGGTCCTTTCGGTCAGCTCTTCCGCCCTGACAACTTCGTCTTCGG-TCAGTCCGGTGCC---GGAAACAACTGGCATCA-T---CACCTCGCAAA----CATTT---CCACACC--GGTGCCGAAAATC----------TGG--------TTTT------CGCACCTG-CCCATTT----TCCC--AGACACTTA-CCCC---------GCCG-----------CACGACCCCG-CGGTGCAAACG--AAAAATTTCTTA--TCACAGCCCCAC--ATCACAC---AAACA-TTTTGGCAGCCACGCACTTT-GCATGA--CCCACAATGAACAA-----------------TTGCTGACCCCGCC-AAATAGGAAGCCGCCGAGCTCGGAAAGGGTTCCTTCAAGTACGCATGGGTTCTTGACAAGCTCAAGGCCGAGCGTGAGCGTGGTATCACCATTGATATCGCT-CTCTGGAAGTTCGAGACCAACGAGTACAATGTCACCGTCATT-GGTTAGTATCCCTGCCCACA--ACATGTGTCAT-GTCTCTGAACTCAAGACTAACCTTGCAATACAGACGCTCCCGGTCA-CCGTGA
>Pestalotiopsis_rhododendri_IFRDCC_2399
CCCATGTGAACTTACCATT--GTTGCCTCGGCAG-AAGCTGCTCGGT-GCACCTTACCCT-GGAACGGCCTACCCTGTAGCGCCTTACCCTGGAACGGCTTACCCTGTAGCGGCTGCCGGTGGACTACCAAACTCTTGTTATTTTATTGTAATCTGAGCGTCTTATTTTAATAAGTCAAAACTTTCAACAACGGATCTCTTGGTTCTGGCATCGATGAAGAACGCAGCGAAATGCGATAAGTAATGTGAATTGCAGAATTCAGTGAATCATCGAATCTTTGAACGCACATTGCGCCCATTAGTATTCTAGTGGGCATGCCTGTTCGAGCGTCATTTCAACCCTTAAGCCTAGCTTAGTGTTGGGAGCCTACT---GCTTTTGCTAGCTGTAGCTCCTGAAATACAACGGCGGATCTGCGATATCCTCTGAGCGTAGTAA------TTTT-TATCTCGCTTTT-GACTGGAGTT-GCAGCGTCTTTAGCCGCTAAATCCCCT-AA-TTTTTAATGGTTGACCTCGGTGCTGCTTTCTGGTACG-TAGCC------ATATCTA--CCTCGACAC-GCCTCGATACG---------------------ACA-------------------------------ACCCTCC--GCAACTCG----ACAA--------CGACCTTCTCAACAACTGC-TTGGTTGGAACCAAAGAAAAGAC-CTGATACTGACCGGTCTCTGATAGGCAAACCATCTCTGGCGAGCACGGTCTCGACAGCAATGGAGTGTACGTACCCTTTCCTTGGCTACTTGCTTTCCCACGAACATCTCAGCTAATACCCG-TGATTGTTCAGCTACAACGGTACCTCTGAGCTCCAGCTCGAGCGCATGAGCGTCTACTTCAACGAGGCTTCCGGCAACAAGTACGTTCCTCGTGCCGTCCTCGTCGATCTCGAGCCCGGTACCATGGATGCCGTCCGCGCCGGTCCTTTCGGTCAGCTCTTCCGCCCTGACAACTTTGTCTTCGG-TCAGTCCGGTGCC---GGAAACAACTGGCATCG-T------CTCGCAAA----CATTTT--CCAACT---GGTGCCGAAAATC----------T-G--------TTTT------CGCACCTG-CCCATTT----TCCC--AGACACTTA-CCCC---------GCCG-----------CACGACCCCG-CGGTGCAAACG--AAAAATTTCTTA--TCACAGCCCCAC--ATCGCAC---AAACA-TTTTGGCAGCCATGCACTTT-CCATGA--CCCACAATGAACAA-----------------TTGCTGACCCCGCC-AAATAGGAAGCCGCCGAGCTCGGAAAGGGTTCCTTCAAGTACGCATGGGTTCTTGACAAGCTCAAGGCCGAGCGTGAGCGTGGTATCACCATTGATATCGCT-CTCTGGAAGTTCGAGACCAACGAGTACAATGTCACCGTCATT-GGTTAGTATCCCGGCCCACA--CCATGTACCAT-GCATCCGACCTT-GTACTAACATCACAATACAGATGCTCCCGGTCA-CCGTGA
>Pestalotiopsis_rosea_MFLUCC_12_0258
CCCATGTGAACTTACCATT--GTTGCCTCGGCAG-AAGCTGCTCGGT-ACACCTTACCTT-GGAACGGCCTACCCTGTAGCGCCTTACCCTGGAACGGCTTACCCTGTAACGGCTGCCGGTGGACTACCAAACTCTTGTTATTTTATTGTAATCTGAGCGTCTTATTTTAATAAGTCAAAACTTTCAACAACGGATCTCTTGGTTCTGGCATCGATGAAGAACGCAGCGAAATGCGATAAGTAATGTGAATTGCAGAATTCAGTGAATCATCGAATCTTTGAACGCACATTGCGCCCATTAGTATTCTAGTGGGCATGCCTGTTCGAGCGTCATTTCAACCCTTAAGCCTAGCTTAGTGTTGGGAGCCTACT---GCTTTTACTAGCTGTAGCTCCTGAAATACAACGGCGGATCTGCGATATCCTCTGAGCGTAGTAA------TTTT-TATCTCGCTTTT-GACTGGAGTT-GCAGCGTCTTTAGCCGCTAAATCCCCC-AA-TTTTTAATGGTTGACCTCGGTGCTGCTTTCTGGTATG-TAGCC-------CATCTA--CCTCGACGC-GCCTCAATACG---------------------ACA--------------------------------CCACCG--GCAACTCG----ACAA--------CGACATTCTCAAC---TGC-TTGGTTGAAACCAAAAGAAAGAC-CTGATACTGACCGGTCTTTGATAGGCAAACCATCTCTGGCGAGCACGGTCTCGACAGCAATGGAGTGTACGTACCCTTTCCCTGGCTACTCGTTTTTCCACGAACATGTCAGCTAACAGTCG-TGCTTGTTCAGCTACAACGGTACCTCCGAGCTCCAGCTCGAGCGCATGAGCGTCTACTTCAACGAGGCTTCCGGTAACAAGTACGTTCCTCGTGCCGTCCTCGTCGATCTCGAGCCCGGTACCATGGATGCCGTCCGCGCCGGTCCTTTCGGTCAGCTCTTCCGCCCTGACAACTTCGTCTTCGG-CCAGTCCGGTGCC---GGAAACAACTGGCATCA-C------CTCGCAAA----CATTT---CCACACT--GGTGCCGAAAATC----------TGG--------TTTT------CGCACCTG-CCCATTT----TCCC--AGACACTTA-CCCC---------GCCG-----------CACGACCCCG-CGGTGCAAACG--AAAAATTTCTTA--TCACAGCCCCAC--ATCACAC---AAACA-TTTTGGCAGCCACGCACTTT-GCATGA--CCCACAATGAACAA-----------------TTGCTGACCCCGCT-AAATAGGAAGCCGCCGAGCTCGGAAAGGGTTCCTTCAAGTACGCATGGGTTCTTGACAAGCTCAAGGCCGAGCGTGAGCGTGGTATCACCATTGATATCGCT-CTCTGGAAGTTCGAGACCAACGAGTACAATGTCACCGTCATT-GGTTAGTATCCCTGCCCACA--CCATGCATCAT-GTCTTCGAACTCAAGACTAACCTTGCAATACAGACGCTCCCGGTCA-CCGTGA
>Pestalotiopsis_rosarioides_CGMCC_3_23549
CCCATGTGAACTTACCATT--GTTGCCTCGGCAG-AAGCTACCTGGT--TACCTTACCTT-GGAACGGCCTACCCTGTAGCGCCTTACCCTGGAACGGCCTACCCTGTAACGGCTGCCGGTGGACTACCAAACTCTTGTTATTTTATTGTAATCTGAGCGTCTTATTTTAATAAGTCAAAACTTTCAACAACGGATCTCTTGGTTCTGGCATCGATGAAGAACGCAGCGAAATGCGATAAGTAATGTGAATTGCAGAATTCAGTGAATCATCGAATCTTTGAACGCACATTGCGCCCATTAGTATTCTAGTGGGCATGCCTGTTCGAGCGTCATTTCAACCCTTAAGCCTAGCTTAGTGTTGGGAGCCTACT---GCTTTTGCTAGCGGTAGCTCCTGAAATACAACGGCGGATCTGCGATATCCTCTGAGCGTAGTAA------TTTT-TATCTCGCTTTT-GACTGGAGTT-GCAGCGTCTTTAGCCGCTAAACCCCCC-AA-TTTTTAATGGTTGACCTC------------------------------------------TCGACAC-GCCTCAATACG---------------------ACA-------------------------------ACCCCCC--GCAACTCG----ACAA--------CGACGTTCTCAACAAGTGC-TTGGTTGGAAACAAGGGAAAGAC-TTGATACTGACCGGTCCCTGATAGGCAAACCATCTCTGGCGAACACGGTCTCGACAGCAATGGAGTGTACGTACCCTTTCCTTAGCTACTTGCTTTCCCACGAACATCTTAGCTAACACTCG-TGGTTGTTCAGCTACAACGGTACCTCCGAGCTCCAGCTCGAGCGCATGAGCGTCTACTTCAACGAGGCTTCCGGCAACAAGTACGTTCCTCGTGCCGTCCTCGTCGATCTCGAGCCCGGTACCATGGATGCCGTCCGCGCCGGTCCTTTCGGTCAGCTCTTCCGCCCTGACAACTTCGTCTTCGG-TCAGTCCGGTGCC---GGAAACAACTGG---------------------------------CCAACC---GGTGCCGAGAATC----------T-G--------TTTT------CGCATCTG-CCCATTT----TCCC--AGACACTTA-CCCC---------GCCG-----------TACGACCCCG-CGGTGCAAACG--AAAAATTTCTTA--TCACAGCCCCAC--ATCGCAC---AAACA-TTTTGGCAGCCATGCACTTT-CCAAGA--CCCACAATGAACAT-----------------TTGCTGACCCCGCC-AAATAGGAAGCCGCCGAGCTCGGAAAGGGTTCCTTCAAGTACGCATGGGTTCTTGACAAGCTCAAGGCCGAGCGTGAGCGTGGTATCACCATCGATATCGCT-CTCTGGAAGTTCGAGACCAACGAGTACAATGTCACCGTCATT-GGTTAGTATTCCTGTCCACA--CGATGTACTAT-GCATCTGAATGT-ATACTAACATGGCAACACAGATGCTCCCGGTCA-CCGTGA
>Pestalotiopsis_sabal_ZHKUCC_22_0035
CCCATGTGAACTTACCATT--GTTGCCTCGGCAG-AAGCTGCTCGGT-GCACCTTACCTT-GGAACGGCCTACCCTGTAGCGCCTTACCCTGGAACGGCTTACCCTGTAGCGGCTGCCGGTGGACTACCAAACTCTTGTTATTCTATTGTAATCTGAGCGTCTTATTTTAATAAGTCAAAACTTTCAACAACGGATCTCTTGGTTCTGGCATCGATGAAGAACGCAGCGAAATGCGATAAGTAATGTGAATTGCAGAATTCAGTGAATCATCGAATCTTTGAACGCACATTGCGCCCATTAGTATTCTAGTGGGCATGCCTGTTCGAGCGTCATTTCAACCCTTAAGCCTAGCTTAGTGTTGGGAGCCTACT---GCTTTTGCTAGCTGTAGCTCCTGAAATACAACGGCGGATCTGCGATATCCTCTGAGCGTAGTAA------TTTT-TATCTCGCTTTT-GACTGGAGTT-GCAGCGTCTTTAGCCGCTAAACCCCCC-AA-TTTTTAATGGTTGACCTCGGTGCTGCCTTCTGGTATG-TAGCC-------CATCTA--CCCCGACGC-GTCTCAATACG---------------------ACA--------------------------------CCCCCG--GCAACTCG----ACAA--------CGACGTTCTCAAC---TGC-TTGGTTGAAACCAAATGAAAGAC-TTGATACTGACCGGTCTCTGATAGGCAAACCATCTCTGGCGAGCACGGTCTCGACAGCAATGGAGTGTACGTACCCTTTCCCTGGCTACTCGCTTTCTCGTGAACATGTCAGCTAACACTCG-TGCTTGTTCAGCTACAACGGTACCTCCGAGCTCCAGCTCGAGCGCATGAGCGTCTACTTCAACGAGGCTTCCGGCAACAAGTACGTTCCTCGTGCCGTCCTCGTCGATCTCGAGCCCGGTACCATGGATGCCGTCCGCGCCGGTCCTTTCGGTCAGCTCTTCCGCCCTGACAACTTCGTCTTCGG-TCAGTCCGGTGCC---GGAAACAACTGGCATCA-C------CTCGCAAA----CATTT---CCACGCC--GGTGCCGAAAATC----------TGG--------TTTT------CGCACCTG-CCCATTT----TCCC--GGACACTTA-CCCC---------GCCG-----------CACGACCCCG-CGGTGCAAACG--AAAAATTTCTTA--TCATGGCCCCAC--ATCACAC---AAACA-TTTTGGCAGCCACGCACTTT-GCAAGA--CCCACAACGAACAA-----------------TTGCTGACCCCGCC-AAATAGGAAGCCGCCGAGCTCGGTAAGGG-TCCTTCAAGTAAA----------------------------------------------------------------------------------------------------------------------------------------------------------------------------------------------
>Pestalotiopsis_sequoiae_MFLUCC_13_0399
CCCATGTGAACTTACCATT--GTTGCCTCGGCAG-AAGCTACCTGGT--TACCCTACCTT-GGAACGGCCTACCCTGTAGCGCCTTACCCTGGAACGGCCTACCCTGTAACGGCTGCCGGTGGACTACCAAACTCTTGTTATTTTATTGTAATCTGAGCGTCTTATTTTAATAAGTCAAAACTTTCAACAACGGATCTCTTGGTTCTGGCATCGATGAAGAACGCAGCGAAATGCGATAAGTAATGTGAATTGCAGAATTCAGTGAATCATCGAATCTTTGAACGCACATTGCGCCCATTAGTATTCTAGTGGGCATGCCTGTTCGAGCGTCATTTCAACCCTTAAGCCTAGCTTAGTGTTGGGAGCCTACC---GCTTTTGCTAGCGGTAGCTCCTGAAATACAACGGCGGATCTGCGATATCCTCTGAGCGTAGTAA------TTTT-TATCTCGCTTTT-GACTGGAGTT-GCAGCGTCTTTAGCCGCTAAACCCCCCAAA-------------------------------------------------------------------------------------------------------------------------------------------------------------------------------------------------------------------------------------------------------------------------------------------------------------------------------------------------------------------------------------------------------------------------------------------------------------------------------------------------------------------------------------------------------------------------------------------------------------------------------------------------------------------------------------------------------------------------------------------------------------------------------------------------------------------------------------------------------------------------------------------------------------------------------------------------------------------------------------------------------------------------------------------------------------------------------------------------------------------
>Pestalotiopsis_scoparia_CBS_176_25
CCCATGTGAACTTACCATT--GTTGCCTCGGCAG-AAGCTACCTGGT-TTACCTTACCTT-GGAACGGCCTACCCTGTAGCGCCTTACCCTGGAACGGCCTACCCTGTAACGGCTGCCGGTGGACTACCAAACTCTTGTTATTTTATTGTAATCTGAGCGTCTTATTTTAATAAGTCAAAACTTTCAACAACGGATCTCTTGGTTCTGGCATCGATGAAGAACGCAGCGAAATGCGATAAGTAATGTGAATTGCAGAATTCAGTGAATCATCGAATCTTTGAACGCACATTGCGCCCATTAGTATTCTAGTGGGCATGCCTGTTCGAGCGTCATTTCAACCCTTAAGCCTAGCTTAGTGTTGGGAGCCTACT---GCTTTTGCTAGCGGTAGCTCCTGAAATACAACGGCGGATCTGCGATATCCTCTGAGCGTAGTAA------TTTT-TATCTCGCTTTT-GACTGGAGTT-GCAGCGTCTTTAGCCGCTAAACCCCCC-AA-TTTTTAATGGTTGACCTCGGTGCTGCCTTTTGGTATG-TAGCC-------CATCTA--CCTCGACAC-GCCTCAATACG---------------------ACA-------------------------------ACCCCCC--GCAACTCG----ACAA--------CGACGTTCTCAACAAGTGC-TTGGTTGGAAACAAGGGAAAGAC-TTGACACTGACCGGTCCCTGATAGGCAAACCATCTCTGGCGAGCACGGTCTCGACAGCAATGGAGTGTACGTACCCTTTCCTTGGCTACTTGCTTTCCCACGAACATCTCAGCTAACACTCG-TGGTTTTTCAGCTACAACGGTACCTCCGAGCTCCAGCTCGAGCGCATGAGCGTCTACTTCAACGAGGCTTCCGGCAACAAGTACGTTCCTCGTGCCGTCCTCGTCGATCTCGAGCCCGGTACCATGGATGCCGTCCGCGCCGGTCCTTTCGGTCAGCTCTTCCGCCCTGACAACTTCGTCTTCGG-TCAGTCCGGTGCC---GGAAACAACTGGCATCG-C------CTCGCAAA----CATT----CCAACC---GGTGCCGAAAATC----------T-G--------TTTT------CGCACCTG-CCCATTT----TCCC--AGACACTTA-CCCC---------GCCG-----------CACGACCCCG-CGGTGCAAACG--AAAAATTTCTTA--TCACAGCCCCAC--ATCACAC---AAACA-TTTTCGCAGCCATGCACTTT-CCAGGA--CCCACAATGAACAA-----------------TTGCTGACCCCGCC-AAATAGGAAGCCGCCGAGCTCGGAAAGGGTTCCTTCAAGTACGCATGGGTTCTTGACAAGCTCAAGGCCGAGCGTGAGCGTGGTATCACCATTGATATCGCT-CTCTGGAAGTTCGAGACCAACGAGTACAATGTCACCGTCATT-GGTTAGTCACCCTGTCCATG--CGATGTACCAT-GCATCTGAATGT-ATGCTAACATGGCAACACAGATGCTCCCGGTCA-CCGTGA
>Pestalotiopsis_shaanxiensis_CFCC_57356
CCCATGTGAACTTACCATT--GTTGCCTCGGCAG-AAGCTGCTCGGT-ACACCTTACCTT-GGAACGGCCTACCCTGTAGCGCCTTACCCTGGAACGGCTTACCCTGTAACGGCTGCCGGTGGACTACCAAACTCTTGTTATTTTATTGTAATCTGAGCGTCTTATTTTAATAAGTCAAAACTTTCAACAACGGATCTCTTGGTTCTGGCATCGATGAAGAACGCAGCGAAATGCGATAAGTAATGTGAATTGCAGAATTCAGTGAATCATCGAATCTTTGAACGCACATTGCGCCCATTAGTATTCTAGTGGGCATGCCTGTTCGAGCGTCATTTCAACCCTTAAGCCTAGCTTAGTGTTGGGAGCCTACT---GCTTTTACTAGCTGTAGCTCCTGAAATACAACGGCGGATCTGCGATATCCTCTGAGCGTAGTAA------TTTT-TATCTCGCTTTT-GACTGGAGTT-GCAGCGTCTTTAGCCGCTAAATCCCCC-AA-TTTTTAATGGTTGACCTCGGTGCTGCCTTCTGGTATG-TAGCC-------CATCTA--CCTCGACGC-GCCTCAATACG---------------------ACA-------------------------------CCCCCCG--GCAACTCG----ACAA--------CGACATTCTCAAC---TGC-TTGTTTGGAACCATACGAAAGAC-TTGATACTGACCGGTCTATGATAGGCAAACCATCTCTGGCGAGCACGGTCTCGACAGCAATGGAGTGTACGTACCCTTTCCCTGGCTACTCGCTTTCTCGTGAACATGTCAGCTAACAGTTG-TGCTTGTTCAGCTACAACGGTACCTCCGAGCTCCAGCTCGAGCGCATGAGCGTCTACTTCAACGAGGCTTCCGGCAACAAGTACGTTCCTCGTGCCGTCCTCGTCGATCTCGAGCCCGGTACCATGGATGCCGTCCGCGCCGGTCCTTTCGGTCAGCTCTTCCGCCCTGACAACTTCGTCTTCGG-TCAGTCCGGTGCC---GGAAACAACTGGCATCA-T---CACCTCGCAAA----CATTT---CCACACC-GGGTGCCGAAAATC----------TGG--------ATTT------CGCACCTG-CCCATTT----TCCC--AGACACTTA-CCCC---------GCCG-----------CACGACCCCG-CGGTGCAAACG--AAAAATTTCTTA--TCGCAGCCCCAC--ATCACAC---AAACA-TTTTGGCAGCCACGCACTTT-GCATGA--CCCACAATGAACAA-----------------TTGCTGACCCCGCC-AAATAGGAAGCCGCCGAGCTCGGAAAGGGTTCCTTCAAGTACGCATGGGTTCTTGACAAGCTCAAGGCCGAGCGTGAGCGTGGTATCACCATTGATATCGCT-CTCTGGAAGTTCGAGACCAACGAGTACAATGTCACCGTCATT-GGTTAGTATCCCTGCCCACA--ACATGTGTCAT-GTCTCTGAACTCAAGACTAACCTTGCAATACAGACGCTCCCGGTCA-CCGTGA
>Pestalotiopsis_shaanxiensis_CFCC_54958
CCCATGTGAACTTACCATT--GTTGCCTCGGCAG-AAGCTGCTCGGT-ACACCTTACCTT-GGAACGGCCTACCCTGTAGCGCCTTACCCTGGAACGGCTTACCCTGTAACGGCTGCCGGTGGACTACCAAACTCTTGTTATTTTATTGTAATCTGAGCGTCTTATTTTAATAAGTCAAAACTTTCAACAACGGATCTCTTGGTTCTGGCATCGATGAAGAACGCAGCGAAATGCGATAAGTAATGTGAATTGCAGAATTCAGTGAATCATCGAATCTTTGAACGCACATTGCGCCCATTAGTATTCTAGTGGGCATGCCTGTTCGAGCGTCATTTCAACCCTTAAGCCTAGCTTAGTGTTGGGAGCCTACT---GCTTTTACTAGCTGTAGCTCCTGAAATACAACGGCGGATCTGCGATATCCTCTGAGCGTAGTAA------TTTT-TATCTCGCTTTT-GACTGGAGTT-GCAGCGTCTTTAGCCGCTAAATCCCCC-AA-TTTTTAATGGTTGACCTCGGTGCTGCCTTCTGGTATG-TAGCC-------CATCTA--CCTCGACGC-GCCTCAATACG---------------------ACA-------------------------------CCCCCCG--GCAACTCG----ACAA--------CGACATTCTCAAC---TGC-TTGTTTGGAACCATACGAAAGAC-TTGATACTGACCGGTCTATGATAGGCAAACCATCTCTGGCGAGCACGGTCTCGACAGCAATGGAGTGTACGTACCCTTTCCCTGGCTACTCGCTTTCTCGTGAACATGTCAGCTAACAGTTG-TGCTTGTTCAGCTACAACGGTACCTCCGAGCTCCAGCTCGAGCGCATGAGCGTCTACTTCAACGAGGCTTCCGGCAACAAGTACGTTCCTCGTGCCGTCCTCGTCGATCTCGAGCCCGGTACCATGGATGCCGTCCGCGCCGGTCCTTTCGGTCAGCTCTTCCGCCCTGACAACTTCGTCTTCGG-TCAGTCCGGTGCC---GGAAACAACTGGCATCA-T---CACCTCGCAAA----CATTT---CCACACCG-GGTGCCGAAAATC----------TGG--------ATTT------CGCACCTG-CCCATTT----TCCC--AGACACTTA-CCCC---------GCCG-----------CACGACCCCG-CGGTGCAAACG--AAAAATTTCTTA--TCGCAGCCCCAC--ATCACAC---AAACA-TTTTGGCAGCCACGCACTTT-GCATGA--CCCACAATGAACAA-----------------TTGCTGACCCCGCC-AAATAGGAAGCCGCCGAGCTCGGAAAGGGTTCCTTCAAGTACGCATGGGTTCTTGACAAGCTCAAGGCCGAGCGTGAGCGTGGTATCACCATTGATATCGCT-CTCTGGAAGTTCGAGACCAACGAGTACAATGTCACCGTCATT-GGTTAGTATCCCTGCCCACA--ACATGTGTCAT-GTCTCTGAACTCAAGACTAACCTTGCAATACAGACGCTCCCGGTCA-CCGTGA
>Pestalotiopsis_shoreae_MFLUCC_12_0314
CCCATGTGAACTTACCATT--GTTGCCTCGGCAG-AAGCTGCTCGGT-GCACCTTACCTT-GGAACGGCCTACCCTGTAGCGCCTTACCCTGGAACGGCTTACCCTGCAACGGCTGCCGGTGGACTACCAAACTCTTGTTATTTTATGGTTATCTGAGCGTCTTATTTTAATAAGTCAAAACTTTCAACAACGGATCTCTTGGTTCTGGCATCGATGAAGAACGCAGCGAAATGCGATAAGTAATGTGAATTGCAGAATTCAGTGAATCATCGAATCTTTGAACGCACATTGCGCCCATTAGTATTCTAGTGGGCATGCCTGTTCGAGCGTCATTTCAACCCTTAAGCCTAGCTTAGTGTTGGGAGCCTACT---GCTTTTACTAGCTGTAGCTCCTGAAATACAACGGCGGATCTGCGATATCCTCTGAGCGTAGTAA------TTTT-TATCTCGCTTTT-GACTGGAGTT-GCAGCGTCTTTAGCCGCTAAACCCCC--AA-TTTTTACTGG-TGACCTC----------------GAG-GGGAG-------CATC-A--CCTCGACAC-GCCTC-ATACG---------------------ACA--------------------------------CCCTCC--GCAACTCG----ACGA--------CGACATTCTCGGC---TAC-TTGGTTGAAACCAAACGAAAAAC-TTGATACTGACCGGTCTCTGTTAGGCAAACCATCTCTGGCGAGCACGGTCTCGACAGCAATGGAGTGTACGTACCATTTACTTGGCTCCTTGCTTTCCCACGAACACGTTAGCTAACACTCG-TGCTTGCTCAGCTACAACGGCACCTCCGAGCTCCAGCTCGAGCGCATGAGCGTCTACTTCAACGAGGCTTCCGGCAACAAGTACGTTCCTCGTGCCGTCCTCGTCGATCTCGAGCCCGGTACCATGGACGCCGTCCGCGCCGGTCCTTTCGGCCAGCTCTTCCGCCCTGACAACTTCGTCTTCGG-TCAGTCCGGTGCC---GGAAACAACTGGCATCA-C------CTCGCAAA----CAATTT--CCAACA---GGTGCCGAAAATC----------T-G--------TTTT------CGCACCTG-CCCATTG----TCCC--AGACACTTA-CCCC---------GCCG-----------CACGACCCCG-CGGTGCAAACG--AAAAATTTCTTA--TCACAGCCCCAC--TTCACAC----AACA-TTTTGGCAGCCACGCACTTT-GCATGA--CCCACAA-AAACAA-----------------TTGCTGACCCCGCC-AAACAGGAAGCCGCCGAGCTCGGAAAGGGTTCCTTCAAGTACGCATGGGTTCTTGACAAGCTCAAGGCCGAGCGTGAGCGTGGTATCACCATTGATATCGCT-CTCTGGAAGTTCGAGACCAACGAGTACAATGTCACCGTCATT-GGTTAGTATCACTGTCCACA--ACATGTATCAT---GTCCGAACTC-AGACTAACGTTATCATACAGACGCTCCCGGTCA-CCGTGA
>Pestalotiopsis_sichuanensis_CGMCC_3_18244
CCCATGTGAACTTACCATT--GTTGCCTCGGCAG-AAGCTGCTCGGC-GCGCCTTACCTT-GGAACGGCCTACCCTGTAGCGCCTTACCCTGGAACGGCTTACCCTGCAACGGCTGCCGGTGGACTACCAAACTCTTGTTATTTTATGGTTATCTGAGCGTCTTATTTTAATAAGTCAAAACTTTCAACAACGGATCTCTTGGTTCTGGCATCGATGAAGAACGCAGCGAAATGCGATAAGTAATGTGAATTGCAGAATTCAGTGAATCATCGAATCTTTGAACGCACATTGCGCCCATTAGTATTCTAGTGGGCATGCCTGTTCGAGCGTCATTTCAACCCTTAAGCCTAGCTTAGTGTTGGGAGCCTACT---GCTTTTGCTAGCTGTAGCTCCTGAAATACAACGGCGGATCTGCGATATCCTCTGAGCGTAGTAA------TTTT-TATCTCGCTTTT-GACTGGAGTT-GCAGCGTCTTTAGCCGCTAAACCCCCC-AA-TTTTTAATGGTTGACCTCGGTGCTGCCTTCTGGTATG-TAGCC-------CATCTA--CCTCGACAC-GCCTCAATACG---------------------ACA--------------------------------CCCTCC--GCAACTCG----ACGA--------CGACATTCTCGGC---TTC-TTGGTTGGAACCGAACCAAAGAC-TTGATACTGACCGGTCTCTGATAGGCAAACCATCTCTGGCGAGCACGGTCTCGACAGCAATGGAGTGTACGTACCGTTTCCTTGCCTACTTGCTTTCCCACGAACATGTTAGCTAACACTCG-TGCTTGCTCAGCTACAACGGCACCTCCGAGCTCCAGCTCGAGCGCATGAGCGTCTACTTCAACGAGGCTTCCGGCAACAAGTACGTTCCTCGTGCCGTCCTCGTCGATCTCGAGCCCGGTACCATGGACGCCGTCCGCGCCGGTCCTTTCGGCCAGCTCTTCCGCCCTGACAACTTCGTCTTCGG-TCAGTCCGGTGCC---GGAAA-------CGTCA-T---CACCTCGCAAA----CATTTT--CCAACC---GGTCCCGAAATTC----------T-G--------TTTT------CGCACCTG-CCCACTT----TCCC--AGACACTTA-CCCC---------GCCG-----------CACGACCCCG-CGGTGCAAACG--AAAAATTTCTTA--TCATAGCCCCAC--TTCACAC----AACA-TTTTGGCAGCCACGCACTTT-GCATGA--CCCATAATGAACAA-----------------TTGCTGACCCCGCC-AAATAGGAAGCCGCCGAGCTCGGAAAGGGTTCCTTCAAGTACGCATGGGTTCTTGACAAGCTCAAGGCCGAGCGTGAGCGTGGTATCACCATTGATATCGCT-CTCTGGAAGTTCGAGACCAACGAGTACAATGTCACCGTCATT-GGTTAGTATCCCTGTCCACA--GAAAGTATCAT-GTGTCCGAACAC-AGACTAACATCGCGATACAGACGCTCCCGGTCA-CCGTGA
>Pestalotiopsis_silvicola_CFCC_57363
CCCATGTGAACTTACCATT--GTTGCCTCGGCAG-AAGCTGCTCGGT-ATACCCTACCTT-GGAACGGCCTACCCTGTAGCGCCTTACCCTGGAACGGCTTACCCTGCAACGGCTGCCGGTGGACTACTAAACTCTTGTTATTTTATTGTAATCTGAGCGTCTTATTTTAATAAGTCAAAACTTTCAACAACGGATCTCTTGGTTCTGGCATCGATGAAGAACGCAGCGAAATGCGATAAGTAATGTGAATTGCAGAATTCAGTGAATCATCGAATCTTTGAACGCACATTGCGCCCATTAGTATTCTAGTGGGCATGCCTGTTCGAGCGTCATTTCAACCCTTAAGCCTAGCTTAGTGTTGGGAGCCTACT---GCTTTTGCTAGCGGTAGCTCCTGAAATACAACGGCGGATCTGCGATATCCTCTGAGCGTAGTAA------TTTT-TATCTCGCTTTT-GACTGGAGTT-GCAGCGTCTTTAGCCGCTAAACCCCCC-AA-TTTTTAATGGTTGACCTCGGTGCTGCCTTCTGGTATG-TAGCC-------CATCTA--CCTCGGCAC-GCCTCAATACG---------------------ACA--------------------------------CCCTCC--GCAACTCG----ACGA--------CGACATTCTCGGC---TAC-TTGGTTGGAACCGAACGAAAGAT-TTGATACTGACCGGTCTCTGATAGGCAAACCATCTCTGGCGAGCACGGTCTCGACAGCAATGGAGTGTACGTACCATTTCCTTGCCTACTTGCTTTCCCACGAACATGTTAGCTAACACTCG-TGCTTGCTCAGCTACAACGGCACCTCCGAGCTCCAGCTCGAGCGCATGAGCGTCTACTTCAACGAGGCGTCCGGCAACAAGTACGTTCCTCGTGCCGTCCTCGTCGATCTCGAGCCCGGTACCATGGACGCCGTCCGCGCCGGTCCTTTCGGCCAGCTCTTCCGCCCTGACAACTTCGTCTTCGG-TCAGTCCGGTGCC---GGAAACAACTGGAATCA-T---CGACTCGCAAA----CATTTT--CCAACC---GGTGCCGAAATTC----------T-G--------TTTT------CGCACCTG-CCCATTT----TCCC--AGACACTTA-CCCC---------GCCG-----------CACGACCCCG-CGGTGCAAACG--AAAAATTTCTTA--TCACAGCCCCAC--TTCACAC----AACA-TTTTGGCAGCCACGCACTTT-GCATGA--CCCACAATGAACAA-----------------TTGCTGACCCCGCC-AAATAGGAAGCCGCCGAGCTCGGAAAGGGTTCCTTCAAGTACGCATGGGTTCTTGACAAGCTCAAGGCCGAGCGTGAGCGTGGTATCACCATTGATATCGCT-CTCTGGAAGTTCGAGACCAACGAGTACAATGTCACCGTCATT-GGTTAGTATCCCTGTCCACA--GAAAGTATCAT-GTGTCCGAACTC-AGACTAACATCGCAATACAGACGCTCCCGGTCA-CCGTGA
>Pestalotiopsis_silvicola_CFCC_55296
CCCATGTGA-CTTACCATT--GTTGCCTCGGCAG-AAGCTGCTCGGT-ATACCCTACCTT-GGAACGGCCTACCCTGTAGCGCCTTACCCTGGAACGGCTTACCCTGCAACGGCTGCCGGTGGACTACTAAACTCTTGTTATTTTATTGTAATCTGAGCGTCTTATTTTAATAAGTCAAAACTTTCAACAACGGATCTCTTGGTTCTGGCATCGATGAAGAACGCAGCGAAATGCGATAAGTAATGTGAATTGCAGAATTCAGTGAATCATCGAATCTTTGAACGCACATTGCGCCCATTAGTATTCTAGTGGGCATGCCTGTTCGAGCGTCATTTCAACCCTTAAGCCTAGCTTAGTGTTGGGAGCCTACT---GCTTTTGCTAGCGGTAGCTCCTGAAATACAACGGCGGATCTGCGATATCCTCTGAGCGTAGTAA------TTTT-TATCTCGCTTTT-GACTGGAGTT-GCAGCGTCTTTAGCCGCTAAACCCCCC-AA-TTTTTAATGGTTGACCTCGGTGCTGCCTTCTGGTATG-TAGCC-------CATCTA--CCTCGGCAC-GCCTCAATACG---------------------ACA--------------------------------CCCTCC--GCAACTCG----ACGA--------CGACATTCTCGGC---TAC-TTGGTTGGAACCGAACGAAAGAT-TTGATACTGACCGGTCTCTGATAGGCAAACCATCTCTGGCGAGCACGGTCTCGACAGCAATGGAGTGTACGTACCATTTCCTTGCCTACTTGCTTTCCCACGAACATGTTAGCTAACACTCG-TGCTTGCTCAGCTACAACGGCACCTCCGAGCTCCAGCTCGAGCGCATGAGCGTCTACTTCAACGAGGCGTCCGGCAACAAGTACGTTCCTCGTGCCGTCCTCGTCGATCTCGAGCCCGGTACCATGGACGCCGTCCGCGCCGGTCCTTTCGGCCAGCTCTTCCGCCCTGACAACTTCGTCTTCGG-TCAGTCCGGTGCC---GGAAACAACTG-AATCA-T---CGACTCGCAAA----CATTTT--CCAACC---GGTGCCGAAATTC----------T-G--------TTTT------CGCACCTG-CCCATTT----TCCC--AGACACTTA-CCCC---------GCCG-----------CACGACCCCG-CGGTGCAAACG--AAAAATTTCTTA--TCACAGCCCCAC--TTCACAC----AACA-TTTTGGCAGCCACGCACTTT-GCATGA--CCCACAATGAACAA-----------------TTGCTGACCCCGCC-AAATAGGAAGCCGCCGAGCTCGGAAAGGGTTCCTTCAAGTACGCATGGGTTCTTGACAAGCTCAAGGCCGAGCGTGAGCGTGGTATCACCATTGATATCGCT-CTCTGGAAGTTCGAGACCAACGAGTACAATGTCACCGTCATT-GGTTAGTATCCCTGTCCACA--GAAAGTATCAT-GTGTCCGAACTC-AGACTAACATCGCAATACAGACGCTCCCGGTCA-CCGTGA
>Pestalotiopsis_silvicola_CFCC_54915
CCCATGTGAACTTACCATT--GTTGCCTCGGCAG-AAGCTGCTCGGT-ATACCCTACCTT-GGAACGGCCTACCCTGTAGCGCCTTACCCTGGAACGGCTTACCCTGCAACGGCTGCCGGTGGACTACTAAACTCTTGTTATTTTATTGTAATCTGAGCGTCTTATTTTAATAAGTCAAAACTTTCAACAACGGATCTCTTGGTTCTGGCATCGATGAAGAACGCAGCGAAATGCGATAAGTAATGTGAATTGCAGAATTCAGTGAATCATCGAATCTTTGAACGCACATTGCGCCCATTAGTATTCTAGTGGGCATGCCTGTTCGAGCGTCATTTCAACCCTTAAGCCTAGCTTAGTGTTGGGAGCCTACT---GCTTTTGCTAGCGGTAGCTCCTGAAATACAACGGCGGATCTGCGATATCCTCTGAGCGTAGTAA------TTTT-TATCTCGCTTTT-GACTGGAGTT-GCAGCGTCTTTAGCCGCTAAACCCCCC-AA-TTTTTAATGGTTGACCTCGGTGCTGCCTTCTGGTATG-TAGCC-------CATCTA--CCTCGGCAC-GCCTCAATACG---------------------ACA--------------------------------CCCTCC--GCAACTCG----ACGA--------CGACATTCTCGGC---TAC-TTGGTTGGAACCGAACGAAAGAT-TTGATACTGACCGGTCTCTGATAGGCAAACCATCTCTGGCGAGCACGGTCTCGACAGCAATGGAGTGTACGTACCATTTCCTTGCCTACTTGCTTTCCCACGAACATGTTAGCTAACACTCG-TGCTTGCTCAGCTACAACGGCACCTCCGAGCTCCAGCTCGAGCGCATGAGCGTCTACTTCAACGAGGCGTCCGGCAACAAGTACGTTCCTCGTGCCGTCCTCGTCGATCTCGAGCCCGGTACCATGGACGCCGTCCGCGCCGGTCCTTTCGGCCAGCTCTTCCGCCCTGACAACTTCGTCTTCGG-TCAGTCCGGTGCC---GGAAACAACTGGAATCA-T---CGACTCGCAAA----CATTTT--CCAACC---GGTGCCGAAATTC----------T-G--------TTTT------CGCACCTG-CCCATTT----TCCC--AGACACTTA-CCCC---------GCCG-----------CACGACCCCG-CGGTGCAAACG--AAAAATTTCTTA--TCACAGCCCCAC--TTCACAC----AACA-TTTTGGCAGCCACGCACTTT-GCATGA--CCCACAATGAACAA-----------------TTGCTGACCCCGCC-AAATAGGAAGCCGCCGAGCTCGGAAAGGGTTCCTTCAAGTACGCATGGGTTCTTGACAAGCTCAAGGCCGAGCGTGAGCGTGGTATCACCATTGATATCGCT-CTCTGGAAGTTCGAGACCAACGAGTACAATGTCACCGTCATT-GGTTAGTATCCCTGTCCACA--GAAAGTATCAT-GTGTCCGAACTC-AGACTAACATCGCAATACAGACGCTCCCGGTCA-CCGTGA
>Pestalotiopsis_smilacicola_MFLU_22_0165
CCCATGTGAACTTACCATT--GTTGCCTCGGCAG-AAGCTGCTCGGT-GCACCTTACCTT-GGAACGGCCTACCCTGTAGCGCCTTACCCTGGAACGGCTTACCCTGTAGCGGCTGCCGGCGGACTACCAAACTCTTGTTATTTTATTGTAATCTGAGCGTCTTATTTTAATAAGTCAAAACTTTCAACAACGGATCTCTTGGTTCTGGCATCGATGAAGAACGCAGCGAAATGCGATAAGTAATGTGAATTGCAGAATTCAGTGAATCATCGAATCTTTGAACGCACATTGCGCCCATTAGTATTCTAGTGGGCATGCCTGTTCGAGCGTCATTTCAACCCTTAAGCCTAGCTTAGTGTTGGGAGCCTACT---GCTTTTACTAGCTGTAGCTCCTGAAATACAACGGCGGATCTGCGATATCCTCTGAGCGTAGTAA------TTTT-TATCTCGCTTTT-GACTGGAGTT-GCAGCGTCTTTAGCCGCTAAACCCCCC-AA-TTTTTAATGGTTGACCTCGGTGCTGCCTTCTGGTATG-TAGCC-------CATCTA--CCCCGACGC-GTCTCAATACG---------------------ACA--------------------------------CCCCCG--GCAACTCG----ACAA--------CGACGTTCTCAAC---TGC-TTGGTTGAAACCAAATGAAAGAC-TTGATACTGATCGGTCTCTGATAGGCAAACCATCTCTGGCGAGCACGGTCTCGACAGCAATGGAGTGTACGTACCCTTTCCCTGGCTACTCGCTTTCTCGTGAACATGTCAGCTAACACTCG-TGCTTGTTCAGCTACAACGGTACCTCCGAGCTCCAGCTCGAGCGCATGAGCGTCTACTTCAACGAGGCTTCCGGCAACAAGTACGTTCCTCGTGCCGTCCTCGTCGATCTCGAGCCCGGTACCATGGATGCCGTCCGCGCCGGTCCTTTCGGTCAGCTCTTCCGCCCTGACAACTTCGTCTTCGG-TCAGTCCGGTGCC---GGAAACAACTGGCATCA-C------CTCGCAAA----CATTT---CCACGCC--GGTGCCGAAAATC----------TGG--------TTTT------CGCACCTG-CCCATTT----TCCC--GGACACTTA-CCCC---------GCCG-----------CACGACCCCG-CGGTGCAAACG--AAAAATTTCTTA--TCATGGCCCCAC--ATCACAC---AAACA-TTTTGGCAGCCACGCACTTT-GCAAGA--CCCACAACGAACAA-----------------TTGCTGACCCCGCC-AAATAGGAAGCCGCCGAGCTCGGAAAGGGTTCCTTCAAGTACGCATGGGTTCTTGACAAGCTCAAGGCCGAGCGTGAGCGTGGTATCACCATTGATATCGCT-CTCTGGAAGTTCGAGACCAACGAGTACAATGTCACCGTCATT-GGTTAGTATCCCTGTCCACA--ACATGCATCAT-GTCTCCGAACTCAAGACTAACCTTGCAATACAGATGCTCCC------------
>Pestalotiopsis_sonneratiae_CFCC_57394
CCCATGTGAACTTACCATT--GTTGCCTCGGCAG-AAGCTGCTCGGT-GCACCTTACCTT-GGAACGGCCTACCCTGTAGCGCCTTACCCTGGAACGGCTTACCCTGTAGCGGCTGCCGGTGGACTACCAAACTCTTGTTATTTTATTGTAATCTGAGCGTCTTATTTTAATAAGTCAAAACTTTCAACAACGGATCTCTTGGTTCTGGCATCGATGAAGAACGCAGCGAAATGCGATAAGTAATGTGAATTGCAGAATTCAGTGAATCATCGAATCTTTGAACGCACATTGCGCCCATTAGTATTCTAGTGGGCATGCCTGTTCGAGCGTCATTTCAACCCTTAAGCCTAGCTTAGTGTTGGGAGCCTACT---GCTTTTACTAGCTGTAGCTCCTGAAATACAACGGCGGATCTGCGATATCCTCTGAGCGTAGTAA------TTTT-TATCTCGCTTTT-GACTGGAGTT-GCAGCGTCTTTAGCCGCTAAACCCCCC-AA--TTTTAATGGTTGACCTCGGTGCTGCTTTCTGGTATG-TAGCC-------CATCTA--CCTCGACGC-GTCTCGATACG---------------------ACA--------------------------------CCCCCG--GCAACTTG----ACAA--------CGACATTCTCAAC---TGC-TTGGTTGAAACCATACGAAAGAC-TTGATACTGACCGGTCTATGATAGGCAAACCATTTCTGGCGAGCACGGTCTCGACAGCAATGGAGTGTACGTACCCTTTCCTTGGCTACTTGCTTTCTCGTGAACATGTCAGCTAACACTCG-TGCTTGCTCAGCTACAACGGTACCTCCGAGCTCCAGCTCGAGCGCATGAGCGTCTACTTCAACGAGGCTTCCGGCAACAAGTACGTTCCTCGTGCCGTCCTCGTCGATCTCGAGCCCGGTACCATGGATGCCGTCCGCGCCGGTCCTTTCGGTCAGCTCTTCCGCCCTGACAACTTCGTCTTCGG-TCAGTCCGGTGCC---GGAAACAACTGGCATCA-T---CACCTCACAAA----CATTT---CCACACC--GGTGCCGAAAATC----------TGG--------TTTT------CGCACCTG-CCCATTT----TCCC--AGACACTTA-CCCC---------GCCG-----------CACGACCCCG-CGGTGCAAACG--AAAAATTTCTTA--TCATAGCCCCAC--ATCAC-----AAACA-TTTTGGCAGCCACGCACTCT-GCATGA--CCCACAATGAACAA-----------------TTGCTGACCCCGCC-AAATAGGAAGCCGCCGAGCTCGGAAAGGGTTCCTTCAAGTACGCATGGGTTCTTGACAAGCTCAAGGCCGAGCGTGAGCGTGGTATCACCATTGATATCGCT-CTCTGGAAGTTCGAGACCAACGAGTACAATGTCACCGTCATT-GGTTAGTATCCCTGCCTACA--ACATGTGTCAT-GTCTCCGAACTCAAGACTAACCTTACAATACAGACGCTCCCGGTCA-CCGTGA
>Pestalotiopsis_spatholobi_SAUCC231201
CCCATGTGAACTTACCATT--GTTGCCTCGGCAG-AAGCTGCCCGGT-GCACCTTACCTT-GGAACGGCCTACCCTGTAGCGCCTTACCCTGGAACGGCTTACCCTGCAACGGCTGCCGGTGGACTACCAAACTCTTGTTATTTTATGGTTATCTGAGCGTCTTATTTTAATAAGTCAAAACTTTCAACAACGGATCTCTTGGTTCTGGCATCGATGAAGAACGCAGCGAAATGCGATAAGTAATGTGAATTGCAGAATTCAGTGAATCATCGAATCTTTGAACGCACATTGCGCCCATTAGTATTCTAGTGGGCATGCCTGTTCGAGCGTCATTTCAACCCTTAAGCCTAGCTTAGTGTTGGGAGCCTACT---GCTTTTGCTAGCTGTAGCTCCTGAAATACAACGGCGGATCTGCGATATCCTCTGAGCGTAGTAA------TTTT-TATCTCGCTTTT-GACTGGAGTT-GCAGCGTCTTTAGCCGCTAAACCCCCC-AA-TTTTTAATGGTTGACCTCGGTGCTGCCTTCTGGTATG-TAGTC-------CATCTA--CCTCGACAC-GCCTCAATACG---------------------ACA--------------------------------CCCTCC--GCAACTCG----ACGA--------CGGCATTCTCGGC---TAC-TTGGTTGGAACCAAACGAAAGAC-TTGATACTGACCGGTCTCTGATAGGCAAACCATCTCTGGCGAGCACGGTCTCGACAGCAATGGAGTGTACGTACCGTTTCCTTGGCTACTTGCTTTCCCACGAACATGTTAGCTAACACTCG-TGCTTGCTCAGCTACAACGGCACCTCCGAGCTCCAGCTCGAGCGCATGAGCGTCTACTTCAACGAGGCTTCCGGCAACAAGTACGTTCCTCGTGCTGTCCTCGTCGATCTCGAGCCCGGTACCATGGACGCCGTCCGCGCCGGTCCTTTCGGCCAGCTCTTCCGCCCTGACAACTTCGTCTTCGG-TCAGTCCGGTGCC---GGAAA-------CATCA-T---TGCCTCGCAAA----CATTTT--CCAACC---GGTGCCGAAATTC----------T-G--------TTTT------CGCATCTG-CCCATTT----TCCC--AGACACTTA-CCCC---------GCCG-----------CACGACCCCG-CGGTGCAAACG--AAAAATTTCTTA--TCACAGCCCCAC--TTCACAT----AACA-TTTTGGCAGCCACGCAATTT-GCATGA--TCCACAATGAACGA-----------------TTGCTGACCCCACC-AAATAGGAAGCCGCCGAGCTCGGT-----------------------------------------------------------------------------------------------------------------------------------------------------------------------------------------------------------------
>Pestalotiopsis_spathuliappendiculata_CBS_144035
CCCATGTGAACTTACCATT--GTTGCCTCGGCAG-AGGCTACCCGGT----ACCTACCCT-GGAACGGCCTACCCTGTAGCGCCTTACCCGGGAACGGACTACCCTGTAGCGGCTGCCGGTGGACTACTCAACTCTTGTTATTTTATTGTTATCTGAGCGTCTTATTTTAATAAGTCAAAACTTTCAACAACGGATCTCTTGGTTCTGGCATCGATGAAGAACGCAGCGAAATGCGATAAGTAATGTGAATTGCAGAATTCAGTGAATCATCGAATCTTTGAACGCACATTGCGCCCATTAGTATTCTAGTGGGCATGCCTGTTCGAGCGTCATTTCAACCCTTAAGCCTAGCTTAGTGTTGGGAGCCTACT---GCTTTTACTAGCTGTAGCTCCTGAAATACAACGGCGGATCTGCGATATCCTCTGAGCGTAGTAA------TTTT-TTTCTCGCTTTT-GACTGGAGTT-GCAGCGTCTTTAGCCGCTAAACCCCCC-AA-TTTTTAATGGT-------GGTGCTGCCTTCTGGTATG-TAGCC-------CATCTA--CCTCGACAC-GCCTCGATACG----------------------------------------------------------------------------A-----------CGACGGTCCCAAC---TAC-TTGGTCGGAACCAAACCAAAGAC-TTGACACTGACCAGTCTTCGATAGGCAAACCATCTCTGGCGAGCACGGTCTCGACAGCAATGGAGTGTACGTACCCTTTCCTTGGCTCCCTGCTTTCCCGTGAACGTCTAGGCTAACACTCG-CGGCTGTTCAGCTACAACGGTACCTCCGAGCTCCAGCTCGAGCGCATGAGCGTCTACTTCAACGAGGCTTCCGGCAACAAGTACGTTCCTCGTGCCGTCCTCGTCGATCTCGAGCCCGGTACCATGGATGCCGTCCGCGCCGGTCCTTTCGGTCAGCTCTTCCGCCCTGACAACTTCGTCTTCGG-TCAATCCGGTGC----------------CATCACT------CCCCCAAA----CATCT---TCACCTC--GGTGTCGAAAATC----------GAG--------TTT-------CGCACCTG-CCCACAT----CCTC--CGACACTTA-CCCC---------GCCGCGTGGCCG---CACGACCCCG-CGGTGCAAACG--AAAAATTTCTTA--TCACAGCCCCAC--CTCGCAC---AAACA-TTTTGGT--------------TCATGA--CCCACAATGATCAA-----------------ATGCTGACCCCGCC-AAACAGGAAGCCGCCGAGCTCGGTAAGGGTTCCTTCAAGTACGCCTGGGTTCTTGACAAGCTCAAGGCCGAGCGTGAGCGTGGTATCACCATCGATATCGCT-CTCTGGAAGTTCGAGACCAACGAGTACAATGTCACCGTCATT-GGTTAGTATCCCTGTCCACATCCCAAGCGTCAT-GCGTCCGATCTC-AGACTAACTTGGCAA-------------------------
>Pestalotiopsis_spathulata_CBS_356_86
CCCATGTGAACTTACCACT--GTTGCCTCGGCAGAAGGCTACCCGGT-ATACCTTACCTT-GGAACGGCCTACCCTGTAGCGCCTTACCCTGGAACGGCTTACCCTGTAGCGGCTGCCGGTGGACTACTAAACTCTTGTTATTTTATTGTAATCTGAGCGTCTTATTTTAATAAGTCAAAACTTTCAACAACGGATCTCTTGGTTCTGGCATCGATGAAGAACGCAGCGAAATGCGATAAGTAATGTGAATTGCAGAATTCAGTGAATCATCGAATCTTTGAACGCACATTGCGCCCATTAGTATTCTAGTGGGCATGCCTGTTCGAGCGTCATTTCAACCCTTAAGCCTAGCTTAGTGTTGGGAGCCTACG---GCTTTTACTAGCTGTAGCTCCTGAAATACAACGGCGGATCTGCGATATCCTCTGAGCGTAGTAA-----TTTTT-TTTCTCGCTTTT-GACTGGAGTT-GCAGCGTCTTTAGCCGCTAAACCCCCC-AA-TTTTTAATGGTTGACCTCGGTGCTGCCTTCTGGTATG-TAGCC-------TATCTA--CCTCGACAC-GCCTCAATACG---------------------ACG--------------------------------CCCCCC--GCAACTCG----ACGC--------CGACGTTCTCAAC---TAC-TTGGTTGGATCCAAACGGAAGAC-TTGATACTGACCG---TCTCATAGGCAAACCATCTCTGGCGAGCACGGTCTCGACAGCAATGGAGTGTACGTGCCCTTTCCTTGGCTACTTGCTTTCCCACGAACATACTAGCTAACCCTCG-TGGTTGTTCAGCTACAACGGTACCTCCGAGCTCCAGCTCGAGCGCATGAGCGTCTACTTCAACGAGGCTTCTGGCAACAAGTACGTTCCTCGTGCCGTCCTTGTCGATCTCGAGCCCGGAACCATGGATGCCGTCCGCGCCGGTCCTTTCGGTCAGCTCTTCCGCCCTGACAACTTCGTCTTCGG-CCAGTCCGGTGCC---GGAAACAACTGGCACTA-T---CACCTTGCACA----CATTTT---CAACTC--GGTGCCGAAAATC----------A-G--------TTTT------CGCGCTTG-CCCACAT----TCCC--AGACACTTA-CCCC---------GCCGCGTGG---CCGCACGACCCCG-CGGTGCAAACG--AAAAATTTCTTA--T--CAGCCCCAC--ATCGCAC---AAATA-TTTTGACAGCCATGCACTTT-TCACAA--TCCACAATGAGCAA-----------------TTGCTGACCCCGCC-AAATAGGAAGCCGCCGAGCTCGGTAAGGGTTCCTTCAAGTACGCATGGGTTCTTGACAAGCTCAAGGCCGAGCGCGAGCGTGGTATCACCATCGATATCGCT-CTCTGGAAGTTCGAGACCAACGAGTACAATGTCACCGTCATT-GGTCAGTATCCCTGTCCACC--AGCTGTTTCAT-GCATCCGAACTC-GCACTAACATGGCAATATAGATGCTCCCGGTCA-CCGTGA
>Pestalotiopsis_suae_CGMCC_3_23546
CCCATGTGAACTTACCATT--GTTGCCTCGGCAG-AAGCTGCTCGGT-GCACCCTACCTT-GGAACGGCCTACCCTGTAGCGCCTTACCCTGGAACGGCTTACCCTGTAGCGGCTGCCGGTGGACTACCAAACTCTTGTTATTTTATTGTAATCTGAGCGTCTTATTTTAATAAGTCAAAACTTTCAACAACGGATCTCTTGGTTCTGGCATCGATGAAGAACGCAGCGAAATGCGATAAGTAATGTGAATTGCAGAATTCAGTGAATCATCGAATCTTTGAACGCACATTGCGCCCATTAGTATTCTAGTGGGCATGCCTGTTCGAGCGTCATTTCAACCCTTAAGCCTAGCTTAGTGTTGGGAGCCTACT---GCTTTTACTAGCTGTAGCTCCTGAAATACAACGGCGGATCTGCGATATCCTCTGAGCGTAGTAA------TTTT-TATCTCGCTTTT-GACTGGAGTT-GCAGCGTCTTTAGCCGCTAAATCCCCC-AA-TTTTTAATGGTTGACCTC--------------------------------ACTCTA---CTCGACGC-GCCCTCATACG---------------------ACA--------------------------------CCACCG--GCAACTCG----ACAA--------CGACATTGTCAAC---TGC-TTGGTTGAAACCAAAAGAAAGAC-CTGATACTGACCGGTCTTTGATAGGCAAACCATCTCTGGCGAGCACGGTCTCGACAGCAATGGAGTGTACGTACCCTTTCCCTGGCTACTCGTTTTTCCACGAACATGTCAGCTAACAGTCG-TGCTTGTTCAGCTACAACGGTACCTCCGAGCTCCAGCTCGAGCGCATGAGCGTCTACTTCAACGAGGCTTCCGGTAACAAGTACGTTCCTCGTGCCGTCCTCGTCGATCTCGAGCCCGGTACCATGGATGCCGTCCGCGCCGGTCCTTTCGGTCAGCTCTTCCGCCCTGACAACTTCGTCTTCGG-CCAGTCCGGTGCC---GGAAACAACTGGCCTCA-T---CACCTCGCAAA----CATTT---CCACACT--GGTGCCGAAAATC----------TGG--------TTTT------CGCACCTG-CCCATTT----TCCC--AGACACTTA-CCCC---------GCCG-----------CACGACCCCG-CGGTGCAAACG--AAAAATTTCTTA--TCACAGCCCCAC--ATCACAC---AAACA-TTTTGGCAGCCACGCACTTT-GCATGA--CCCACAATGAACAA-----------------TTGCTGACCCCGCT-AAATAGGAAGCCGCCGAGCTCGG--AGGGTTCCTTCAAGTACGCATGGGTTCTTGACAAGCTCAAGGCCGAGCGTGAGCGTGGTATCACCATTGATATCGCT-CTCTGGAAGTTCGAGACCAACGAGTACAATGTCACCGTCATT-GGTTAGTATCCCTGCCCACA-------------------------------------------------------------CCAT--
>Pestalotiopsis_taxicola_CFCC59976
CCCATGTGAACTTACCATT--GTTGCCTCGGCAG-AAGCTACCTGGT--TACCTTACCTT-GGAACGGCCTACCCTGTAGCGCCTTACCCTGGAACGGCCTACCCTGTAACGGCTGCCGGTGGACTACCAAACTCTTGTTATTTTATTGTAATCTGAGCGTCTTATTTTAATAAGTCAAAACTTTCAACAACGGATCTCTTGGTTCTGGCATCGATGAAGAACGCAGCGAAATGCGATAAGTAATGTGAATTGCAGAATTCAGTGAATCATCGAATCTTTGAACGCACATTGCGCCCATTAGTATTCTAGTGGGCATGCCTGTTCGAGCGTCATTTCAACCCTTAAGCCTAGCTTAGTGTTGGGAGCCTACT---GCTTTTGCTAGCGGTAGCTCCTGAAATACAACGGCGGATCTGCGATATCCTCTGAGCGTAGTAA------TTTT-TATCTCGCTTTT-GACTGGAGTT-GCAGCGTCTTTAGCCGCTAAACCCCCC-AA-TTTTTAATGGTTGACCTC--------------------------------------------------------------------------------------------------------------------------------------------A--------CGACGTTCTCAACAAGTGC-TTGGTTGGAAACAAGGGAAAGAC-TTGATACTGACCGGTCCCTGATAGGCAAACCATCTCTGGCGAGCACGGTCTCGACAGCAATGGAGTGTACGTACCCTTTCCTTGGCTACTTGCTTTCCCACGAACATCTCAGCTAACACTCG-TGGTTTTTCAGCTACAACGGTACCTCCGAGCTCCAGCTCGAGCGCATGAGCGTCTACTTCAACGAGGCTTCCGGCAACAAGTACGTTCCTCGTGCCGTCCTCGTCGATCTCGAGCCCGGTACCATGGATGCCGTCCGCGCCGGTCCTTTCGGTCAGCTCTTCCGCCCTGACAACTTCGTCTTCGG-TCAGTCCGGTGCC---GGAAACA-----CATCG-T---CGCCTCGCGAA----CATTTT--TCAACC---GGTGCCGAGAATC----------T-G--------TTTT------CGCACCTG-CCCATTT----TCCC--AGACACTTA-CCCC---------GCCG-----------CACGACCCCG-CGGTGCAAACG--AAAAATTTCTTA--TCACAGCCCCAC--ATCGCAC---AAACA-TTTTGGCAGCCATGCACCTT-CCAAGA--CCCAC-ATGAACAA-----------------TTGCTGACCCCGCC-AAATAGGAAGCCGCCGAGCTCGGTAAGG-------------------------------------------------------------------------------------------------------------------------------------------------------------------------------------------------------------
>Pestalotiopsis_telopeae_CBS_113606
CCCATGTGAACTTACCATT--GTTGCCTCGGCAG-AAGCTGCTCGGT-GCACCCTACCTT-GGAACGGCCTACCCTGTAGCGCCTTACCCTGGAACGGCTTACCCTGTAACGGCTGCCGGTGGACTACCAAACTCTTGTTATTTTATTGTAATCTGAGCGTCTTATTTTAATAAGTCAAAACTTTCAACAACGGATCTCTTGGTTCTGGCATCGATGAAGAACGCAGCGAAATGCGATAAGTAATGTGAATTGCAGAATTCAGTGAATCATCGAATCTTTGAACGCACATTGCGCCCATTAGTATTCTAGTGGGCATGCCTGTTCGAGCGTCATTTCAACCCTTAAGCCTAGCTTAGTGTTGGGAGCCTACT---GCTTTTGCTAGCTGTAGCTCCTGAAATACAACGGCGGATCTGCGATATCCTCTGAGCGTAGTAA-----ATTTT-TATCTCGCTTTT-GACTGGAGTT-GCAGCGTCTTTGGCCGCTAAATCCCCC-AA-TTTTTAATGGTTGACCTCGGTGCTGCCTTCTGGTATG-TAGCC-------CATCTA--CCTCGACGC-GCCTCAATACG---------------------ACA-------------------------------CCCCCCG--GCAACTCG----ACAA--------CGACATTCTTAAC---TGC-TTGTTTGGAACCATACAAAAGAC-TTGATACTGACCGGTCTATGATAGGCAAACCATCTCTGGCGAGCACGGTCTCGACAGCAATGGAGTGTATGTACCCTTTCCCTGGCTATTCGCTTTCTCGTGAACATGTCAGCTAACAGTCG-TGCTTGTTCAGCTACAACGGTACCTCCGAGCTCCAGCTCGAGCGCATGAGCGTCTACTTCAACGAGGCTTCCGGCAACAAGTACGTTCCTCGTGCCGTCCTCGTCGATCTCGAGCCCGGTACCATGGATGCCGTCCGCGCCGGTCCTTTCGGTCAGCTCTTCCGCCCTGACAACTTCGTCTTCGG-TCAGTCCGGTGCC---GGAAACAACTGGTATCA-C---CACCTCGCAAA----CATTT---CCACACC--GGTGCCGAAAATC----------TGG--------TTTT------CGCACCTG-CCCATTT----TCCC--AGACACTTA-CCCC---------GCCG-----------CACGACCCCG-CGGTGCAAACG--AAAAATTTCTTA--TCACAGCCCCAC--ATCACAC---AAACA-TTTTGGCAGCCACGCACTTT-GCATGA--CCCACAATGAACAA-----------------TTGCTGACCCCGCC-AAATAGGAAGCCGCCGAGCTCGGAAAGGGTTCCTTCAAGTACGCATGGGTTCTTGACAAGCTCAAGGCCGAGCGTGAGCGTGGTATCACCATTGATATCGCT-CTCTGGAAGTTCGAGACCAACGAGTACAATGTCACCGTCATT-GGTTAGTATCCCTGTCCACA--ACATGTGTCAT-GTCTCTGAACTCAAGACTAACCTTGCAATACAGACGCTCCCGGTCA-CCGTGA
>Pestalotiopsis_telopeae_CBS_114161
CCCATGTGAACTTACCATT--GTTGCCTCGGCAG-AAGCTGCTCGGT-GCACCCTACCTT-GGAACGGCCTACCCTGTAGCGCCTTACCCTGGAACGGCTTACCCTGTAACGGCTGCCGGTGGACTACCAAACTCTTGTTATTTTATTGTAATCTGAGCGTCTTATTTTAATAAGTCAAAACTTTCAACAACGGATCTCTTGGTTCTGGCATCGATGAAGAACGCAGCGAAATGCGATAAGTAATGTGAATTGCAGAATTCAGTGAATCATCGAATCTTTGAACGCACATTGCGCCCATTAGTATTCTAGTGGGCATGCCTGTTCGAGCGTCATTTCAACCCTTAAGCCTAGCTTAGTGTTGGGAGCCTACT---GCTTTTGCTAGCTGTAGCTCCTGAAATACAACGGCGGATCTGCGATATCCTCTGAGCGTAGTAA-----ATTTT-TATCTCGCTTTT-GACTGGAGTT-GCAGCGTCTTTGGCCGCTAAATCCCCC-AA-TTTTTAATGGTTGACCTCGGTGCTGCCTTCTGGTATG-TAGCC-------CATCTA--CCTCGACGC-GCCTCAATACG---------------------ACA-------------------------------CCCCCCG--GCAACTCG----ACAA--------CGACATTCTTAAC---TGC-TTGTTTGGAACCATACAAAAGAC-TTGATACTGACCGGTCTATGATAGGCAAACCATCTCTGGCGAGCACGGTCTCGACAGCAATGGAGTGTATGTACCCTTTCCCTGGCTATTCGCTTTCTCGTGAACATGTCAGCTAACAGTCG-TGCTTGTTCAGCTACAACGGTACCTCCGAGCTCCAGCTCGAGCGCATGAGCGTCTACTTCAACGAGGCTTCCGGCAACAAGTACGTTCCTCGTGCCGTCCTCGTCGATCTCGAGCCCGGTACCATGGATGCCGTCCGCGCCGGTCCTTTCGGTCAGCTCTTCCGCCCTGACAACTTCGTCTTCGG-----------------------------TATCA-C---CACCTCGCAAA----CATTT---CCACACC--GGTGCCGAAAATC----------TGG--------TTTT------CGCACCTG-CCCATTT----TCCC--AGACACTTA-CCCC---------GCCG-----------CACGACCCCG-CGGTGCAAACG--AAAAATTTCTTA--TCACAGCCCCAC--ATCACAC---AAACA-TTTTGGCAGCCACGCACTTT-GCATGA--CCCACAATGAACAA-----------------TTGCTGACCCCGCC-AAATAGGAAGCCGCCGAGCTCGGAAAGGGTTCCTTCAAGTACGCATGGGTTCTTGACAAGCTCAAGGCCGAGCGTGAGCGTGGTATCACCATTGATATCGCT-CTCTGGAAGTTCGAGACCAACGAGTACAATGTCACCGTCATT-GGTTAGTATCCCTGTCCACA--ACATGTGTCAT-GTCTCTGAACTCAAGACTAACCTTGCAATACAGACGCTCCCGGTCA-CCGTGA
>Pestalotiopsis_telopeae_CBS_114137
CCCATGTGAACTTACCATT--GTTGCCTCGGCAG-AAGCTGCTCGGT-GCACCCTACCTT-GGAACGGCCTACCCTGTAGCGCCTTACCCTGGAACGGCTTACCCTGTAACGGCTGCCGGTGGACTACCAAACTCTTGTTATTTTATTGTAATCTGAGCGTCTTATTTTAATAAGTCAAAACTTTCAACAACGGATCTCTTGGTTCTGGCATCGATGAAGAACGCAGCGAAATGCGATAAGTAATGTGAATTGCAGAATTCAGTGAATCATCGAATCTTTGAACGCACATTGCGCCCATTAGTATTCTAGTGGGCATGCCTGTTCGAGCGTCATTTCAACCCTTAAGCCTAGCTTAGTGTTGGGAGCCTACT---GCTTTTGCTAGCTGTAGCTCCTGAAATACAACGGCGGATCTGCGATATCCTCTGAGCGTAGTAA-----ATTTT-TATCTCGCTTTT-GACTGGAGTT-GCAGCGTCTTTGGCCGCTAAATCCCCC-AA-TTTTTAATGGTTGACCTCGGTGCTGCTTTCTGGTATG-TAGCC-------CATCTA--CCTCGACGC-GCCTCAATACG---------------------ACA-------------------------------CCCCCCG--GCAACTCG----ACAA--------CGACATTCTTAAC---TGC-TTGTTTGGAACCATACAAAAGAC-TTGATACTGACCGGTCTATGATAGGCAAACCATCTCTGGCGAGCACGGTCTCGACAGCAATGGAGTGTATGTACCCTTTCCCTGGCTATTCGCTTTCTCGTGAACATGTCAGCTAACAGTCG-TGCTTGTTCAGCTACAACGGTACCTCCGAGCTCCAGCTCGAGCGCATGAGCGTCTACTTCAACGAGGCTTCCGGCAACAAGTACGTTCCTCGTGCCGTCCTCGTCGATCTCGAGCCCGGTACCATGGATGCCGTCCGCGCCGGTCCTTTCGGTCAGCTCTTCCGCCCTGACAACTTCGTCTTCGG-TCAGTCCGGTGCC---GGAAACAACTGGTATCA-C---CACCTCGCAAA----CATTT---CCACACC--GGTGCCGAAAATC----------TGG--------TTTT------CGCACCTG-CCCATTT----TCCC--AGACACTTA-CCCC---------GCCG-----------CACGACCCCG-CGGTGCAAACG--AAAAATTTCTTA--TCACAGCCCCAC--ATCACAC---AAACA-TTTTGGCAGCCACGCACTTT-GCATGA--CCCACAATGAACAA-----------------TTGCTGACCCCGCC-AAATAGGAAGCCGCCGAGCTCGGAAAGGGTTCCTTCAAGTACGCATGGGTTCTTGACAAGCTCAAGGCCGAGCGTGAGCGTGGTATCACCATTGATATCGCT-CTCTGGAAGTTCGAGACCAACGAGTACAATGTCACCGTCATT-GGTTAGTATCCCTGTCCACA--ACATGTGTCAT-GTCTCTGAACTCAAGACTAACCTTGCAATACAGACGCTCCCGGTCA-CCGTGA
>Pestalotiopsis_thailandica_MFLUCC_17_1616
CCCATGTGAACTTACCATT--GTTGCCTCGGCAG-AAGCTGCTCGGT-GCACCTTACCTT-GGAACGGCCTACCCTGTAGCGCCTTACCCTGGAACGGCTTACCCTGCAACGGCTGCCGGTGGACTACCAAACTCTTGTTATTTTATTGTAATCTGAGCGTCTTATTTTAATAAGTCAAAACTTTCAACAACGGATCTCTTGGTTCTGGCATCGATGAAGAACGCAGCGAAATGCGATAAGTAATGTGAATTGCAGAATTCAGTGAATCATCGAATCTTTGAACGCACATTGCGCCCATTAGTATTCTAGTGGGCATGCCTGTTCGAGCGTCATTTCAACCCTTAAGCCTAGCTTAGTGTTGGGAGCCTACT---GCTTTTACTAGCTGTAGCTCCTGAAATACAACGGCGGATCTGCGATATCCTCTGAGCGTAGTAA-----ATTTT-TATCTCGCTTTT-GACTGGAGTT-GCAGCGTCTTTAGCCGCTAAATCCCCC-AA-TTTTTAATGGTTGACCTCGGTGCTGCCTTCTGGTATG-TAGCC-------CATCTA--CCCCGACGC-GTCTCAATACG---------------------ACA--------------------------------CCCCCG--GCAACTCG----ACAA--------CGACGTTCTCAAC---TGC-TTGGTTGAAACCAAATGAAAGAC-TTGATACTGACCGGTCTCTGATAGGCAAACCATCTCTGGCGAGCACGGTCTCGACAGCAATGGAGTGTACGTACCCTTTCCCTGGCTACTCGCTTTCTCGTGAACATGTCAGCTAACACTCG-TGCTTGTTCAGCTACAACGGTACCTCCGAGCTCCAGCTCGAGCGCATGAGCGTCTACTTCAACGAGGCTTCCGGCAACAAGTACGTTCCTCGTGCCGTCCTCGTCGATCTCGAGCCCGGTACCATGGATGCCGTCCGCGCCGGTCCTTTCGGTCAGCTCTTCCGCCCTGACAACTTCGTCTTCGG-TCAGTCCGGTGCC---GGAAACAACTGGCACCA-T---CACCTCGCAAA----CATTT---CCACACC--GGTGCCGAAAATC----------T-G--------TTTT------CGCACCTG-CCCATTT----TCCC--AGACACTTA-CCCC---------GCCG-----------CACGACCCCG-CGGTGCAAACG--AAAAATTTCTTA--TCATAGCCCCAC--AT--CAC---AAACA-TTTTGGCAGCCACGCACTCT-GCATGA--CCCACAATGAACAA-----------------TTGCTGACCCCGCC-AAATAGGAAGCCGCCGAGCTCGGAAAGGGTTCCTTCAAGTACGCATGGGTTCTTGACAAGCTCAAGGCCGAGCGTGAGCGTGGTATCACCATTGATATCGCT-CTCTGGAAGTTCGAGACCAACGAGTACAATGTCACCGTCATT-GGTTAGTATCCCTGCCCACA--ACATGTGTCAT-GTCTCCGAACTCGAGACTAACCTTACAATACAGACGCTCCCGGTCA-CCGTGA
>Pestalotiopsis_terricola_CBS_141_69
CCCATGTGAACTTACCATT--GTTGCCTCGGCAG-AAGCTGCTCGGT-ACACCCTACCTT-GGAACGGCCTACCCTGTAGCGCCTTACCCTGGAACGGCTTACCCTGTAGCGGCTGCCGGTGGACTACCAAACTCTTGTTATTTTATTGTAATCTGAGCGTCTTATTTTAATAAGTCAAAACTTTCAACAACGGATCTCTTGGTTCTGGCATCGATGAAGAACGCAGCGAAATGCGATAAGTAATGTGAATTGCAGAATTCAGTGAATCATCGAATCTTTGAACGCACATTGCGCCCATTAGTATTCTAGTGGGCATGCCTGTTCGAGCGTCATTTCAACCCTTAAGCCTAGCTTAGTGTTGGGAGCCTACT---GTTTTTGCTAGCTGTAGCTCCTGAAATACAACGGCGGATCTGCGATATCCTCTGAGCGTAGTAA------TTTT-TATCTCGCTTTT-GACTGGAGTT-GCAGCGTCTTTAGCCGCTAAATCCCCC-AA-TTTTTAATGGTTGACCTCGGTGCTGCCTTCTGGTATG-TAGCC-------CATCTA--CCTCGACGC-GCCTCAATTCG---------------------ACA--------------------------------CCCCCG--GCAACTCG----ACAA--------CGACATTCTCAAC---TGC-TTGTTTGGAACCATACGAAAGAC-TTGATACTGACCGGTCTACGATAGGCAAACCATCTCTGGCGAGCACGGTCTCGACAGCAATGGAGTGTACGTACCCTTTCCCTGGCTACTCGCTTTCTCGTGAACATGTCAGCTAACAGTCG-TGCTTGTTCAGCTACAACGGTACCTCCGAGCTCCAGCTCGAGCGCATGAGCGTCTACTTTAACGAGGCTTCCGGCAACAAGTACGTTCCTCGTGCCGTCCTCGTCGATCTCGAGCCCGGTACCATGGATGCCGTCCGCGCCGGTCCTTTCGGTCAGCTCTTCCGCCCTGACAACTTCGTCTTCGG-TCAGTCCGGTGC----------------CATCA-TCATCACCTCGCAAA----CATTT---CCACACC--GGTGTCGAAAATC----------TGG--------TTTT------CGCACCTG-CCCATTT----TCCC--AGGCATTTA-CCCC---------GCCG-----------CACGACCCCG-CGGTGCAAACG--AAAAATTTCTTA--TCACAGCCCCAC--ATCAC-----AAACA-TTTTGGCAGCCACGCACTTT-GCATGA--CCCACAATGAACAA-----------------TTGCTGACCCCGCC-AAATAGGAAGCCGCCGAGCTCGGAAAGGGTTCCTTCAAGTACGCATGGGTTCTTGACAAGCTCAAGGCCGAGCGTGAGCGTGGTATCACCATTGATATTGCT-CTCTGGAAGTTCGAGACCAACGAGTACAATGTCACCGTCATT-GGTTAGTATCCCTGTCCACG--ACATGCATCAT-GTCTCCGAACTCTAGACTAACCTTGCAACACAGACGCTCCCGGTCA-CCGTGA
>Pestalotiopsis_trachicarpicola_OP068
CCCATGTGAACTTACCATT--GTTGCCTCGGCAG-AAGCTGCTCGGT-GCACCCTACCTT-GGAACGGCCTACCCTGTAGCGCCTTACCCTGGAACGGCTTACCCTGTAACGGCTGCCGGTGGACTACCAAACTCTTGTTATTTTATTGTAATCTGAGCGTCTTATTTTAATAAGTCAAAACTTTCAACAACGGATCTCTTGGTTCTGGCATCGATGAAGAACGCAGCGAAATGCGATAAGTAATGTGAATTGCAGAATTCAGTGAATCATCGAATCTTTGAACGCACATTGCGCCCATTAGTATTCTAGTGGGCATGCCTGTTCGAGCGTCATTTCAACCCTTAAGCCTAGCTTAGTGTTGGGAGCCTACT---GCTTTTGCTAGCTGTAGCTCCTGAAATACAACGGCGGATCTGCGATATCCTCTGAGCGTAGTAA-----ATTTT-TATCTCGCTTTT-GACTGGAGTT-GCAGCGTCTTTGGCCGCTAAATCCCCC-AA-TTTTTAATGGTTGACCTCGGTGCTGCTTTCTGGTATG-TAGCC-------CATCTA--CCTCGACGC-GCCTCAATACG---------------------ACA--------------------------------CCCCCG--GCAACTCG----ACCA--------CGATAATCTCAAC---TGC-TTGGTTGGAACCATACGAAAGAC-TCGATACTGACCGGTCTATGATAGGCAAACCATCTCTGGCGAGCACGGTCTCGACAGCAATGGAGTGTACGTACCCTTTCCCTGGCTGTTCGCTTTCTCGTGAACATGTCAGCTAACAGTCG-TGCTTGTTCAGCTACAACGGTACCTCCGAGCTCCAGCTCGAGCGCATGAGCGTCTACTTCAACGAGGCTTCCGGCAACAAGTACGTTCCTCGTGCCGTCCTCGTCGATCTCGAGCCCGGTACCATGGATGCCGTCCGCGCCGGTCCTTTCGGTCAGCTCTTCCGCCCTGACAACTTCGTCTTCGG-TCAGTCCGGTGCC---GGAAACAACTGGCATCA-T---CACTTCGCAAA----CATTTC--CCACACC--GGTGTCGAAAATC----------TGG--------TTTT------CGCACCTG-CCCATTT----TCTC--AGACACTTA-CCCC---------GCCG-----------CACGACCCCG-CGGTGCAAACG--AAAAATTTCTTA--TCACAGCCCCAC--ATCACAC---AAACA-TTTTGGCAGCCACGCACCTT-GCATGA--CCCACAATGAACAA-----------------TTGCTGACCCCGCC-AAATAGGAAGCCGCCGAGCTCGGAAAGGGTTCCTTCAAGTACGCATGGGTTCTTGACAAGCTCAAGGCCGAGCGTGAGCGTGGTATCACCATTGATATCGCT-CTCTGGAAGTTCGAGACCAACGAGTACAATGTCACCGTCATT-GGTTAGTATCCCTGCCCACA--ATATGTGTCAT-GTCTCTGAACTCAAGACTAACCTTGCAATACAGACGCTCCCGGTCA-CCGTGA
>Pestalotiopsis_trachycarpicola_BJFUCC42
CCCATGTGAACTTACCATT--GTTGCCTCGGCAG-AAGCTGCTCGGT-GCACCCTACCTT-GGAACGGCCTACCCTGTAGCGCCTTACCCTGGAACGGCTTACCCTGTAACGGCTGCCGGTGGACTACCAAACTCTTGTTATTTTATTGTAATCTGAGCGTCTTATTTTAATAAGTCAAAACTTTCAACAACGGATCTCTTGGTTCTGGCATCGATGAAGAACGCAGCGAAATGCGATAAGTAATGTGAATTGCAGAATTCAGTGAATCATCGAATCTTTGAACGCACATTGCGCCCATTAGTATTCTAGTGGGCATGCCTGTTCGAGCGTCATTTCAACCCTTAAGCCTAGCTTAGTGTTGGGAGCCTACT---GCTTTTGCTAGCTGTAGCTCCTGAAATACAACGGCGGATCTGCGATATCCTCTGAGCGTAGTAA-----ATTTT-TATCTCGCTTTT-GACTGGAGTT-GCAGCGTCTTTGGCCGCTAAATCCCCC-AA-TTTTTAATGGTTGACCTC-------------------------------------------CGACGC-GCCTCAATACG---------------------ACA--------------------------------CCCCCG--GCAACTCG----ACCA--------CGATAATCTCAAC---TGC-TTGGTTGGAACCATACGAAAGAC-TCGATACTGACCGGTCTATGATAGGCAAACCATCTCTGGCGAGCACGGTCTCGACAGCAATGGAGTGTACGTACCCTTTCCCTGGCTGTTCGCTTTCTCGTGAACATGTCAGCTAACAGTCG-TGCTTGTTCAGCTACAACGGTACCTCCGAGCTCCAGCTCGAGCGCATGAGCGTCTACTTCAACGAGGCTTCCGGCAACAAGTACGTTCCTCGTGCCGTCCTCGTCGATCTCGAGCCCGGTACCATGGATGCCGTCCGCGCCGGTCCTTTCGGTCAGCTCTTCCGCCCTGACAACTTCGTCTTCGG-TCAGTCCGGTGCC---GGAAACA-----CATCA-T---CACTTCGCAAA----CATTTC--CCACACC--GGTGTCGAAAATC----------TGG--------TTTT------CGCACCTG-CCCATTT-----CTC--AGACACTTA-CCCC---------GCCG-----------CACGACCCCG-CGGTGCAAACG--AAAAATTTCTTA--TCACAGCCCCAC--ATCACAC---AAACA-TTTTGGCAGCCACGCACCTT-GCATGA--CCCACAATGAACAA-----------------TTGCTGACCCCGCC-AAATAGGAAGCCGCCGAGCTCGGTAAGG-------------------------------------------------------------------------------------------------------------------------------------------------------------------------------------------------------------
>Pestalotiopsis_tumida_CFCC_55158
CCCATGTGAACTTACCATT--GTTGCCTCGGCAG-AAGCTACCTGGT--TACCTTACCTT-GGAACGGCCTACCCTGTAGCGCCTTACCCTGGAACGGCCTACCCTGTAACGGCTGCCGGTGGACTACCAAACTCTTGTTATTTTATTGTAATCTGAGCGTCTTATTTTAATAAGTCAAAACTTTCAACAACGGATCTCTTGGTTCTGGCATCGATGAAGAACGCAGCGAAATGCGATAAGTAATGTGAATTGCAGAATTCAGTGAATCATCGAATCTTTGAACGCACATTGCGCCCATTAGTATTCTAGTGGGCATGCCTGTTCGAGCGTCATTTCAACCCTTAAGCCTAGCTTAGTGTTGGGAGCCTACT---GCTTTTGCTAGCGGTAGCTCCTGAAATACAACGGCGGATCTGCGATATCCTCTGAGCGTAGTAA------TTTT-TATCTCGCTTTT-GACTGGAGTT-GCAGCGTCTTTAGCCGCTAAACCCCCC-AA-TTTTTAATGGTTGACCTCGGTGCTGCCTTTTGGTATG-TAGCC-------CATCTA--CCTCGACAC-GCCTCAATACG---------------------ACA-------------------------------ACCCCCC--GCAACTCG----ACAA--------CGACGTTCTCAACAAGTGC-TTGGTTGGAAACAAGGGAAAGAC-TTGATACTGACCGGTCCCTGATAGGCAAACCATCTCTGGCGAGCACGGTCTCGACAGCAATGGAGTGTACGTACCCTTTCCTTAGCTACTTGCTTTCCCACGAACATCTTAGCTAACACTCG-TGGTTGTTCAGCTACAACGGTACCTCCGAGCTCCAGCTCGAGCGCATGAGCGTCTACTTCAACGAGGCTTCCGGCAACAAGTACGTTCCTCGTGCCGTCCTCGTCGATCTCGAGCCCGGTACCATGGATGCCGTCCGCGCCGGTCCTTTCGGTCAGCTCTTCCGCCCTGACAACTTCGTCTTCGG-TCAGTCCGG-------------------CATCA-T---CGCCTCGCAAA----CATTTT--CCAACC---GGTGCCGAGAATC----------T-G--------TTTT------CGCACCTG-CCCATTT----TCCC--AGACACTTA-CCCC---------GCCG-----------CACGACCCCG-CGGTGCAAACG--AAAAATTTCTTA--TCACAGCCCCAC--ATCGCAC---AAACA-TTTTGGCAGCCATGCACTTT-CCAAGA--CCCACAATGAACAT-----------------TTGCTGACCCCGCC-AAATAGGAAGCCGCCGAGCTCGGAAAGGGTTCCTTCAAGTACGCATGGGTTCTTGACAAGCTCAAGGCCGAGCGTGAGCGTGGTATCACCATCGATATCGCT-CTCTGGAAGTTCGAGACCAACGAGTACAATGTCACCGTCATT-GGTTAGTATCCCTGTCCACA--CGATGTACCAT-GCATCTGAATGT-ATACTAACATGGCAACACAGATGCTCCCGGTCA-CCGTGA
>Pestalotiopsis_unicolor_MFLUCC_12_0275
CCCATGTGAACTTACCATT--GTTGCCTCGGCAG-AAGCTACCTGGT--TACCTTACCTT-GGAACGGCCTACCCTGTAGCGCCTTACCCTGGAACGGCCTACCCTGTAACGGCTGCCGGTGGACTACCAAACTCTTGTTATTTTATTGTAATCTGAGCGTCTTATTTTAATAAGTCAAAACTTTCAACAACGGATCTCTTGGTTCTGGCATCGATGAAGAACGCAGCGAAATGCGATAAGTAATGTGAATTGCAGAATTCAGTGAATCATCGAATCTTTGAACGCACATTGCGCCCATTAGTATTCTAGTGGGCATGCCTGTTCGAGCGTCATTTCAACCCTTAAGCCTAGCTTAGTGTTGGGAGCCTACT---GCTTTTGCTAGCGGTAGCTCCTGAAATACAACGGCGGATCTGCGATATCCTCTGAGCGTAGTAA------TTTT-TATCTCGCTTTT-GACTGGAGTT-GCAGCGTCTTTAGCCGCTAAACCCCCC-AA-TTTTTAATGGTTGACCTCGGTGCTGCTTTCTGGTATG-TAGCC-------CATCTA--CCTCGACAC-GCCTCAATACG---------------------ACA-------------------------------ACCCCCC--GCAACTCG----ACAA--------CGACGTTCTCAACAAGTGC-TTGGTTGGAAACAAGGGAAAGAC-TTGATACTGACCGGTCCCTGATAGGCAAACCATCTCTGGCGAGCACGGTCTCGACAGCAATGGAGTGTACGTACCCTTTCCTTGGCTACTTGCTTTCCCACGAACATCTCAGCTAACACTCG-TGGTTTTTCAGCTACAACGGTACCTCCGAGCTCCAGCTCGAGCGCATGAGCGTCTACTTCAACGAGGCTTCCGGCAACAAGTACGTTCCTCGTGCCGTCCTCGTCGATCTCGAGCCCGGTACCATGGATGCCGTCCGCGCCGGTCCTTTCGGTCAGCTCTTCCGCCCTGACAACTTCGTCTTCGG-TCAGTCCGGTGCC---GGAAACAACTGGCATCG-T---CGCCTCGCGAA----CATTTT--TCAACC---GGTGCCGAGAATC----------T-G--------TTTT------CGCACCTG-CCCATTT----TCCC--AGACACTTA-CCCC---------GCCG-----------CACGACCCCG-CGGTGCAAACG--AAAAAGTTCTTA--TCACAGCCCCAC--ATCGCAC---AAACA-TTTTGGCAGCCATGCACCTT-CCAAGA--CCCAC-ATGAACAA-----------------TTGCTGACCCCGCC-AAATAGGAAGCCGCCGAGCTCGGAAAGGGTTCCTTCAAGTACGCATGGGTTCTTGACAAGCTCAAGGCCGAGCGTGAGCGTGGTATCACCATCGATATCGCT-CTCTGGAAGTTCGAGACCAACGAGTACAATGTCACCGTCATT-GGTTAGTAACCTTGTCCATA--CGATGTACCAT-GCAACTGAATGT-ATACTAACACGGCAAAACAGATGCTCCCGGTCA-CCGTGA
>Pestalotiopsis_unicolor_MFLUCC_12_0276
CCCATGTGAACTTACCATT--GTTGCCTCGGCAG-AAGCTACCTGGT--TACCTTACCTT-GGAACGGCCTACCCTGTAGCGCCTTACCCTGGAACGGCCTACCCTGTAACGGCTGCCGGTGGACTACCAAACTCTTGTTATTTTATTGTAATCTGAGCGTCTTATTTTAATAAGTCAAAACTTTCAACAACGGATCTCTTGGTTCTGGCATCGATGAAGAACGCAGCGAAATGCGATAAGTAATGTGAATTGCAGAATTCAGTGAATCATCGAATCTTTGAACGCACATTGCGCCCATTAGTATTCTAGTGGGCATGCCTGTTCGAGCGTCATTTCAACCCTTAAGCCTAGCTTAGTGTTGGGAGCCTACT---GCTTTTGCTAGCGGTAGCTCCTGAAATACAACGGCGGATCTGCGATATCCTCTGAGCGTAGTAA------TTTT-TATCTCGCTTTT-GACTGGAGTT-GCAGCGTCTTTAGCCGCTAAACCCCCC-AAATTTTTAATGGTTGACCTCGGTGCTGCTTTCTGGTATG-TAGCC-------CATCTA--CCTCGACAC-GCCTCAATACG---------------------ACA-------------------------------ACCCCCC--GCAACTCG----ACAA--------CGACGTTCTCAACAAGTGC-TTGGTTGGAAACAAGGGAAAGAC-TTGATACTGACCGGTCCCTGATAGGCAAACCATCTCTGGCGAGCACGGTCTCGACAGCAATGGAGTGTACGTACCCTTTCCTTGGCTACTTGCTTTCCCACGAACATCTCAGCTAACACTCG-TGGTTTTTCAGCTACAACGGTACCTCCGAGCTCCAGCTCGAGCGCATGAGCGTCTACTTCAACGAGGCTTCCGGCAACAAGTACGTTCCTCGTGCCGTCCTCGTCGATCTCGAGCCCGGTACCATGGATGCCGTCCGCGCCGGTCCTTTCGGTCAGCTCTTCCGCCCTGACAACTTCGTCTTCGG-TCAGTCCGGTGCC---GGAAACAACTGG----------------------------------------------------------------------------------------------------------------------------------------------------------------------------------------------------------------------------------------------------------------------------------------------------------------------------------------------------------------------------------------------------------------------------------------------------------------------------------------------------------------------------------------------
>Pestalotiopsis_verruculosa_MFLUCC_12_0274
CCCATGTGAACTTACCATT--GTTGCCTCGGCAG-AAGCTACCTGGT--TACCCTACCTT-GGAACGGCCTACCCTGTAGCGCCTTACCCTGGAACGGCCTACCCTGTAACGGCTGCCGGTGGACTACCAAACTCTTGTTATTTTATTGTAATCTGAGCGTCTTATTTTAATAAGTCAAAACTTTCAACAACGGATCTCTTGGTTCTGGCATCGATGAAGAACGCAGCGAAATGCGATAAGTAATGTGAATTGCAGAATTCAGTGAATCATCGAATCTTTGAACGCACATTGCGCCCATTAGTATTCTAGT-GGCATGCCTGTTCGAGCGTCATTTCAACCCTTAAGCCTAGCTTAGTGTTGGGAGCCTACC---GCTTTTGCTAGCGGTAGCTCCTGAAATACAACGGCGGATCTGCGATATCCTCTGAGCGTAGTAA------TTTT-TATCTCGCTTTT-GACTGGAGTT-GCAGCGTCTTTAGCCGCTAAACCCCCCAAATTTTTTAATGGTTGACCTC--------------------------------------------------------------------------------------------------------------------------------------------------------------------------------------------------------------------------------------------------------------------------------------------------------------------------------------------------------------------------------------------------------------------------------------------------------------------------------------------------------------------------------------------------CATCA-T---CGC--CTCAAA----CATCTT--CCAACC---GGTGCCGAAAATC----------T-G--------TTTT------CGCGCCTG-CCCATTT----TCCC--AGGCACTTA-CCCC---------GCCG-----------CACGACCCCG-CGGTGCAAACG--AAAAATTTCTTA--TCACAGCCCCAC--ATCGCAC---AAACA-TTTTGGCAGCCATGCACTTT-CCAAGA--CCCACAATGAACAA-----------------TTGCTGACCCCGCC-AAATAGGAAGCCGCCGAGCTCGGAAAGGGTTCCTTCAAGTACGCATGGGTTCTTGACAAGCTCAAGGCCGAGCGTGAGCGTGGTATCACCATTGATATCGCT-CTCTGGAAGTTCGAGACCAACGAGTACAATGTCACCGTCATT-GGTTAGTATCCCTGCCCACA--CGATGTATCAT-GTATCCGACCTT-GTGCTAACATGGCAACACAGATGCTCCCGGTCA-CCGTGA
>Pestalotiopsis_yunnanensis_HMAS_96359
CCCATGTGAACTTACCATT--GTTGCCTCGGCAG-AAGCTACCTGGT--TACCCTACCTT-GGAACGGCCTACCCTGTAGCGCCTTACCCTGGAACGGCCTACCCTGTAACGACTGCCGGTGGACTACCAAACTCTTGTTATTTTATTGTAATCTGAGCGTCTTATTTTAATAAGTCAAAACTTTCAACAACGGATCTCTTGGTTCTGGCATCGATGAAGAACGCAGCGAAATGCGATAAGTAATGTGAATTGCAGAATTCAGTGAATCATCGAATCTTTGAACGCACATTGCGCCCATTAGTATTCTAGTGGGCATGCCTGTTCGAGCGTCATTTCAACCCTTAAGCCTAGCTTAGTGTTGGGAGCCTACT---ACTTTTGCTAGCGGTAGCTCCTGAAATACAACGGCGGATCTGCGATATCCTCTGAGCGTAGTAA------TTTT-TATCTCGCTTTT-GACTGGAGTT-GCAGCGTCTTTAGCCGTTAACCCCCC--AATTTTTTAATGGGTG-CCTC------------------------------------------------------------------------------------------------------------------------------------------------------------------------------------------------------------------------------------------------------------------------------------------------------------------------------------------------------------------------------------------------------------------------------------------------------------------------------------------------------------------------------------------------------------------------------------------------------------------------------------------------------------------------------------------------------------------------------------------------------------------------------------------------------------------------------------------------------------------------------------------------------------------------------------------------------------------------------------------------------------------------------------------------------------------------------------------------
>Pestalotiopsis_yanglingensis_LC3412
CCCATGTGAACTTACCATT--GTTGCCTCGGCAG-AAGCTACCCGGT---ACCTTACCTT-GGAACGGCCTACCCTGTAGCGCCTTACCCTGGAACGGCTTACCCTGCAGCGGCTGCCGGTGGACTACCAAACTCTTGTTATTTTTATGTTATCTGAGCGTCTTATTTTAATAAGTCAAAACTTTCAACAACGGATCTCTTGGTTCTGGCATCGATGAAGAACGCAGCGAAATGCGATAAGTAATGTGAATTGCAGAATTCAGTGAATCATCGAATCTTTGAACGCACATTGCGCCCATTAGTATTCTAGTGGGCATGCCTGTTCGAGCGTCATTTCAACCCTTAAGCCTAGCTTAGTGTTGGGAGCCTACT---GCTTTTGTTAGCTGTAGCTCCTGAAATACAACGGCGGATCTGCGATATCCTCTGAGCGTAGTAA------TTTTTTTCCTCGCTTTT-GACTGGAGTT-GCAGCGTCTTTAGCCGCTAAACCCCCC-AA-TTTTTAATGGTTGACCTCGGTGCTGCCTTCTGGTATG-TAGCT-------CATCTA--CCTCGACGC-GCCTCAGCGCG---------------------ACG--------------------------------CCTCTC--GCAACTCG----ACAA--------CGACGTTATCAAC---TAC-TTGGTTGAAACCAAGCGAAAGAC-TTGATACTGACAGGCCTCTGATAGGCAAACCATCTCTGGCGAGCACGGTCTCGACAGCAATGGAGTGTACGTACCGTACCCTTGGCTACCTACT-TCCCACGAACATGTCAGCTAACACTTG-TG---GTTCAGCTACAACGGTACCTCCGAGCTCCAGCTCGAGCGCATGAGCGTCTACTTCAACGAGGCTTCCGGCAACAAGTACGTTCCTCGTGCCGTCCTCGTCGATCTCGAGCCCGGTACCATGGATGCCGTCCGCGCCGGTCCTTTCGGTCAGCTCTTCCGCCCTGACAACTTCGTCTTCGG-TCAGTCCGGTGCC---GGAAACAACTGG----------TACCTCGCAA-----CATTT---CCAAACC--GGTGTCGAAAATC----------TGGTGTTTCTTTTTT-----TCGCGCCTG-CCCACAT----TCCC--AGACACTTA-CCCC---------GCCG-----------CACGACCCCG-CGGTGCAAACG--AAAAATTTCTTA--TCACAGCCCCAC--ATCGCAC---AAACA-TTTTGGCAGCCATGCACTTT-TCATAA--CCCAC-ACGAGCAT-----------------TTGCTGACCCCGCC-AAACAGGAAGCCGCCGAGCTCGGAAAGGGTTCCTTCAAGTACGCATGGGTTCTTGACAAGCTCAAGGCCGAGCGTGAGCGTGGTATCACCATCGATATCGCT-CTCTGGAAGTTCGAGACCAACGAGTACAATGTCACCGTCATT-GGTTAGTATCCCTGTCCACA--ACATCCATCAT-GCATCCGAAATC-AGACTAACACGGCACCACAGATGCTCCCGGTCA-CCGTGA
>Pestalotiopsis_yanglingensis_LC4553
CCCATGTGAACTTACCATT--GTTGCCTCGGCAG-AAGCTACCCGGT---ACCTTACCTT-GGAACGGCCTACCCTGTAGCGCCTTACCCTGGAACGGCTTACCCTGCAGCGGCTGCCGGTGGACTACCAAACTCTTGTTATTTTTATGTTATCTGAGCGTCTTATTTTAATAAGTCAAAACTTTCAACAACGGATCTCTTGGTTCTGGCATCGATGAAGAACGCAGCGAAATGCGATAAGTAATGTGAATTGCAGAATTCAGTGAATCATCGAATCTTTGAACGCACATTGCGCCCATTAGTATTCTAGTGGGCATGCCTGTTCGAGCGTCATTTCAACCCTTAAGCCTAGCTTAGTGTTGGGAGCCTACT---GCTTTTGTTAGCTGTAGCTCCTGAAATACAACGGCGGATCTGCGATATCCTCTGAGCGTAGTAA------TTTTTTTCCTCGCTTTT-GACTGGAGTT-GCAGCGTCTTTAGCCGCTAAACCCCCC-AA-TTTTTAATGGTTGACCTC--TGCTGCTTTCTGGTATG-TAGCT-------CATCTA--CCTCGACGC-GCCTCAGCGCG---------------------ACG--------------------------------CCTCTC--GCAACTCG----ACAA--------CGACGTTATCAAC---TAC-TTGGTTGAAACCAAGCGAAAGAC-TTGATACTGACAGGCCTCTGATAGGCAAACCATCTCTGGCGAGCACGGTCTCGACAGCAATGGAGTGTACGTACCGTACCCTTGGCTACCTACT-TCCCACGAACATGTCAGCTAACACTTG-TG---GTTCAGCTACAACGGTACCTCCGAGCTCCAGCTCGAGCGCATGAGCGTCTACTTCAACGAGGCTTCCGGCAACAAGTACGTTCCTCGTGCCGTCCTCGTCGATCTCGAGCCCGGTACCATGGATGCCGTCCGCGCCGGTCCTTTCGGTCAGCTCTTCCGCCCTGACAACTTCGTCTTCGG-TCAGTCCGGTGCC---GGAAACAACTGGTATCA-T---TACCTCGCAAA----CATTT---CCAAACC--GGTGTCGAAAATC----------TGGTGTTTCTTTTTT------CGCGCCTG-CCCACAT----TCCC--AGACACTTA-CCCC---------GCCG-----------CACGACCCCG-CGGTGCAAACG--AAAAATTTCTTA--TCACAGCCCCAC--ATCGCAC---AAACA-TTTTGGCAGCCATGCACTTT-TCATAA--CCCAC-ACGAGCAT-----------------TTGCTGACCCCGCC-AAACAGGAAGCCGCCGAGCTCGGAAAGGGTTCCTTCAAGTACGCATGGGTTCTTGACAAGCTCAAGGCCGAGCGTGAGCGTGGTATCACCATCGATATCGCT-CTCTGGAAGTTCGAGACCAACGAGTACAATGTCACCGTCATT-GGTTAGTATCCCTGTCCACA--ACATCCATCAT-GCATCCGAAATC-AGACTAACACGGCACCACAGATGCTCCCGGTCA-CCGTGA
