# Supplementary material for: ﻿Three new species of Pestalotiopsis (Amphisphaeriales, Sporocadaceae) were identified by morphology and multigene phylogeny from Hainan and Yunnan, China
Source: MycoKeys. 2024 Jul 11;107:51–74. doi: 10.3897/mycokeys.107.122026 (PMC11258458; doi:10.3897/mycokeys.107.122026)
Supplement: Supplementary material 1 — Original and spliced sequences of three genes of all strains of the genus Pestalotiopsis for phylogenetic analysis [file mycokeys-107-051-s001.zip › Supplementary document/ITS.fas]

>KF582795.1_Pestalotiopsis_sp._SSN-2013a_internal_transcribed_spacer_1_partial_sequence_5.8S_ribosomal_RNA_gene_and_internal_transcribed_spacer_2_complete_sequence_and_28S_ribosomal_RNA_gene_partial_se
---------------------------------------------------------------------------------------------------------------------------------------------------------------------CATTATAGAGTTTTC-----TA-AACTCCCAA-CCCATGTGAACTTACCTTTT--GTTGCCTCGGCAGAA-GCTATAGGAC-----------TT-------------------------------------------CTTATAGCTGCTGCCGGTGGACCACTAAACTCTTGTTATTTTATGG-AATCTGAGCGTCTTATTTTAATAAGTCAAAACTTTCAACAACGGATCTCTTGGTTCTGGCATCGATGAAGAACGCAGCGAAATGCGATAAGTAATGTGAATTGCAGAATTCAGTGAATCATCGAATCTTTGAACGCACATTGCGCCCATTAGTATTCTAGTGGGCATGCCTGTTCGAGCGTCATTTCAACCCTTAAGCCTAGCTTAGTGTTGGGAAT---CTACTT--CTTCTAGGAGTCGTAGTTCCTGAAATACAACGGCGGATTTATAGTGTCCTCTGAGCGTAGT-AA------TTTT-TTTCTCGCTTTT-GTCAGGTGCT-GTAACTCCC--AGCCGCTAAACCCCT--AA-TTTTTTGTGGTTGACCTCGGATCAGGT----------------------------------------------------
>MK397015.1_Pestalotiopsis_sp._MG-2019a_isolate_CFCC_53013_internal_transcribed_spacer_1_partial_sequence_5.8S_ribosomal_RNA_gene_complete_sequence_and_internal_transcribed_spacer_2_partial_sequence
----------------------------------------------------------------------------------------------------------------------------------------------------------------------------------------------------A-CCCATGTGAACTTACC-ATT--GTTGCCTCGGCAGAA-GCTGCTCGGT-GCACCTTACCTT-GGAACGGCCTACCCTGTAGCGCCTTACCCTGGAACGGCCTACCCTGTAGCGGCTGCCGGTGGACTACCAAACTCTTGTTATTTTATTGTAATCTGAGCGTCTTATTTTAATAAGTCAAAACTTTCAACAACGGATCTCTTGGTTCTGGCATCGATGAAGAACGCAGCGAAATGCGATAAGTAATGTGAATTGCAGAATTCAGTGAATCATCGAATCTTTGAACGCACATTGCGCCCATTAGTATTCTAGTGGGCATGCCTGTTCGAGCGTCATTTCAACCCTTAAGCCTAGCTTAGTGTTGGGAGC---CTACTG--CTTTTACTAGCTGTAGCTCCTGAAATACAACGGCGGATCTGCGATATCCTCTGAGCGTAGT-AA------TTTT-TATCTCGCTTTT-GACTGGAGTT-GCAGCGTCTTTAGCCGCTAAATCCCCC-AA-TTTTTAATGGTTGACCTC-------------------------------------------------------------
>MK397013.1_Pestalotiopsis_sp._MG-2019a_isolate_CFCC_53011_internal_transcribed_spacer_1_partial_sequence_5.8S_ribosomal_RNA_gene_complete_sequence_and_internal_transcribed_spacer_2_partial_sequence
----------------------------------------------------------------------------------------------------------------------------------------------------------------------------------------------------A-CCCATGTGAACTTACC-ATT--GTTGCCTCGGCAGAA-GCTGCTCGGT-GCACCTTACCTT-GGAACGGCCTACCCTGTAGCGCCTTACCCTGGAACGGCCTACCCTGTAGCGGCTGCCGGTGGACTACCAAACTCTTGTTATTTTATTGTAATCTGAGCGTCTTATTTTAATAAGTCAAAACTTTCAACAACGGATCTCTTGGTTCTGGCATCGATGAAGAACGCAGCGAAATGCGATAAGTAATGTGAATTGCAGAATTCAGTGAATCATCGAATCTTTGAACGCACATTGCGCCCATTAGTATTCTAGTGGGCATGCCTGTTCGAGCGTCATTTCAACCCTTAAGCCTAGCTTAGTGTTGGGAGC---CTACTG--CTTTTACTAGCTGTAGCTCCTGAAATACAACGGCGGATCTGCGATATCCTCTGAGCGTAGT-AA------TTTT-TATCTCGCTTTT-GACTGGAGTT-GCAGCGTCTTTAGCCGCTAAATCCCCC-AA-TTTTTAATGGTTGACCTC-------------------------------------------------------------
>MK397014.1_Pestalotiopsis_sp._MG-2019a_isolate_CFCC_53012_internal_transcribed_spacer_1_partial_sequence_5.8S_ribosomal_RNA_gene_complete_sequence_and_internal_transcribed_spacer_2_partial_sequence
----------------------------------------------------------------------------------------------------------------------------------------------------------------------------------------------------A-CCCATGTGAACTTACC-ATT--GTTGCCTCGGCAGAA-GCTGCTCGGT-GCACCTTACCTT-GGAACGGCCTACCCTGTAGCGCCTTACCCTGGAACGGCCTACCCTGTAGCGGCTGCCGGTGGACTACCAAACTCTTGTTATTTTATTGTAATCTGAGCGTCTTATTTTAATAAGTCAAAACTTTCAACAACGGATCTCTTGGTTCTGGCATCGATGAAGAACGCAGCGAAATGCGATAAGTAATGTGAATTGCAGAATTCAGTGAATCATCGAATCTTTGAACGCACATTGCGCCCATTAGTATTCTAGTGGGCATGCCTGTTCGAGCGTCATTTCAACCCTTAAGCCTAGCTTAGTGTTGGGAGC---CTACTG--CTTTTACTAGCTGTAGCTCCTGAAATACAACGGCGGATCTGCGATATCCTCTGAGCGTAGT-AA------TTTT-TATCTCGCTTTT-GACTGGAGTT-GCAGCGTCTTTAGCCGCTAAATCCCCC-AA-TTTTTAATGGTTGACCTC-------------------------------------------------------------
>JX399007.1_Pestalotiopsis_adusta_strain_MFLUCC10-0146_internal_transcribed_spacer_1_partial_sequence_5.8S_ribosomal_RNA_gene_complete_sequence_and_internal_transcribed_spacer_2_partial_sequence
---------------------------------------------------------------------------------------------------------------------------------------------------------------------CATTATAGAGTTTTC-----TA-AACTCCCAA-CCCATGTGAACTTACC-ATT--GTTGCCTCGGCAGAA-GCTGCTCGGT-GCACCCTACCTT-GGAACGGCCTACCCTGTAGCGCCTTACCCTGGAACGGCTTACCCTGCAACGGCTGCCGGTGGACTACCAAACTCTTGTTATTTTATGGTTATCTGAGCGTCTTATTTTAATAAGTCAAAACTTTCAACAACGGATCTCTTGGTTCTGGCATCGATGAAGAACGCAGCGAAATGCGATAAGTAATGTGAATTGCAGAATTCAGTGAATCATCGAATCTTTGAACGCACATTGCGCCCATTAGTATTCTAGTGGGCATGCCTGTTCGAGCGTCATTTCAACCCTTAAGCCTAGCTTAGTGTTGGGAGC---CTACTG--CTTTTGCTAGCTGTAGCTCCTGAAATACAACGGCGGATCTGCGATATCCTCTGAGCGTAGT-AA------TTTT-TATCTCGCTTTT-GACTGGAGTT-GCAGCGTCTTTAGCCGCTAAACCCCCC-AA-TTTTTAATGGTTGACCTCGGATCAGGT----------------------------------------------------
>JX399006.1_Pestalotiopsis_adusta_strain_ICMP6088_internal_transcribed_spacer_1_partial_sequence_5.8S_ribosomal_RNA_gene_complete_sequence_and_internal_transcribed_spacer_2_partial_sequence
---------------------------------------------------------------------------------------------------------------------------------------------------------------------CATTATAGAGTTTTC-----TA-AACTCCCAA-CCCATGTGAACTTACC-ATT--GTTGCCTCGGCAGAA-GCTGCTCGGT-GCACCTTACCTT-GGAACGGCCTACCCTGTAGCGCCTTACCCTGGAACGGCTTACCCTGCAACGGCTGCCGGTGGACTACCAAACTCTTGTTATTTTATGGTTATCTGAGCGTCTTATTTTAATAAGTCAAAACTTTCAACAACGGATCTCTTGGTTCTGGCATCGATGAAGAACGCAGCGAAATGCGATAAGTAATGTGAATTGCAGAATTCAGTGAATCATCGAATCTTTGAACGCACATTGCGCCCATTAGTATTCTAGTGGGCATGCCTGTTCGAGCGTCATTTCAACCCTTAAGCCTAGCTTAGTGTTGGGAGC---CTACTG--CTTTTGCTAGCTGTAGCTCCTGAAATACAACGGCGGATCTGCGATATCCTCTGAGCGTAGT-AA------TTTT-TATCTCGCTTTT-GACTGGAGTT-GCAGCGTCTTTAGCCGCTAAACCCCCC-AA-TTTTTAATGGTTGACCTCGGATCAGGT----------------------------------------------------
>KY464140.1_Pestalotiopsis_aggestorum_strain_LC8186_18S_ribosomal_RNA_gene_partial_sequence_internal_transcribed_spacer_1_5.8S_ribosomal_RNA_gene_and_internal_transcribed_spacer_2_complete_sequence_ane
-------------------------------------------------------------------------------------------------------------------------------------------------------------GGAGGGATCATTATAGAGTTTTC-----TA-AACTCCCAA-CCCATGTGAACTTACC-ATT--GTTGCCTCGGCAGAA-GCTGCTCGGT-ATACCCTACCTT-GGAACGGCCTACCCTGTAGCGCCTTACCCTGGAACGGCTTACCCTGCAACGGCTGCCGGTGGACTACTAAACTCTTGTTATTTTATTGTAATCTGAGCGTCTTATTTTAATAAGTCAAAACTTTCAACAACGGATCTCTTGGTTCTGGCATCGATGAAGAACGCAGCGAAATGCGATAAGTAATGTGAATTGCAGAATTCAGTGAATCATCGAATCTTTGAACGCACATTGCGCCCATTAGTATTCTAGTGGGCATGCCTGTTCGAGCGTCATTTCAACCCTTAAGCCTAGCTTAGTGTTGGGAGC---CTACTG--CTTTTGCTAGCTGTAGCTCCTGAAATACAACGGCGGATCTGCGATATCCTCTGAGCGTAGT-AA------TTTT-TATCTCGCTTTT-GACTGGAGTT-GCAGCGTCTTTAGCCGCTAAACCCCCC-AA-TTTTTAATGGTTGACCTCGGATCAGGTAGGAATACCCGCTGAACTTAAGCATATCA-----------------------
>KX895015.1_Pestalotiopsis_aggestorum_strain_LC6301_internal_transcribed_spacer_1_partial_sequence_5.8S_ribosomal_RNA_gene_and_internal_transcribed_spacer_2_complete_sequence_and_28S_ribosomal_RNA_g...
----------------------------------------------------------------------------------------------------------------------------------------------------------------------------------------------------A-CCCATGTGAACTTACC-ATT--GTTGCCTCGGCAGAA-GCTGCTCGGT-ATACCCTACCTT-GGAACGGCCTACCCTGTAGCGCCTTACCCTGGAACGGCTTACCCTGCAACGGCTGCCGGTGGACTACTAAACTCTTGTTATTTTATTGTAATCTGAGCGTCTTATTTTAATAAGTCAAAACTTTCAACAACGGATCTCTTGGTTCTGGCATCGATGAAGAACGCAGCGAAATGCGATAAGTAATGTGAATTGCAGAATTCAGTGAATCATCGAATCTTTGAACGCACATTGCGCCCATTAGTATTCTAGTGGGCATGCCTGTTCGAGCGTCATTTCAACCCTTAAGCCTAGCTTAGTGTTGGGAGC---CTACTG--CTTTTGCTAGCTGTAGCTCCTGAAATACAACGGCGGATCTGCGATATCCTCTGAGCGTAGT-AA------TTTT-TATCTCGCTTTT-GACTGGAGTT-GCAGCGTCTTTAGCCGCTAAACCCCCC-AA-TTTTTAATGGTTGACCTC-------------------------------------------------------------
>ON007028.1_Pestalotiopsis_sp._NJ-2022a_isolate_CFCC_54791*_internal_transcribed_spacer_1_partial_sequence_5.8S_ribosomal_RNA_gene_complete_sequence_and_internal_transcribed_spacer_2_partial_sequence
----------------------------------------------------------------------------------------------------------------------------------------------------------------------------------------------------A-CCCATGTGAACTTACC-ATT--GTTGCCTCGGCAGAA-GCTGCTCGGT-GCACCTTACCCT-GGAACGGCCTACCCTGTAGCGCCTTACCCTGGAACGGCCTACCCTGTAGCGGCTGCCGGTGGACTACCAAACTCTTGTTATTTTATTGTAATCTGAGCGTCTTATTTTAATAAGTCAAAACTTTCAACAACGGATCTCTTGGTTCTGGCATCGATGAAGAACGCAGCGAAATGCGATAAGTAATGTGAATTGCAGAATTCAGTGAATCATCGAATCTTTGAACGCACATTGCGCCCATTAGTATTCTAGTGGGCATGCCTGTTCGAGCGTCATTTCAACCCTTAAGCCTAGCTTAGTGTTGGGAGC---CTACTG--CTTTTACTAGCTGTAGCTCCTGAAATACAACGGCGGATCTGCGATATCCTCTGAGCGTAGT-AA-----ATTTT-TATCTCGCTTTT-GACTGGAGTT-GCAGCGTCTTTAGCCGCTAAATCCCCC-AA-TTTTTAATGGTTGACCTC-------------------------------------------------------------
>KC247154.1_Pestalotiopsis_anacardiacearum_strain_IFRDCC_2397_internal_transcribed_spacer_1_partial_sequence_5.8S_ribosomal_RNA_gene_complete_sequence_and_internal_transcribed_spacer_2_partial_sequence
---------------------------------------------------------------------------------------------------------------------------------------------------------------------CATTATAGAGTTTTC-----TA-AACTCCCAA-CCCATGTGAACTTACCAATT--GTTGCCTCGGCAGAG-GCTACCCGGT---ACCTTACCTT-GGTGCGGCCTACCCTGTAGCGCCTTACCCTGGAACGGGCTACCCTGTAGCGGCTGCCGGTGGACTACCAAACTCTTGTTATTTTATGGTTATCTGAGCGTCTTATTTTAATAAGTCAAAACTTTCAACAACGGATCTCTTGGTTCTGGCATCGATGAAGAACGCAGCGAAATGCGATAAGTAATGTGAATTGCAGAATTCAGTGAATCATCGAATCTTTGAACGCACATTGCGCCCATTAGTATTCTAGTGGGCATGCCTGTTCGAGCGTCATTTCAACCCTTAAGCCTAGCTTAGTGTTGGGAGC---CTACTG--CTTTTACTAGCTGTAGCTCCTGAAATACAACGGCGGATCTGCGATATCCTCTGAGCGTAGT-AA------TTTTTTTTCTCGCTTTT-GACTGGAGTT-GCAGCGTCCTTAGCCGCTAAACCCCCC-AA-TTTTTAATGG-TGACCTC-GATCAGGT----------------------------------------------------
>KM199340.1_Pestalotiopsis_arengae_strain_CBS_331.92_18S_ribosomal_RNA_gene_partial_sequence_internal_transcribed_spacer_1_5.8S_ribosomal_RNA_gene_and_internal_transcribed_spacer_2_complete_sequence_ae
-------------------------------------------------------------------------------------------------------------------------------------CAAGGTCTCCGTTGGTGAACCAGCGGAGGGATCATTATAGAGTTTTC-----TA-AACTCCCAA-CCCATGTGAACTTACC-ATT--GTTGCCTCGGCAGAA-GCTACCCTGTAGCGTCTTACCCG-GGAACGGCCTACCCTGTAGCGCCTTACCCTGGAACGACCTACCCTGTAGCGGCTGCCGGTGGACTACTCAACTCTTGTTATTTTATGGTTATCTGAGCGTCTTATTTTAATAAGTCAAAACTTTCAACAACGGATCTCTTGGTTCTGGCATCGATGAAGAACGCAGCGAAATGCGATAAGTAATGTGAATTGCAGAATTCAGTGAATCATCGAATCTTTGAACGCACATTGCGCCCATTAGTATTCTAGTGGGCATGCCTGTTCGAGCGTCATTTCAACCCTTAAGCCTAGCTTAGTGTTGGGAGC---CTACTG--CTTTTACTAGCTGTAGCTCCTGAAATACAACGGCGGACCTGCGATATCCTCTGAGCGTAGT-AA------TTCT-TTTCTCGCTTTT-GACTGGAGTT-GCAGCGTCCTTGGCCGCTAAACCCCCC-AA-TTTTTAATGGTTGACCTCGGATCAGGTAGGAATACCCGCTGAACTTAAGCATA--------------------------
>KM199341.1_Pestalotiopsis_arceuthobii_strain_CBS_434.65_18S_ribosomal_RNA_gene_partial_sequence_internal_transcribed_spacer_1_5.8S_ribosomal_RNA_gene_and_internal_transcribed_spacer_2_complete_sequene
------------------------------------------------------------------------------------------------------------------------------------ACAAGGTCTCCGTTGGTGAACCAGCGGAGGGATCATTATAGAGTTTTC-----TA-AACTCCCAA-CCCATGTGAACTTACT-ATT--GTTGCCTCGGCAGAG-GCTACCCGGT----ACCTACCTT-GGAACGGCCTACCCTGTAGCGCCTTACCCGGGAACGGATTACCCTGTAGCGGCTGCCGGTGGACCACTAAACTCTTGTTATTTTATTGTAATCTGAGCGTCTTATTTTAATAAGTCAAAACTTTCAACAACGGATCTCTTGGTTCTGGCATCGATGAAGAACGCAGCGAAATGCGATAAGTAATGTGAATTGCAGAATTCAGTGAATCATCGAATCTTTGAACGCACATTGCGCCCATTAGTATTCTAGTGGGCATGCCTGTTCGAGCGTCATTTCAACCCTTAAGCCTAGCTTAGTGTTGGGAGC---CTACTG--CTTTTACTAGCTGTAGCTCCTGAAATACAACGGCGGATCTGCGATATCCTCTGAGCGTAGT-AA------TTTT-TTTCTCGCTTTT-GACTGGAGTT-GCAGCGTCCTTTGCCGCTAAACCCCCA-AA-TTTTTAATGGTTGACCTCGGATCAGGTAGGAATACCCGCTGAACTTAAGCA----------------------------
>OR733506.1_Pestalotiopsis_sp._strain_SAUCC2240-4_small_subunit_ribosomal_RNA_gene_partial_sequence_internal_transcribed_spacer_1_5.8S_ribosomal_RNA_gene_and_internal_transcribed_spacer_2_complete_seqe
------------------------------------------------------------------------------------------------------------------------------------ACAAGGTCTCCGTTGGTGAACCAGCGGAGGGATCATTATAGAGTTTTC-----TA-AACTCCCAA-CCCATGTGAACTTACC-ATT--GTTGCCTCGGCAGAA-GCTATCCTGTAGCGTCTTACCCG-GGAACGGCCTACCCTGTAGCGCCTTACCCTGGAACGACCTACCCTGTAGCGGCTGCCGGTGGACTACTCAACTCTTGTTATTTTATGGTTATCTGAGCGTCTTATTTTAATAAGTCAAAACTTTCAACAACGGATCTCTTGGTTCTGGCATCGATGAAGAACGCAGCGAAATGCGATAAGTAATGTGAATTGCAGAATTCAGTGAATCATCGAATCTTTGAACGCACATTGCGCCCATTAGTATTCTAGTGGGCATGCCTGTTCGAGCGTCATTTCAACCCTTAAGCCTAGCTTAGTGTTGGGAGT---CTACTG--CTTTTACTAGCTGTAGCTCCTAAAATACAACGGCGGATCTGTGACATTCTCTGAGCGTAGT-AA----TTTTTT-TTTCTCGCTTTT-GACTGGAGTC-GCAGCGTCTTTAGCCGCTAAATCCCCC-AA-TTTTTAATGGTTGACCTCGGATCAGGTAGGAATACCCGCTGAACTTAAG------------------------------
>OR733505.1_Pestalotiopsis_sp._strain_SAUCC2240-5_small_subunit_ribosomal_RNA_gene_partial_sequence_internal_transcribed_spacer_1_5.8S_ribosomal_RNA_gene_and_internal_transcribed_spacer_2_complete_seqe
------------------------------------------------------------------------------------------------------------------------------------ACAAGGTCTCCGTTGGTGAACCAGCGGAGGGATCATTATAGAGTTTTC-----TA-AACTCCCAA-CCCATGTGAACTTACC-ATT--GTTGCCTCGGCAGAA-GCTATCCTGTAGCGTCTTACCCG-GGAACGGCCTACCCTGTAGCGCCTTACCCTGGAACGACCTACCCTGTAGCGGCTGCCGGTGGACTACTCAACTCTTGTTATTTTATGGTTATCTGAGCGTCTTATTTTAATAAGTCAAAACTTTCAACAACGGATCTCTTGGTTCTGGCATCGATGAAGAACGCAGCGAAATGCGATAAGTAATGTGAATTGCAGAATTCAGTGAATCATCGAATCTTTGAACGCACATTGCGCCCATTAGTATTCTAGTGGGCATGCCTGTTCGAGCGTCATTTCAACCCTTAAGCCTAGCTTAGTGTTGGGAGT---CTACTG--CTTTTACTAGCTGTAGCTCCTAAAATACAACGGCGGATCTGTGACATTCTCTGAGCGTAGT-AA----TTTTTT-TTTCTCGCTTTT-GACTGGAGTC-GCAGCGTCTTTAGCCGCTAAATCCCCC-AA-TTTTTAATGGTTGACCTCGGATCAGGTAGGAATACCCGCTGAACTTAAG------------------------------
>OP082431.1_Pestalotiopsis_sp._RG-2022g_strain_CGMCC3.23550_internal_transcribed_spacer_1_partial_sequence_5.8S_ribosomal_RNA_gene_complete_sequence_and_internal_transcribed_spacer_2_partial_sequence
----------------------------------------------------------------------------------------------------------------------------------------------------------------------------------------------CTCCCAA-CCCATGTGAACTTACC-ATT--GTTGCCTCGGCAGAA-GCTACCTGGT--TACCTTACCTT-GGAACGGCCTACCCTGTAGCGCCTTACCCTGGAACGGCCTACCCTGTAACGGCTGCCGGTGGACTACCAAACTCTTGTTATTTTATTGTAATCTGAGCGTCTTATTTTAATAAGTCAAAACTTTCAACAACGGATCTCTTGGTTCTGGCATCGATGAAGAACGCAGCGAAATGCGATAAGTAATGTGAATTGCAGAATTCAGTGAATCATCGAATCTTTGAACGCACATTGCGCCCATTAGTATTCTAGTGGGCATGCCTGTTCGAGCGTCATTTCAACCCTTAAGCCTAGCTTAGTGTTGGGAGC---CTACTG--CTTTTGCTAGCGGTAGCTCCTGAAATACAACGGCGGATCTGCGATATCCTCTGAGCGTAGT-AA------TTTT-TATCTCGCTTTT-GACTGGAGTT-GCAGCGTCTTTAGCCGCTAAACCC--------------------------------------------------------------------------------------
>KM199332.1_Pestalotiopsis_australis_strain_CBS_114193_18S_ribosomal_RNA_gene_partial_sequence_internal_transcribed_spacer_1_5.8S_ribosomal_RNA_gene_and_internal_transcribed_spacer_2_complete_sequencee
----------------------------------------------------------------------------------------------------------------------------------TAACAAGGTCTCCGTTGGTGAACCAGCGGAGGGATCATTATAGAGTTTTC-----TA-AACTCCCAA-CCCATGTGAACTTACC-ATT--GTTGCCTCGGCAGAA-GCTACCTGGT--TACCCTACCTT-GGAACGGCCTACCCTGTAGCGCCTTACCCTGGAACGGCCTACCCTGTAACGGCTGCCGGTGGACTACCAAACTCTTGTTATTTTATTGTAATCTGAGCGTCTTATTTTAATAAGTCAAAACTTTCAACAACGGATCTCTTGGTTCTGGCATCGATGAAGAACGCAGCGAAATGCGATAAGTAATGTGAATTGCAGAATTCAGTGAATCATCGAATCTTTGAACGCACATTGCGCCCATTAGTATTCTAGTGGGCATGCCTGTTCGAGCGTCATTTCAACCCTTAAGCCTAGCTTAGTGTTGGGAGC---CTACTG--CTTTTGCTAGCGGTAGCTCCTGAAATACAACGGCGGATCTGCGATATCCTCTGAGCGTAGT-AA------ATTT-TATCTCGCTTTT-GACTGGAGTT-GCAGCGTCTTTAGCCGCTAAACCCCCC-AATTTTTTAATGGTTGACCTCGGATCAGGTAGGAATACCCGCTGAACTTAAGCATATC------------------------
>KM199331.1_Pestalotiopsis_australis_strain_CBS_111503_18S_ribosomal_RNA_gene_partial_sequence_internal_transcribed_spacer_1_5.8S_ribosomal_RNA_gene_and_internal_transcribed_spacer_2_complete_sequencee
----------------------------------------------------------------------------------------------------------------------------------TAACAAGGTCTCCGTTGGTGAACCAGCGGAGGGATCATTATAGAGTTTTC-----TA-AACTCCCAA-CCCATGTGAACTTACC-ATT--GTTGCCTCGGCAGAA-GCTACCTGGT--TACCCTACCTT-GGAACGGCCTACCCTGTAGCGCCTTACCCTGGAACGGCTTACCCTGTAACGGCTGCCGGTGGACTACCAAACTCTTGTTATTTTATTGTAATCTGAGCGTCTTATTTTAATAAGTCAAAACTTTCAACAACGGATCTCTTGGTTCTGGCATCGATGAAGAACGCAGCGAAATGCGATAAGTAATGTGAATTGCAGAATTCAGTGAATCATCGAATCTTTGAACGCACATTGCGCCCATTAGTATTCTAGTGGGCATGCCTGTTCGAGCGTCATTTCAACCCTTAAGCCTAGCTTAGTGTTGGGAGC---CTACTG--CTTTTGCTAGCGGTAGCTCCTGAAATACAACGGCGGATCTGCGATATCCTCTGAGCGTAGT-AA------ATTT-TATCTCGCTTTT-GACTGGAGTT-GCAGCGTCTTTAGCCGCTAAACCCCCC-AATTTTTTAATGGTTGACCTCGGATCAGGTAGGAATACCCGCTGAACTTAAGCATA--------------------------
>KM199298.1_Pestalotiopsis_australasiae_strain_CBS_114141_18S_ribosomal_RNA_gene_partial_sequence_internal_transcribed_spacer_1_5.8S_ribosomal_RNA_gene_and_internal_transcribed_spacer_2_complete_sequee
------------------------------------------------------------------------------------------------------------------------------------ACAAGGTCTCCGTTGGTGAACCAGCGGAGGGATCATTATAGAGTTTTC-----TA-AACTCCCAA-CCCATGTGAACTTACC-ATT--GTTGCCTCGGCAGAA-GCTGCTCGGT-GCACCCTACCTT-GGAACGGCCTACCCTGTAGCGCCTTACCCTGGAACGGCTTACCCTGTAACGGCTGCCGGTGGACTACCAAACTCTTGTTATTTTATTGTAATCTGAGCGTCTTATTTTAATAAGTCAAAACTTTCAACAACGGATCTCTTGGTTCTGGCATCGATGAAGAACGCAGCGAAATGCGATAAGTAATGTGAATTGCAGAATTCAGTGAATCATCGAATCTTTGAACGCACATTGCGCCCATTAGTATTCTAGTGGGCATGCCTGTTCGAGCGTCATTTCAACCCTTAAGCCTAGCTTAGTGTTGGGAGC---CTACTG--CTTTTGCTAGCTGTAGCTCCTGAAATACAACGGCGGATCTGCGATATCCTCTGAGCGTAGT-AA-----ATTTT-TATCTCGCTTTT-GACTGGAGTT-GCAGCGTCTTTGGCCGCTAAATCCCCC-AA-TTTTTAATGGTTGACCTCGGATCAGGTAGGAATACCCGCTGAACTTAAGC-----------------------------
>KM199297.1_Pestalotiopsis_australasiae_strain_CBS_114126_18S_ribosomal_RNA_gene_partial_sequence_internal_transcribed_spacer_1_5.8S_ribosomal_RNA_gene_and_internal_transcribed_spacer_2_complete_sequee
--------------------------------------------------------------------------------------------------------------------------------------------------GGTGAACCAGCGGAGGGATCATTATAGAGTTTTC-----TA-AACTCCCAA-CCCATGTGAACTTACC-ATT--GTTGCCTCGGCAGAA-GCTGCTCGGT-GCACCCTACCTT-GGAACGGCCTACCCTGTAGCGCCTTACCCTGGAACGGCTTACCCTGTAACGGCTGCCGGTGGACTACCAAACTCTTGTTATTTTATTGTAATCTGAGCGTCTTATTTTAATAAGTCAAAACTTTCAACAACGGATCTCTTGGTTCTGGCATCGATGAAGAACGCAGCGAAATGCGATAAGTAATGTGAATTGCAGAATTCAGTGAATCATCGAATCTTTGAACGCACATTGCGCCCATTAGTATTCTAGTGGGCATGCCTGTTCGAGCGTCATTTCAACCCTTAAGCCTAGCTTAGTGTTGGGAGC---CTACTG--CTTTTGCTAGCTGTAGCTCCTGAAATACAACGGCGGATCTGCGATATCCTCTGAGCGTAGT-AA-----ATTTT-TATCTCGCTTTT-GACTGGAGTT-GCAGCGTCTTTGGCCGCTAAATCCCCC-AA-TTTTTAATGGTTGACCTCGGATCAGGTAGGAATACCCGCTGAACTTAAGC-----------------------------
>KM199309.1_Pestalotiopsis_biciliata_strain_CBS_236.38_18S_ribosomal_RNA_gene_partial_sequence_internal_transcribed_spacer_1_5.8S_ribosomal_RNA_gene_and_internal_transcribed_spacer_2_complete_sequencee
----------------------------------------------------------------------------------------------------------------------------------------GGTCTCCGTTGGTGAACCAGCGGAGGGATCATTATAGAGTTTTC-----TA-AACTCCCAA-CCCATGTGAACTTACC-ATT--GTTGCCTCGGCAGAA-GCTGCTCGGT-ACACCTTACCTT-GGAACGGCCTACCCTGTAGCGCCTTACCCTGGAACGGCTTACCCTGTAACGGCTGCCGGTGGACTACCAAACTCTTGTTATTTTATTGTAATCTGAGCGTCTTATTTTAATAAGTCAAAACTTTCAACAACGGATCTCTTGGTTCTGGCATCGATGAAGAACGCAGCGAAATGCGATAAGTAATGTGAATTGCAGAATTCAGTGAATCATCGAATCTTTGAACGCACATTGCGCCCATTAGTATTCTAGTGGGCATGCCTGTTCGAGCGTCATTTCAACCCTTAAGCCTAGCTTAGTGTTGGGAGC---CTACTG--CTTTTACTAGCTGTAGCTCCTGAAATACAACGGCGGATCTGCGATATCCTCTGAGCGTAGT-AA------TTTT-TATCTCGCTTTT-GACTGGAGTT-GCAGCGTCTTTAGCCGCTAAATCCCCC-AA-TTTTTAATGGTTGACCTCGGATCAGGTAGGAATACCCGCTGAACTTAAGCATA--------------------------
>KM199308.1_Pestalotiopsis_biciliata_strain_CBS_124463_18S_ribosomal_RNA_gene_partial_sequence_internal_transcribed_spacer_1_5.8S_ribosomal_RNA_gene_and_internal_transcribed_spacer_2_complete_sequencee
----------------------------------------------------------------------------------------------------------------------------------------GGTCTCCGTTGGTGAACCAGCGGAGGGATCATTATAGAGTTTTC-----TA-AACTCCCAA-CCCATGTGAACTTACC-ATT--GTTGCCTCGGCAGAA-GCTGCTCGGT-ACACCTTACCTT-GGAACGGCCTACCCTGTAGCGCCTTACCCTGGAACGGCTTACCCTGTAACGGCTGCCGGTGGACTACCAAACTCTTGTTATTTTATTGTAATCTGAGCGTCTTATTTTAATAAGTCAAAACTTTCAACAACGGATCTCTTGGTTCTGGCATCGATGAAGAACGCAGCGAAATGCGATAAGTAATGTGAATTGCAGAATTCAGTGAATCATCGAATCTTTGAACGCACATTGCGCCCATTAGTATTCTAGTGGGCATGCCTGTTCGAGCGTCATTTCAACCCTTAAGCCTAGCTTAGTGTTGGGAGC---CTACTG--CTTTTACTAGCTGTAGCTCCTGAAATACAACGGCGGATCTGCGATATCCTCTGAGCGTAGT-AA------TTTT-TATCTCGCTTTT-GACTGGAGTT-GCAGCGTCTTTAGCCGCTAAATCCCCC-AA-TTTTTAATGGTTGACCTCGGATCAGGTAGGAATACCCGCTGAACTTAAGCATAT-------------------------
>KX894933.1_Pestalotiopsis_brachiata_strain_LC2988_internal_transcribed_spacer_1_partial_sequence_5.8S_ribosomal_RNA_gene_and_internal_transcribed_spacer_2_complete_sequence_and_28S_ribosomal_RNA_genee
----------------------------------------------------------------------------------------------------------------------------------------------------------------------------------------------------A-CCCATGTGAACTTACC-ATT--GTTGCCTCGGCAGAA-GCTGCTCGGT-GCACCCTACCTT-GGAACGGCCTACCCTGTAGCGCCTTACCCTGGAACGGCCTACCCTGTAGCGGCTGCCGGTGGACTACCAAACTCTTGTTATTTTATTGTAATCTGAGCGTCTTATTTTAATAAGTCAAAACTTTCAACAACGGATCTCTTGGTTCTGGCATCGATGAAGAACGCAGCGAAATGCGATAAGTAATGTGAATTGCAGAATTCAGTGAATCATCGAATCTTTGAACGCACATTGCGCCCATTAGTATTCTAGTGGGCATGCCTGTTCGAGCGTCATTTCAACCCTTAAGCCTAGCTTAGTGTTGGGAGC---CTACTG--CTTTTGCTAGCTGTAGCTCCTGAAATACAACGGCGGATCTGCGATATCCTCTGAGCGTAGT-AA------TTTT-TATCTCGCTTTT-GACTGGAGTT-GCAGCGTCTTTAGCCGCTAAATCCCCC-AA-TTTTTAATGGTTGACCTC-------------------------------------------------------------
>KY464142.1_Pestalotiopsis_brachiata_strain_LC8188_18S_ribosomal_RNA_gene_partial_sequence_internal_transcribed_spacer_1_5.8S_ribosomal_RNA_gene_and_internal_transcribed_spacer_2_complete_sequence_ande
-------------------------------------------------------------------------------------------------------------------------------------------------------------GGAGGGATCATTATAGAGTTTTC-----TA-AACTCCCAA-CCCATGTGAACTTACC-ATT--GTTGCCTCGGCAGAA-GCTGCTCGGT-GCACCCTACCTT-GGAACGGCCTACCCTGTAGCGCCTTACCCTGGAACGGCCTACCCTGTAGCGGCTGCCGGTGGACTACCAAACTCTTGTTATTTTATTGTAATCTGAGCGTCTTATTTTAATAAGTCAAAACTTTCAACAACGGATCTCTTGGTTCTGGCATCGATGAAGAACGCAGCGAAATGCGATAAGTAATGTGAATTGCAGAATTCAGTGAATCATCGAATCTTTGAACGCACATTGCGCCCATTAGTATTCTAGTGGGCATGCCTGTTCGAGCGTCATTTCAACCCTTAAGCCTAGCTTAGTGTTGGGAGC---CTACTG--CTTTTGCTAGCTGTAGCTCCTGAAATACAACGGCGGATCTGCGATATCCTCTGAGCGTAGT-AA------TTTT-TATCTCGCTTTT-GACTGGAGTT-GCAGCGTCTTTAGCCGCTAAATCCCCC-AA-TTTTTAATGGTTGACCTCGGATCAGGTAGGAATACCCGCTGAACTTAAGCATATCA-----------------------
>KM199379.1_Pestalotiopsis_brassicae_strain_CBS_170.26_internal_transcribed_spacer_1_partial_sequence_5.8S_ribosomal_RNA_gene_complete_sequence_and_internal_transcribed_spacer_2_partial_sequence
---------------------------------------------------------------------------------------------------------------------------------------------------------------------CATTATAGAGTTTTC-----TA-AACTCCCAA-CCCATGTGAACTTACC-ATT--GTTGCCTCGGCAGAA-GCTACCTGGT--TACCCTACCTT-GGAACGGCCTACCCTGTAGCGCCTTACCCTGGAACGGCCTACCCTGTAACGGCTGCCGGTGGACTACCAAACTCTTGTTATTTTATTGTAATCTGAGCGTCTTATTTTAATAAGTCAAAACTTTCAACAACGGATCTCTTGGTTCTGGCATCGATGAAGAACGCAGCGAAATGCGATAAGTAATGTGAATTGCAGAATTCAGTGAATCATCGAATCTTTGAACGCACATTGCGCCCATTAGTATTCTAGTGGGCATGCCTGTTCGAGCGTCATTTCAACCCTTAAGCCTAGCTTAGTGTTGGGAGC---CTACCG--CTTTTGCTAGCGGTAGCTCCTGAAATACAACGGCGGATCTGCGATATCCTCTGAGCGTAGT-AA------TTTT-TATCTCGCTTTT-GACTGGAGTT-GCAGCGTCTTTAGCCGCTAAACCCCCCAAATTTTTTAATGGTTGACCTCGGATCAGGT----------------------------------------------------
>JX399010.1_Pestalotiopsis_camelliae_strain_MFLUCC12-0277_internal_transcribed_spacer_1_partial_sequence_5.8S_ribosomal_RNA_gene_complete_sequence_and_internal_transcribed_spacer_2_partial_sequence
---------------------------------------------------------------------------------------------------------------------------------------------------------------------CATTATAGAGTTTTT-----TA-AACTCCCAA-CCCATGTGAACTTACC-ATT--GTTGCCTCGGCAGAA-GCTACCCGGT---ACCTTACCTT-GGAACGGCCTACCCTGTAGCGCCTTACCCTGGAACGGCTTACCCTGCAGCGGCTGCCGGTGGACTACCAAACTCTTGTTATTTTTATGTTATCTGAGCGTCTTATTTTAATAAGTCAAAACTTTCAACAACGGATCTCTTGGTTCTGGCATCGATGAAGAACGCAGCGAAATGCGATAAGTAATGTGAATTGCAGAATTCAGTGAATCATCGAATCTTTGAACGCACATTGCGCCCATTAGTATTCTAGTGGGCATGCCTGTTCGAGCGTCATTTCAACCCTTAAGCCTAGCTTAGTGTTGGGAGC---CTACTG--CTTTTGTTAGCTGTAGCTCCTGAAATACAACGGCGGATCTGCGATATCCTCTGAGCGTAGT-AA-----TTTTT-TTCCTCGCTTTT-GACTGGAGTT-GCAGCGTCTTTAGCCGCTAAACCCCCC-AA--TTTTAATGGTTGACCTCGGATCAGGT----------------------------------------------------
>OK493593.1_Pestalotiopsis_sp._isolate_LHLKD08_internal_transcribed_spacer_1_partial_sequence_5.8S_ribosomal_RNA_gene_complete_sequence_and_internal_transcribed_spacer_2_partial_sequence
----------------------------------------------------------------------------------------------------------------------------------------------------------------------------------------------------------TGTGAACTTACC-ATT--GTTGCCTCGGCAGAA-GCTGCTCGGT-GCACCCTACCTT-GGAACGGCCTACCCTGTAGCGCCTTACCCTGGAACGGCTTACCCTGTAGCGGCTGCCGGTGGACTACTAAACTCTTGTTATTTTATTGTAATCTGAGCGTCTTATTTTAATAAGTCAAAACTTTCAACAACGGATCTCTTGGTTCTGGCATCGATGAAGAACGCAGCGAAATGCGATAAGTAATGTGAATTGCAGAATTCAGTGAATCATCGAATCTTTGAACGCACATTGCGCCCATTAGTATTCTAGTGGGCATGCCTGTTCGAGCGTCATTTCAACCCTTAAGCCTAGCTTAGTGTTGGGAGC---CTACTG--CTTTTACTAGCTGTAGCTCCTGAAATACAACGGCGGATCTGCGATATCCTCTGAGCGTAGT-AA------TTTT-TATCTCGCTTTT-GACTGGAGTT-GCAGCGTCTTTAGCCGCTAAATCCCCC-AA-TTTTTAATGGTTGACCTC-------------------------------------------------------------
>OK493594.1_Pestalotiopsis_sp._isolate_LHLKD09_internal_transcribed_spacer_1_partial_sequence_5.8S_ribosomal_RNA_gene_complete_sequence_and_internal_transcribed_spacer_2_partial_sequence
----------------------------------------------------------------------------------------------------------------------------------------------------------------------------------------------------------TGTGAACTTACC-ATT--GTTGCCTCGGCAGAA-GCTGCTCGGT-GCACCCTACCTT-GGAACGGCCTACCCTGTAGCGCCTTACCCTGGAACGGCTTACCCTGTAGCGGCTGCCGGTGGACTACTAAACTCTTGTTATTTTATTGTAATCTGAGCGTCTTATTTTAATAAGTCAAAACTTTCAACAACGGATCTCTTGGTTCTGGCATCGATGAAGAACGCAGCGAAATGCGATAAGTAATGTGAATTGCAGAATTCAGTGAATCATCGAATCTTTGAACGCACATTGCGCCCATTAGTATTCTAGTGGGCATGCCTGTTCGAGCGTCATTTCAACCCTTAAGCCTAGCTTAGTGTTGGGAGC---CTACTG--CTTTTACTAGCTGTAGCTCCTGAAATACAACGGCGGATCTGCGATATCCTCTGAGCGTAGT-AA------TTTT-TATCTCGCTTTT-GACTGGAGTT-GCAGCGTCTTTAGCCGCTAAATCCCCC-AA-TTTTTAATGGTTGACCTC-------------------------------------------------------------
>OP082426.1_Pestalotiopsis_sp._RG-2022a_strain_CGMCC3.23544_internal_transcribed_spacer_1_partial_sequence_5.8S_ribosomal_RNA_gene_and_internal_transcribed_spacer_2_complete_sequence_and_large_subunite
----------------------------------------------------------------------------------------------------------------------------------------------------------------------------------------------------------------CTTACC-ATT--GTTGCCTCGGCAGAA-GCTGCTCGGT-GCACCTTACCCT-GGAACGGCCTACCCTGTAGCGCCTTACCCTGGAACGGCTTACCCTGTAGCGGCTGCCGGTGGACTACCAAACTCTTGTTATTTTATTGTAATCTGAGCGTCTTATTTTAATAAGTCAAAACTTTCAACAACGGATCTCTTGGTTCTGGCATCGATGAAGAACGCAGCGAAATGCGATAAGTAATGTGAATTGCAGAATTCAGTGAATCATCGAATCTTTGAACGCACATTGCGCCCATTAGTATTCTAGTGGGCATGCCTGTTCGAGCGTCATTTCAACCCTTAAGCCTAGCTTAGTGTTGGGAGC---CTACTG--CTTTTGCTAGCGGTAGCTCCTGAAATACAACGGCGGATCTGCGATATCCTCTGAGCGTAGT-AA------TTTT-TATCTCGCTTTT-GACTGGAGTT-GCAGCGTCTTTAGCCGCTAAATCCCCC-AA-TTTTTAATGGTTGACCTCGGATCAGGTAGGAATACCCGCTGAACTTAAGCATA--------------------------
>OK339732.1_Pestalotiopsis_sp._NJ-2021a_isolate_CFCC_54430*_internal_transcribed_spacer_1_partial_sequence_5.8S_ribosomal_RNA_gene_complete_sequence_and_internal_transcribed_spacer_2_partial_sequence
----------------------------------------------------------------------------------------------------------------------------------------------------------------------------------------------CTCCCAA-CCCATGTGAACTTACC-ACT--GTTGCCTCGGCAGAG-GCTACCCGGT----ACCTACCCT-GGAACGGCCTACCCTGTAGCGCCTTACCTGGGAACGG-TTACCCTGTAGCGGCTGCCGGTGGACTACTAAACTCTTGTTATTTTATTGTAATCTGAGCGTCTTATTTTAATAAGTCAAAACTTTCAACAACGGATCTCTTGGTTCTGGCATCGATGAAGAACGCAGCGAAATGCGATAAGTAATGTGAATTGCAGAATTCAGTGAATCATCGAATCTTTGAACGCACATTGCGCCCATTAGTATTCTAGTGGGCATGCCTGTTCGAGCGTCATTTCAACCCTTAAGCCTAGCTTAGTGTTGGGAGC---CTACTAG-CCCTCGCGGCCTGTAGCTCCTGAAATACAACGGCGGATCTGCGATATCCTCTGAGCGTAGT-AA------TTTT-TATCTCGCTTTT-GTCAGGATTC-CCAGCATCT--AGCCGCTAAACCCCCC-AA-TTTTTAATGGTTGACCTCGGATCAGGT----------------------------------------------------
>KM199326.1_Pestalotiopsis_chamaeropis_strain_CBS_186.71_18S_ribosomal_RNA_gene_partial_sequence_internal_transcribed_spacer_1_5.8S_ribosomal_RNA_gene_and_internal_transcribed_spacer_2_complete_sequene
-----------------------------------------------------------------------------------------------------------------------------------AACAAGGTCTCCGTTGGTGAACCAGCGGAGGGATCATTATAGAGTTTTT-----TA-AACTCCCAA-CCCATGTGAACTTACC-ATT--GTTGCCTCGGCAGAA-GCTACCTGGT--TACCTTACCTT-GGAACGGCCTACCCTGTAGCGCCTTACCCTGGAACGGCCTACCCTGTAACGGCTGCCGGTGGACTACCAAACTCTTGTTATTTTATTGTAATCTGAGCGTCTTATTTTAATAAGTCAAAACTTTCAACAACGGATCTCTTGGTTCTGGCATCGATGAAGAACGCAGCGAAATGCGATAAGTAATGTGAATTGCAGAATTCAGTGAATCATCGAATCTTTGAACGCACATTGCGCCCATTAGTATTCTAGTGGGCATGCCTGTTCGAGCGTCATTTCAACCCTTAAGCCTAGCTTAGTGTTGGGAGC---CTACTG--CTTTTGCTAGCGGTAGCTCCTGAAATACAACGGCGGATCTGCGATATCCTCTGAGCGTAGT-AA------TTTT-TATCTCGCTTTT-GACTGGAGTT-GCAGCGTCTTTAGCCGCTAAACCCCCC-AA-TTTTTAATGGTTGACCTCGGATCAGGTAGGAATACCCGCTGAACTTAAGCATATCA-----------------------
>OK339739.1_Pestalotiopsis_hainanensis_isolate_CFCC_54314*_internal_transcribed_spacer_1_partial_sequence_5.8S_ribosomal_RNA_gene_complete_sequence_and_internal_transcribed_spacer_2_partial_sequence
----------------------------------------------------------------------------------------------------------------------------------------------------------------------------------------------CTCCCAA-CCCATGTGAACTTACC-ACT--GTTGCCTCGGCAGAA-GTTATCTGGT-GCAGCTTACCTT-GGAACGGCCTACCCTGTAGCGCCCTACCCTGGAACGGCTTACCCTGTAACGGCTGCCGGTGGACTACCAAACTCTTGTTATTTTATTGTAATCTGAGCGTCTTATTTTAATAAGTCAAAACTTTCAACAACGGATCTCTTGGTTCTGGCATCGATGAAGAACGCAGCGAAATGCGATAAGTAATGTGAATTGCAGAATTCAGTGAATCATCGAATCTTTGAACGCACATTGCGCCCATTAGTATTCTAGTGGGCATGCCTGTTCGAGCGTCATTTCAACCCTTAAGCCTAGCTTAGTGTTGGGAGC---CTACTG--CTTTTGCTAGCTGTAGCTCCTGAAATACAACGGCGGATCTGCGATATCCTCTGAGCGTAGT-AA------TTTT-TTTCTCGCTTTT-GACTGGAGTT-GCAGCGTCTTTAGCCGCTAAATCCCCC-AATTTTTTAATGGTTGACCTCGGATCAGGT----------------------------------------------------
>OK339741.1_Pestalotiopsis_hainanensis_isolate_CFCC_52803_internal_transcribed_spacer_1_partial_sequence_5.8S_ribosomal_RNA_gene_complete_sequence_and_internal_transcribed_spacer_2_partial_sequence
----------------------------------------------------------------------------------------------------------------------------------------------------------------------------------------------CTCCCAACCCCATGTGAACTTACC-ACT--GTTGCCTCGGCAGAA-GTTATCTGGT-GCAGCTTACCTT-GGAACGGCCTACCCTGTAGCGCCCTACCCTGGAACGGCTTACCCTGTAACGGCTGCCGGTGGACTACCAAACTCTTGTTATTTTATTGTAATCTGAGCGTCTTATTTTAATAAGTCAAAACTTTCAACAACGGATCTCTTGGTTCTGGCATCGATGAAGAACGCAGCGAAATGCGATAAGTAATGTGAATTGCAGAATTCAGTGAATCATCGAATCTTTGAACGCACATTGCGCCCATTAGTATTCTAGTGGGCATGCCTGTTCGAGCGTCATTTCAACCCTTAAGCCTAGCTTAGTGTTGGGAGC---CTACTG--CTTTTACTAGCTGTAGCTCCTGAAATACAACGGCGGATCTGCGATATCCTCTGAGCGTAGT-AA-----TTTTT-TTTCTCGCTTTT-GACTGGAGTT-GCAGCGTCTTTAGCCGCTAAACCCCCC-AA-TTTTTAATGGTTGACCTCGGATCAGGT----------------------------------------------------
>OK339740.1_Pestalotiopsis_hainanensis_isolate_CFCC_54433_internal_transcribed_spacer_1_partial_sequence_5.8S_ribosomal_RNA_gene_complete_sequence_and_internal_transcribed_spacer_2_partial_sequence
----------------------------------------------------------------------------------------------------------------------------------------------------------------------------------------------CTCCCAA-CCCATGTGAACTTACC-ACT--GTTGCCTCGGCAGAA-GTTATCTGGT-GCAGCTTACCTT-GGAACGGCCTACCCTGTAGCGCCCTACCCTGGAACGGCTTACCCTGTAACGGCTGCCGGTGGACTACCAAACTCTTGTTATTTTATTGTAATCTGAGCGTCTTATTTTAATAAGTCAAAACTTTCAACAACGGATCTCTTGGTTCTGGCATCGATGAAGAACGCAGCGAAATGCGATAAGTAATGTGAATTGCAGAATTCAGTGAATCATCGAATCTTTGAACGCACATTGCGCCCATTAGTATTCTAGTGGGCATGCCTGTTCGAGCGTCATTTCAACCCTTAAGCCTAGCTTAGTGTTGGGAGC---CTACTG--CTTTTGCTAGCTGTAGCTCCTGAAATACAACGGCGGATCTGCGATATCCTCTGAGCGTAGT-AA------TTTT-TTTCTCGCTTTT-GACTGGAGTT-GCAGCGTCTTTAGCCGCTAAATCCCCC-AATTTTTTAATGGTTGACCTCGGATCAGGT----------------------------------------------------
>OP497990.1_Pestalotiopsis_sp._YRS-2022a_isolate_M18_internal_transcribed_spacer_1_partial_sequence_5.8S_ribosomal_RNA_gene_and_internal_transcribed_spacer_2_complete_sequence_and_large_subunit_ribosoe
-----------------------------------------------------------------------------------------------------------------------------------------------------------------------TTATAGAGTTTTC-----TA-AACTCCCAA-CCCATGTGAACTTACC-ATT--GTTGCCTCGGCAGAA-GCTGCTCGGT-GCACCTTACCTT-GGAACGGCCTACCCTGTAGCGCCTTACCCTGGAACGGCTTACCCTGTAGCGGCTGCCGGTGGACTACCAAACTCTTGTTATTTTATTGTAATCTGAGCGTCTTATTTTAATAAGTCAAAACTTTCAACAACGGATCTCTTGGTTCTGGCATCGATGAAGAACGCAGCGAAATGCGATAAGTAATGTGAATTGCAGAATTCAGTGAATCATCGAATCTTTGAACGCACATTGCGCCCATTAGTATTCTAGTGGGCATGCCTGTTCGAGCGTCATTTCAACCCTTAAGCCTAGCTTAGTGTTGGGAGC---CTACTG--CTTTTACTAGCTGTATCTCCTGAAATACAACGGCGGATCTGCGATATCCTCTGAGCGTAGT-AA------TTTT-TATCTCGCTTTT-GACTGGAGTT-GCAGCGTCCTTAGCCGCTAAATCCCCC-AATTTTTTAATGGTTGACCTCGGATCAGGTAGGAATACCCGCTGAACTTAAGCATAT-------------------------
>OK422510.1_Pestalotiopsis_sp._DRBB-2021a_voucher_BRIP_72970_small_subunit_ribosomal_RNA_gene_partial_sequence_internal_transcribed_spacer_1_5.8S_ribosomal_RNA_gene_and_internal_transcribed_spacer_2_ce
---------------------------------------------------------------------------------------------------------------------------------------------------------------------CATTATAGAGTTTTC-----TA-AACTCCCAA-CCCATGTGAACTTACC-ATT--GTTGCCTCGGCAGAA-GCTGCTCGGT-GCACCTTACCTT-GGAACGGCCTACCCTGTAGCGCCTTACCCTGGAACGGCTTACCCTGCAACGGCTGCCGGTGGACTACCAAACTCTTGTTATTTTATGGTTATCTGAGCGTCTTATTTTAATAAGTCAAAACTTTCAACAACGGATCTCTTGGTTCTGGCATCGATGAAGAACGCAGCGAAATGCGATAAGTAATGTGAATTGCAGAATTCAGTGAATCATCGAATCTTTGAACGCACATTGCGCCCATTAGTATTCTAGTGGGCATGCCTGTTCGAGCGTCATTTCAACCCTTAAGCCTAGCTTAGTGTTGGGAGC---CTACTG--CTTTTGCTAGCGGTAGCTCCTGAAATACAACGGCGGATCTGCGATATCCTCTGAGCGTAGT-AA------TTTT-TATCTCGCTTTT-GACTGGAGTT-GCAGCGTCTTTAGCCGCTAAACCCCCC-AA-ATTTTAATGGTTGACCTCGGATCAGGT----------------------------------------------------
>JX398995.1_Pestalotiopsis_chinensis_strain_MFLUCC12-0273_internal_transcribed_spacer_1_partial_sequence_5.8S_ribosomal_RNA_gene_complete_sequence_and_internal_transcribed_spacer_2_partial_sequence
---------------------------------------------------------------------------------------------------------------------------------------------------------------------CATTATAGAGTTTTC-----TA-AACTCCCAA-CCCATGTGAACTTACC-ATT--GTTGCCTCGGCAGAA-GCTACCTGGT--TACCCTACCTT-GGAACGGCCTACCCTGTAGCGCCTTACCCTGGAACGGCCTACCCTGTAACGGCTGCCGGTGGACTACCAAACTCTTGTTATTTTATTGTAATCTGAGCGTCTTATTTTAATAAGTCAAAACTTTCAACAACGGATCTCTTGGTTCTGGCATCGATGAAGAACGCAGCGAAATGCGATAAGTAATGTGAATTGCAGAATTCAGTGAATCATCGAATCTTTGAACGCACATTGCGCCCATTAGTATTCTAGTGGGCATGCCTGTTCGAGCGTCATTTCAACCCTTAAGCCTAGCTTAGTGTTGGGAGC---CTACCG--CTTTTGCTAGCGGTAGCTCCTGAAATACAACGGCGGATCTGCGATATCCTCTGAGCGTAGT-AA------TTTT-TATCTCGCTTTT-GACTGGAGTT-GCAGCGTCTTTAGCCGCTAAACCCCCCAAATTTTTTAATGGTTGACCTCGGATCAGGT----------------------------------------------------
>JX398990.1_Pestalotiopsis_clavata_strain_MFLUCC12-0268_internal_transcribed_spacer_1_partial_sequence_5.8S_ribosomal_RNA_gene_complete_sequence_and_internal_transcribed_spacer_2_partial_sequence
---------------------------------------------------------------------------------------------------------------------------------------------------------------------CATTATAGAGTTTTC-----TA-AACTCCCAA-CCCATGTGAACTTACC-ATT--GTTGCCTCGGCAGAA-GCTGCTCGGT-GCACCTTACCCT-GGAACGGCCTACCCTGTAGCGCCTTACCCTGGAACGGCTTACCCTGTAGCGGCTGCCGGTGGACTACCAAACTCTTGTTATTTTATTGTAATCTGAGCGTCTTATTTTAATAAGTCAAAACTTTCAACAACGGATCTCTTGGTTCTGGCATCGATGAAGAACGCAGCGAAATGCGATAAGTAATGTGAATTGCAGAATTCAGTGAATCATCGAATCTTTGAACGCACATTGCGCCCATTAGTATTCTAGTGGGCATGCCTGTTCGAGCGTCATTTCAACCCTTAAGCCTAGCTTAGTGTTGGGAGC---CTACTG--CTTTTGCTAGCTGTAGCTCCTGAAATACAACGGCGGATCTGCGATATCCTCTGAGCGTAGT-AA------TTTT-TATCTCGCTTTT-GACTGGAGTT-GCAGCGTCTTTAGCCGCTAAATCCCCC-AA-TTTTTAATGGTTGACCTCGGATCAGGT----------------------------------------------------
>KM199307.1_Pestalotiopsis_colombiensis_strain_CBS_118553_18S_ribosomal_RNA_gene_partial_sequence_internal_transcribed_spacer_1_5.8S_ribosomal_RNA_gene_and_internal_transcribed_spacer_2_complete_sequee
---------------------------------------------------------------------------------------------------------------------------------------------CCGTTGGTGAACCAGCGGAGGGATCATTATAGAGTTTTC-----TA-AACTCCCAA-CCCATGTGAACTTACC-ATT--GTTGCCTCGGCAGAA-GCTGCTCGGT-ATACCCTACCTT-GGAACGGCCTACCCTGTAGCGCCTTACCCTGGAACGGCTTACCCTGCAACGGCTGCCGGTGGACTACTAAACTCTTGTTATTTTATTGTAATCTGAGCGTCTTATTTTAATAAGTCAAAACTTTCAACAACGGATCTCTTGGTTCTGGCATCGATGAAGAACGCAGCGAAATGCGATAAGTAATGTGAATTGCAGAATTCAGTGAATCATCGAATCTTTGAACGCACATTGCGCCCATTAGTATTCTAGTGGGCATGCCTGTTCGAGCGTCATTTCAACCCTTAAGCCTAGCTTAGTGTTGGGAGC---CTACTG--CTTTTACTAGCTGTAGCTCCTGAAATACAACGGCGGATCTGCGATATCCTCTGAGCGTAGT-AA------TTTT-TATCTCGCTTTT-GACTGGAGTT-GCAGCGTCTTTAGCCGCTAAACCCCCC-AA-TTTTTAATGGTTGACCTCGGATCAGGTAGGAATACCCGCTGAACTTAAGCATAT-------------------------
>OK339735.1_Pestalotiopsis_sp._NJ-2021b_isolate_CFCC_54328*_internal_transcribed_spacer_1_partial_sequence_5.8S_ribosomal_RNA_gene_complete_sequence_and_internal_transcribed_spacer_2_partial_sequence
----------------------------------------------------------------------------------------------------------------------------------------------------------------------------------------------CTCCCAA-CCCATGTGAACTTACC-ACT--GTTGCCTCGGCAGAG-GCTACCCGGT---ACCT--CCCT-GGAACGGCCTACCCTGTAGCGCCCGACCCGGG------TTACCCTGTAGCGGCTGCCGGTGGACCACTAAACTCTTGTTATTTTATTGTAATCTGAGCGTCTTATATTAATAAGTCAAAACTTTCAACAACGGATCTCTTGGTTCTGGCATCGATGAAGAACGCAGCGAAATGCGATAAGTAATGTGAATTGCAGAATTCAGTGAATCATCGAATCTTTGAACGCACATTGCGCCCATTAGTATTCTAGTGGGCATGCCTGTTCGAGCGTCATTTCAACCCTTAAGCCTAGCTTAGTGTTGGGAGC---CTACTAGCCCTCCGGGGCCTGTAGCTCCTGAAATACAACGGCGGATCTGTGACATCCTCTGAGCGTAGT-AA------TTTT-TATCTCGCTTTT-GTCAGGATTC-TCAGCGTCT--GGCCGCTAAACCCCCC-AA-TTTTTAATGGTTGACCTCGGATCAGGT----------------------------------------------------
>OK339736.1_Pestalotiopsis_sp._NJ-2021b_isolate_CFCC_55891_internal_transcribed_spacer_1_partial_sequence_5.8S_ribosomal_RNA_gene_complete_sequence_and_internal_transcribed_spacer_2_partial_sequence
----------------------------------------------------------------------------------------------------------------------------------------------------------------------------------------------CTCCCAA-CCCATGTGAACTTACC-ACT--GTTGCCTCGGCAGAG-GCTACCCGGT---ACCT--CCCT-GGAACGGCCTACCCTGTAGCGCCCGACCCGGG------TTACCCTGTAGCGGCTGCCGGTGGACCACTAAACTCTTGTTATTTTATTGTAATCTGAGCGTCTTATATTAATAAGTCAAAACTTTCAACAACGGATCTCTTGGTTCTGGCATCGATGAAGAACGCAGCGAAATGCGATAAGTAATGTGAATTGCAGAATTCAGTGAATCATCGAATCTTTGAACGCACATTGCGCCCATTAGTATTCTAGTGGGCATGCCTGTTCGAGCGTCATTTCAACCCTTAAGCCTAGCTTAGTGTTGGGAGC---CTACTAGCCCTCCGGGGCCTGTAGCTCCTGAAATACAACGGCGGATCTGTGACATCCTCTGAGCGTAGT-AA------TTTT-TATCTCGCTTTT-GTCAGGATTC-TCAGCGTCT--GGCCGCTAAACCCCCC-AA-TTTTTAATGGTTGACCTCGGATCAGGT----------------------------------------------------
>OP082429.1_Pestalotiopsis_sp._RG-2022d_strain_CGMCC3.23548_internal_transcribed_spacer_1_partial_sequence_5.8S_ribosomal_RNA_gene_complete_sequence_and_internal_transcribed_spacer_2_partial_sequence
----------------------------------------------------------------------------------------------------------------------------------------------------------------------------------------------CTCCCAA-CCCATGTGAACTTACC-ATT--GTTGCCTCGGCAGAA-GCTACCTGGT--TACCTTACCTT-GGAACGGCCTACCCTGTAGCGCCTTACCCTGGAACGGCCTACCCTGTAACGGCTGCCGGTGGACTACCAAACTCTTGTTATTTTATTGTAATCTGAGCGTCTTATTTTAATAAGTCAAAACTTTCAACAACGGATCTCTTGGTTCTGGCATCGATGAAGAACGCAGCGAAATGCGATAAGTAATGTGAATTGCAGAATTCAGTGAATCATCGAATCTTTGAACGCACATTGCGCCCATTAGTATTCTAGTGGGCATGCCTGTTCGAGCGTCATTTCAACCCTTAAGCCTAGCTTAGTGTTGGGAGC---CTACTG--CTTTTGCTAGCGGTAGCTCCTGAAATACAACGGCGGATCTGCGATATCCTCTGAGCGTAGT-AA------TTTT-TATCTCGCTTTT-GACTGGAGTT-GCAGCGTCTTTAGCCGCTA-------------------------------------------------------------------------------------------
>MG386051.1_Pestalotiopsis_dianellae_culture_CBS:143421_18S_ribosomal_RNA_gene_partial_sequence_internal_transcribed_spacer_1_5.8S_ribosomal_RNA_gene_and_internal_transcribed_spacer_2_complete_seque...
------------------------------------------------------------------------------------------------------------------------------------------------TTGGTGAACCAGCGGAGGGATCATTATAGAGTTTTC-----TA-AACTCCCAA-CCCATGTGAACTTACC-ATT--GTTGCCTCGGCAGAG-GCTACCCGGT----ACCTACCCT-GGAACGGCCTACCCTGTAGCGCCTTACCCGGGAACGGATTACCCTGTAGCGGCTGCCGGTGGACTACTCAACTCTTGTTATTTTATTGTTATCTGAGCGTCTTATTTTAATAAGTCAAAACTTTCAACAACGGATCTCTTGGTTCTGGCATCGATGAAGAACGCAGCGAAATGCGATAAGTAATGTGAATTGCAGAATTCAGTGAATCATCGAATCTTTGAACGCACATTGCGCCCATTAGTATTCTAGTGGGCATGCCTGTTCGAGCGTCATTTCAACCCTTAAGCCTAGCTTAGTGTTGGGAGC---CTACTG--CTTTTACTAGCTGTAGCTCCTGAAATACAACGGCGGATCTGCGATATCCTCTGAGCGTAGT-AA------TTTT-TTTCTCGCTTTT-GACTGGAGTT-GCAGCGTCTTTAGCCGCTAAACCCCCC-AA-TTTTTAATGGTTGACCTCGGATCAGGTAGGAATACCCGCTGAACTTAAG------------------------------
>KP781879.1_Pestalotiopsis_digitalis_strain_ICMP_5434_voucher_MFLU_14-0208_internal_transcribed_spacer_1_partial_sequence_5.8S_ribosomal_RNA_gene_complete_sequence_and_internal_transcribed_spacer_2_pae
---------------------------------------------------------------------------------------------------------------------------------------------------------------------CATTATAGAGTTTTC-----TA-AACTCCCAA-CCCATGTGAACTTACC-ATT--GTTGCCTCGGCAGAA-GCTGCTCGGT-GCACCCTACCTT-GGAACGGCCTACCCTGTAGCGCCTTACCCTGGAACGGCTTACCCTGTAGCGGCTGCCGGTGGACTACCAAACTCTTGTTATTTTATTGTAATCTGAGCGTCTTATTTTAATAAGTCAAAACTTTCAACAACGGATCTCTTGGTTCTGGCATCGATGAAGAACGCAGCGAAATGCGATAAGTAATGTGAATTGCAGAATTCAGTGAATCATCGAATCTTTGAACGCACATTGCGCCCATTAGTATTCTAGTGGGCATGCCTGTTCGAGCGTCATTTCAACCCTTAAGCCTAGCTTAGTGTTGGGAGC---CTACTG--CTTTTGCTAGCTGTAGCTCCTGAAATACAACGGCGGATCTGCGATATCCTCTGAGCGTAGT-AA------TTTT-TATCTCGCTTTT-GACTGGAGTT-GCAGCGTCTTTAGCCGCTAAATCCCCCAAA-TTTTTAATGGTTGACCTCGGATCAGGT----------------------------------------------------
>KX894961.1_Pestalotiopsis_distincta_strain_LC3232_internal_transcribed_spacer_1_partial_sequence_5.8S_ribosomal_RNA_gene_and_internal_transcribed_spacer_2_complete_sequence_and_28S_ribosomal_RNA_genee
----------------------------------------------------------------------------------------------------------------------------------------------------------------------------------------------------A-CCCATGTGAACTTACC-ATT--GTTGCCTCGGCAGAA-GCTGCTCGGT-ATACCTTACCTT-GGAACGGCCTACCCTGTAGCGCCTTACCCTGGAACGGCTTACCCTGTGACGGCTGCCGGTGGACTACCAAACTCTTGTTATTTTATTGTAATCTGAGCGTCTTATTTTAATAAGTCAAAACTTTCAACAACGGATCTCTTGGTTCTGGCATCGATGAAGAACGCAGCGAAATGCGATAAGTAATGTGAATTGCAGAATTCAGTGAATCATCGAATCTTTGAACGCACATTGCGCCCATTAGTATTCTAGTGGGCATGCCTGTTCGAGCGTCATTTCAACCCTTAAGCCTAGCTTAGTGTTGGGAGC---CTACTG--CTTTTGTTAGCTGTAGCTCCTGAAATACAACGGCGGATCTGCGATATCCTCTGAGCGTAGT-AA------TTTT-TATCTCGCTTTT-GACTGGAGTT-GCAGCGTCTTTAGCCGCTAAACCCCCC-AATTTTTAAATGGTTGACCTC-------------------------------------------------------------
>KY464138.1_Pestalotiopsis_distincta_strain_LC8184_18S_ribosomal_RNA_gene_partial_sequence_internal_transcribed_spacer_1_5.8S_ribosomal_RNA_gene_and_internal_transcribed_spacer_2_complete_sequence_ande
----------------------------------------------------------------------------------------------------------------------------------------------------------------GGGATCATTATAGAGTTTTC-----TA-AACTCCCAA-CCCATGTGAACTTACC-ATT--GTTGCCTCGGCAGAA-GCTGCTCGGT-ATACCTTACCTT-GGAACGGCCTACCCTGTAGCGCCTTACCCTGGAACGGCTTACCCTGTGACGGCTGCCGGTGGACTACCAAACTCTTGTTATTTTATTGTAATCTGAGCGTCTTATTTTAATAAGTCAAAACTTTCAACAACGGATCTCTTGGTTCTGGCATCGATGAAGAACGCAGCGAAATGCGATAAGTAATGTGAATTGCAGAATTCAGTGAATCATCGAATCTTTGAACGCACATTGCGCCCATTAGTATTCTAGTGGGCATGCCTGTTCGAGCGTCATTTCAACCCTTAAGCCTAGCTTAGTGTTGGGAGC---CTACTG--CTTTTGTTAGCTGTAGCTCCTGAAATACAACGGCGGATCTGCGATATCCTCTGAGCGTAGT-AA------TTTT-TATCTCGCTTTT-GACTGGAGTT-GCAGCGTCTTTAGCCGCTAAACCCCCC-AATTTTTAAATGGTTGACCTCGGATCAGGTAGGAATACCCGCTGAACTTAAGCATATCA-----------------------
>KM199314.1_Pestalotiopsis_diploclisia_strain_CBS_115449_18S_ribosomal_RNA_gene_partial_sequence_internal_transcribed_spacer_1_5.8S_ribosomal_RNA_gene_and_internal_transcribed_spacer_2_complete_sequene
----------------------------------------------------------------------------------------------------------------------------------TAACAAGGTCTCCGTTGGTGAACCAGCGGAGGGATCATTATAGAGTTTTC-----TA-AACTCCCAA-CCCATGTGAACTTACC-ATT--GTTGCCTCGGCAGAA-GCTGCTCGGT-GCACCCTACCTT-GGAACGGCCTACCCTGTAGCGCCTTACCCTGGAACGGCTTACCCTGCAACGGCTGCCGGTGGACTACCAAACTCTTGTTATTTTATGGTTATCTGAGCGTCTTATTTTAATAAGTCAAAACTTTCAACAACGGATCTCTTGGTTCTGGCATCGATGAAGAACGCAGCGAAATGCGATAAGTAATGTGAATTGCAGAATTCAGTGAATCATCGAATCTTTGAACGCACATTGCGCCCATTAGTATTCTAGTGGGCATGCCTGTTCGAGCGTCATTTCAACCCTTAAGCCTAGCTTAGTGTTGGGAGC---CTACTG--CTTTTGCTAGCTGTAGCTCCTGAAATACAACGGCGGATCTGCGATATCCTCTGAGCGTAGT-AA------TTTT-TATCTCGCTTTT-GACTGGAGTT-GCAGCGTCTTTAGCCGCTAAACCCCCC-AA-TTTTTAATGGTTGACCTCGGATCAGGTAGGAATACCCGCTGAACTTAAGCATATCAA----------------------
>KM199320.1_Pestalotiopsis_diploclisia_strain_CBS_115587_18S_ribosomal_RNA_gene_partial_sequence_internal_transcribed_spacer_1_5.8S_ribosomal_RNA_gene_and_internal_transcribed_spacer_2_complete_sequene
------------------------------------------------------------------------------------------------------------------------------------ACAAGGTCTCCGTTGGTGAACCAGCGGAGGGATCATTATAGAGTTTTC-----TA-AACTCCCAA-CCCATGTGAACTTACC-ATT--GTTGCCTCGGCAGAA-GCTGCTCGGT-GCACCTTACCTT-GGAACGGCCTACCCTGTAGCGCCTTACCCTGGAACGGCTTACCCTGCAACGGCTGCCGGTGGACTACCAAACTCTTGTTATTTTATGGTTATCTGAGCGTCTTATTTTAATAAGTCAAAACTTTCAACAACGGATCTCTTGGTTCTGGCATCGATGAAGAACGCAGCGAAATGCGATAAGTAATGTGAATTGCAGAATTCAGTGAATCATCGAATCTTTGAACGCACATTGCGCCCATTAGTATTCTAGTGGGCATGCCTGTTCGAGCGTCATTTCAACCCTTAAGCCTAGCTTAGTGTTGGGAGC---CTACTG--CTTTTGCTAGCTGTAGCTCCTGAAATACAACGGCGGATCTGCGATATCCTCTGAGCGTAGT-AA------TTTT-TATCTCGCTTTT-GACTGGAGTT-GCAGCGTCTTTAGCCGCTAAACCCCCC-AA-TTTTTAATGGTTGACCTCGGATCAGGTAGGAATACCCGCTGAACTTA--------------------------------
>MH554152.1_Pestalotiopsis_disseminata_strain_CBS_143904_18S_ribosomal_RNA_gene_partial_sequence_internal_transcribed_spacer_1_5.8S_ribosomal_RNA_gene_and_internal_transcribed_spacer_2_complete_sequene
---------------------------------------------------------------------------------------------------------------------------------------------------------------------CATTATAGAGTTTTC-----TA-AACTCCCAA-CCCATGTGAACTTACC-ATT--GTTGCCTCGGCAGAA-GCTGCTCGGT-GCACCTTACCTT-GGAACGGCCTACCCTGTAGCGCCTTACCCTGGAACGGCTTACCCTGTAGCGGCTGCCGGTGGACTACCAAACTCTTGTTATTTTATTGTAATCTGAGCGTCTTATTTTAATAAGTCAAAACTTTCAACAACGGATCTCTTGGTTCTGGCATCGATGAAGAACGCAGCGAAATGCGATAAGTAATGTGAATTGCAGAATTCAGTGAATCATCGAATCTTTGAACGCACATTGCGCCCATTAGTATTCTAGTGGGCATGCCTGTTCGAGCGTCATTTCAACCCTTAAGCCTAGCTTAGTGTTGGGAGC---CTACTG--CTTTTACTAGCTGTAGCTCCTGAAATACAACGGCGGATCTGCGATATCCTCTGAGCGTAGT-AA------TTGT-TATCTCGCTTTT-GACTGGAGTT-GCAGCGTCTTTAGCCGCTAAATCCCCC-AA-TTTTTAATGGTTGACCTC-------------------------------------------------------------
>JX399009.1_Pestalotiopsis_diversiseta_strain_MFLUCC12-0287_internal_transcribed_spacer_1_partial_sequence_5.8S_ribosomal_RNA_gene_complete_sequence_and_internal_transcribed_spacer_2_partial_sequence
---------------------------------------------------------------------------------------------------------------------------------------------------------------------CATTATAGAGTTTTT-----TA-AACTCCCAA-CCCATGTGAACTTACC-ATT--GTTGCCTCGGCAGAG-GCTACCCGGT-ACACCTTACCCT-GGAACGGCCTACCCTGTAGCGCCTTACCCTGGAACGGCTTACCCTGTAGCGGCTGCCGGTGGACTACTAAACTCTTGTTATTTTATTGTAATCTGAGCGTCTTATTTTAATAAGTCAAAACTTTCAACAACGGATCTCTTGGTTCTGGCATCGATGAAGAACGCAGCGAAATGCGATAAGTAATGTGAATTGCAGAATTCAGTGAATCATCGAATCTTTGAACGCACATTGCGCCCATTAGTATTCTAGTGGGCATGCCTGTTCGAGCGTCATTTCAACCCTTAAGCCTAGCTTAGTGTTGGGAGT---CTACTG--CTTTTACTAGCTGTAGCTCCTGAAATACAACGGCGGATCTGCGATATCCTCTGAGCGTAGT-AA------TTTT-TTTCTCGCTTTT-GACTGGAGTT-GCAGCGTCTTTAGCCGCTAAACCCCC--AA-TTTTTAATGGTTGACCTCGGATCAGGT----------------------------------------------------
>MK993574.1_Pestalotiopsis_lushanensis_isolate_MFLUCC_14-0115_small_subunit_ribosomal_RNA_gene_partial_sequence_internal_transcribed_spacer_1_and_5.8S_ribosomal_RNA_gene_complete_sequence_and_internale
----------------------------------------------------------------------------------------------------------------------------------------------------TGAACCTGCGGAGGGATCATTATAGAGTTTTC-----TA-AACTCCCAA-CCCATGTGAACTTACC-ATT--GTTGCCTCGGCAGAA-GCTGCTCGGT-GCACCTTACCCT-GGAACGGCCTACCTTGTAGCGCCTTACCCTGGAACGGCTTACCCTGTAGCGGCTGCCGGTGGACTACCAAACTCTTGTTATTTTATTGTAATCTGAGCGTCTTATTTTAATAAGTCAAAACTTTCAACAACGGATCTCTTGGTTCTGGCATCGATGAAGAACGCAGCGAAATGCGATAAGTAATGTGAATTGCAGAATTCAGTGAATCATCGAATCTTTGAACGCACATTGCGCCCATTAGTATTCTAGTGGGCATGCCTGTTCGAGCGTCATTTCAACCCTTAAGCCTAGCTTAGTGTTGGGAGC---CTACTG--CTTTTGCTAGCGGTAGCTCCTGAAATACAACGGCGGATCTGCGATATCCTCTGAGCGTAGT-AA------TTTT-TATCTCGCTTTT-GACTGGAGTT-GCAGCGTCTTTAGCCGCTAAATCCCCC-AA--------------------------------------------------------------------------------
>KP781877.1_Pestalotiopsis_dracontomelon_strain_MFLUCC_10-0149_voucher_MFLU_14-0207_internal_transcribed_spacer_1_partial_sequence_5.8S_ribosomal_RNA_gene_complete_sequence_and_internal_transcribed_spe
---------------------------------------------------------------------------------------------------------------------------------------------------------------------CATTATAGAGTTTTC-----TA-AACTCCCAA-CCCATGTGAACTTACC-ATT--GTTGCCTCGGCAGAA-GCTGCTCGGT-GCACCTTACCTT-GGAACGGCCTACCCTGTAGCGCCTTACCC-GGAACGGCTTACCCTGTAGCGGCTGCCGGCGGACTACCAAACTCTTGTTATTTTATTGTAATCTGAGCGTCTTATTTTAATAAGTCAAAACTTTCAACAACGGATCTCTTGGTTCTGGCATCGATGAAGAACGCAGCGAAATGCGATAAGTAATGTGAATTGCAGAATTCAGTGAATCATCGAATCTTTGAACGCACATTGCGCCCATTAGTATTCTAGTGGGCATGCCTGTTCGAGCGTCATTTCAACCCTTAAGCCTAGCTTAGTGTTGGGAGC---CTACTG--CTTTTGCTAGCTGTAGCTCCTGAAATACAACGGCGGATCTGCGATATCCTCTGAGCGTAGT-AA------TTTT-TATCTCGCTTTT-GACTGGAGTT-GCAGCGTCTTTAGCCGCTAAACCCCCC-AA-TTTTTAATGGTTGACCTCGGATCAGGT----------------------------------------------------
>MT596515.1_Pestalotiopsis_dracaenae_strain_HGUPd_4037_small_subunit_ribosomal_RNA_gene_partial_sequence_internal_transcribed_spacer_1_5.8S_ribosomal_RNA_gene_and_internal_transcribed_spacer_2_complete
---------------------------------------------------------------------------------------------------------------------------------------------------------------------CATTATAGAGTTTTC-----TA-AACTCCCAA-CCCATGTGAACTTACC-ATT--GTTGCCTCGGCAGAA-GCTGCTTGGC-GCGCCTTACCTT-GGAACGGCCTACCCTGTAGCGCCTTACCCTGGAACGGCTTACCCTGCAACGGCTGCCGGTGGACTACCAAACTCTTGTTATTTTATGGTTATCTGAGCGTCTTATTTTAATAAGTCAAAACTTTCAACAACGGATCTCTTGGTTCTGGCATCGATGAAGAACGCAGCGAAATGCGATAAGTAATGTGAATTGCAGAATTCAGTGAATCATCGAATCTTTGAACGCACATTGCGCCCATTAGTATTCTAGTGGGCATGCCTGTTCGAGCGTCATTTCAACCCTTAAGCCTAGCTTAGTGTTGGGAGC---CTACTG--CTTTTGCTAGCTGTAGCTCCTGAAATACAACGGCGGATCTGCGATATCCTCTGAGCGTAGT-AA------TTTT-TATCTCGCTTTT-GACTGGAGTT-GCAGCGTCTTTAGCCGCTAAACCCCCC-AA-TTTTTAATGG-TGACCTCGG-----------------------------------------------------------
>MN962731.1_Pestalotiopsis_dracaenicola_strain_MFLUCC_18-0913_18S_ribosomal_RNA_gene_partial_sequence_internal_transcribed_spacer_1_5.8S_ribosomal_RNA_gene_and_internal_transcribed_spacer_2_complete_se
---------------------------------------------------------------------------------------------------------------------------------------------------------------------CATTATAGAGTTTTC-----TA-AACTCCCAA-CCCATGTGAACTTACC-ATT--GTTGCCTCGGCAGAA-GCTGCTCGGC-GCGCCTTACCTT-GGAACGGCCTACCCTGTAGCGCCTTACCCTGGAACGGCTTACCCTGCAACGGCTGCCGGTGGACTACCAAACTCTTGTTATTTTATTGTTATCTGAGCGTCTTATTTTAATAAGTCAAAACTTTCAACAACGGATCTCTTGGTTCTGGCATCGATGAAGAACGCAGCGAAATGCGATAAGTAATGTGAATTGCAGAATTCAGTGAATCATCGAATCTTTGAACGCACATTGCGCCCATTAGTATTCTAGTGGGCATGCCTGTTCGAGCGTCATTTCAACCCTTAAGCCTAGCTTAGTGTTGGGAGC---CTACTG--CTTTTGCTAGCTGTAGCTCCTGAAATACAACGGCGGATCTGCGATATCCTCTGAGCGTAGT-AA------TTTT-TATCTCGCTTTT-GACTGGAGTT-GCAGCGTCTTTAGCCGCTAAACCCCCC-AA-TTTTTAATGGTTGACCTCGG-----------------------------------------------------------
>NR_182556.1_Pestalotiopsis_eleutherococci_HMJAU_60189_ITS_region_from_TYPE_material
---------------------------------------------------------------------------------------------------------------------------------GTAACAAGGTCTCCGTTGGTGAACCAGCGGAGGGATCATTATAGAGTTTTT-----CA-AACTCCCAA-CCCATGTGAACTTACC-AAT--GTTGCCTCGGCAGAG-GCTACCCGGT---ACCTTACCCT-GGAACGGCCTACCCTGTAGCGCCTTACCCGGGAACGGGCTACCCTGTAGCGGCTGCCGGCGGACCATCAAACTCTTGTTATTTTATTGTAATCTGAGCGTCTTATTTTAATAAGTCAAAACTTTCAACAACGGATCTCTTGGTTCTGGCATCGATGAAGAACGCAGCGAAATGCGATAAGTAATGTGAATTGCAGAATTCAGTGAATCATCGAATCTTTGAACGCACATTGCGCCCATTAGTATTCTAGTGGGCATGCCTGTTCGAGCGTCATTTCAACCCTTAAGCCTAGCTTAGTGTTGGGAGC---CTACCC--GCCCTAGGGCCCGTAGCTCCTGAAATACAACGGCGGATCTGTGGCATCCTCTGAGCGTAGT-AA------TTTT-TATCTCGCTTTT-GTCAGGAGTC-GCAGCGTCT--GGCCGCTAAACCCCCCAAA-TTTTTAATGG-TGACCT--------------------------------------------------------------
>MW263946.1_Pestalotiopsis_endophytica_strain_MFLUCC_18-0932_internal_transcribed_spacer_1_partial_sequence_5.8S_ribosomal_RNA_gene_complete_sequence_and_internal_transcribed_spacer_2_partial_sequence
---------------------------------------------------------------------------------------------------------------------------------------------------------------------CATTATAGAGTTTTC-----TA-AACTCCCAA-CCCATGTGAACTTACC-ATT--GTTGCCTCGGCAGAA-GCTACCTGGT--TACCCTACCTT-GGAACGGCCTACCCTGTAGCGCCTTACCCTGGAACGGCTTACCCTGTAACGGCTGCCGGTGGACTACCAAACTCTTGTTATTTTATTGTAATCTGAGCGTCTTATTTTAATAAGTCAAAACTTTCAACAACGGATCTCTTGGTTCTGGCATCGATGAAGAACGCAGCGAAATGCGATAAGTAATGTGAATTGCAGAATTCAGTGAATCATCGAATCTTTGAACGCACATTGCGCCCATTAGTATTCTAGTGGGCATGCCTGTTCGAGCGTCATTTCAACCCTTAAGCCTAGCTTAGTGTTGGGAGC---CTACTG--CTTTTGCTAGCTGTAGCTCCTGAAATACAACGGCGGATCTGCGATATCCTCTGAGCGTAGT-AA------TTTT-TATCTCGCTTTT-GACTGGAGTT-GCAGCGTCTTTAGCCGCTAAACCCCCC-AA-TTTTTAATGG-TGACCTCGGATCAGG-----------------------------------------------------
>KC537807.1_Pestalotiopsis_sp._MS-2013b_strain_OP023_internal_transcribed_spacer_1_partial_sequence_5.8S_ribosomal_RNA_gene_and_internal_transcribed_spacer_2_complete_sequence_and_28S_ribosomal_RNA_gee
---------------------------------------------------------------------------------------------------------------------------------------------------------------------CATTATAGAGTTTTC-----TA-AACTCCCAA-CCCATGTGAACTTACC-ATT--GTTGCCTCGGCAGAG-GCTACCCGGT----ACCTACCCT-GGAACGGCCTACCCTGTAGCGCCTTACCCGGGAACGGGCTACCCTGTAGCGGCTGCCGGTGGACTACCAAACTCTTGTTATTTTATGGTTATCTGAGCGTCTTATTTTAATAAGTCAAAACTTTCAACAACGGATCTCTTGGTTCTGGCATCGATGAAGAACGCAGCGAAATGCGATAAGTAATGTGAATTGCAGAATTCAGTGAATCATCGAATCTTTGAACGCACATTGCGCCCATTAGTACTCTAGTGGGCATGCCTGTTCGAGCGTCATTTCAACCCTTAAGCCTAGCTTAGTGTTGGGAGC---CTACTG--CTTTTGCTAGCTGTAGCTCCTGAAATACAACGGCGGATCTGCGGTATCCTCTGAGCGTAGT-AA------TTTT-TTTCTCGCTTTT-GACTGGAATT-GCAGCGTCCTTAGCCGCTAAATCCCCC-AA-TTTCTAATGGTTGACCTCGGATCAGGT----------------------------------------------------
>MK966339.1_Pestalotiopsis_sp._strain_BRIP_66615_small_subunit_ribosomal_RNA_gene_partial_sequence_internal_transcribed_spacer_1_5.8S_ribosomal_RNA_gene_and_internal_transcribed_spacer_2_complete_seque
ACACACCGCCCGTCGCTACTACCGATTGAATGGCTCAGTGAGGCTTTCGGACTGGCCCAGGGAGGTCGGCAACGACCACCCAGGGCCGGAAAGTTATCCAAACTCGGTCATTTAGAGGAAGTAAAAGTCGTAACAAGGTCTCCGTTGGTGAACCAGCGGAGGGATCATTATAGAGTTTTC-----TA-AACTCCCAA-CCCATGTGAACTTACC-ATT--GTTGCCTCGGCAGAA-GCTGCTCGGT-GCACCTTACCTT-GGAACGGCCTACCCTGTAGCGCCTTACCCTGGAACGGCTTACCCTGTAGCGGCTGCCGGCGGACTACCAAACTCTTGTTATTTTATTGTAATCTGAGCGTCTTATTTTAATAAGTCAAAACTTTCAACAACGGATCTCTTGGTTCTGGCATCGATGAAGAACGCAGCGAAATGCGATAAGTAATGTGAATTGCAGAATTCAGTGAATCATCGAATCTTTGAACGCACATTGCGCCCATTAGTATTCTAGTGGGCATGCCTGTTCGAGCGTCATTTCAACCCTTAAGCCTAGCTTAGTGTTGGGAGC---CTACTG--CTTTTGCTAGCTGTAGCTCCTGAAATACAACGGCGGATCTGCGATATCCTCTGAGCGTAGT-AA------TTTT-TATCTCGCTTTT-GACTGGAGTT-GCAGCGTCTTTAGCCGCTAAACCCCCC-AA-TTTTTAATGGTTGACCTCGGATCAGGTAGGAATACCCGCTGAACTTAAG------------------------------
>OQ691974.1_Pestalotiopsis_sp._strain_SAUCC230046_small_subunit_ribosomal_RNA_gene_partial_sequence_internal_transcribed_spacer_1_5.8S_ribosomal_RNA_gene_and_internal_transcribed_spacer_2_complete_seqe
--------------------------------------------------------------------------------------------------------------------------------------AAGGTCTCCGTTGGTGAACCAGCGGAGGGATCATTATAGAGTTTTC-----TA-AACTCCCAA-CCCATGTGAACTTACC-ATT--GTTGCCTCGGCAGAA-GCTGCTCGGT-GCACCTTACCTT-GGAACGGCCTACCCTGTAGCGCCTTACCCTGGAACGGCTTACCCTGTAGCGGCTGCCGGTGGACTACCAAACTCTTGTTATTTTATTGTAATCTGAGCGTCTTATTTTAATAAGTCAAAACTTTCAACAACGGATCTCTTGGTTCTGGCATCGATGAAGAACGCAGCGAAATGCGATAAGTAATGTGAATTGCAGAATTCAGTGAATCATCGAATCTTTGAACGCACATTGCGCCCATTAGTATTCTAGTGGGCATGCCTGTTCGAGCGTCATTTCAACCCTTAAGCCTAGCTTAGTGTTGGGAGC---CTACTG--CTTTTACTAGCTGTATCTCCTGAAATACAACGGCGGATCTGCGATATCCTCTGAGCGTAGT-AA------TTTT-TATCTCGCTTTT-GACTGGAGTT-GCAGCGTCCTTAGCCGCTAAATCCCCC-AATTTTTTAATGGTTGACCTCGGATCAGGTAGGAATACCCGCTGAACTTAA-------------------------------
>ON007030.1_Pestalotiopsis_sp._NJ-2022b_isolate_CFCC_57359_internal_transcribed_spacer_1_partial_sequence_5.8S_ribosomal_RNA_gene_complete_sequence_and_internal_transcribed_spacer_2_partial_sequence
----------------------------------------------------------------------------------------------------------------------------------------------------------------------------------------------------A-CCCATGTGAACTTACC-ATT--GTTGCCTCGGCAGAA-GCTGCTCGGT-GCACCTTACCCT-GGAACGGCCTACCCTGTAGCGCCTTACCCTGGAACGGCCTACCCTGTAGCGGCTGCCGGTGGACTACCAAACTCTTGTTATTGTATTGTAATCTGAGCGTCTTATTTTAATAAGTCAAAACTTTCAACAACGGATCTCTTGGTTCTGGCATCGATGAAGAACGCAGCGAAATGCGATAAGTAATGTGAATTGCAGAATTCAGTGAATCATCGAATCTTTGAACGCACATTGCGCCCATTAGTATTCTAGTGGGCATGCCTGTTCGAGCGTCATTTCAACCCTTAAGCCTAGCTTAGTGTTGGGAGC---CTACTG--CTTTTACTAGCTGTAGCTCCTGAAATACAACGGCGGATCTGCGATATCCTCTGAGCGTAGT-AA-----ATTTT-TATCTCGCTTTT-GACTGGAGTT-GCAGCGTCTTTAGCCGCTAAATCCCCC-AA-TTTTTAATGGTTGACCTC-------------------------------------------------------------
>ON007031.1_Pestalotiopsis_sp._NJ-2022b_isolate_CFCC_57360_internal_transcribed_spacer_1_partial_sequence_5.8S_ribosomal_RNA_gene_complete_sequence_and_internal_transcribed_spacer_2_partial_sequence
----------------------------------------------------------------------------------------------------------------------------------------------------------------------------------------------------A-CCCATGTGAACTTACC-ATT--GTTGCCTCGGCAGAA-GCTGCTCGGT-GCACCTTACCCT-GGAACGGCCTACCCTGTAGCGCCTTACCCTGGAACGGCCTACCCTGTAGCGGCTGCCGGTGGACTACCAAACTCTTGTTATTGTATTGTAATCTGAGCGTCTTATTTTAATAAGTCAAAACTTTCAACAACGGATCTCTTGGTTCTGGCATCGATGAAGAACGCAGCGAAATGCGATAAGTAATGTGAATTGCAGAATTCAGTGAATCATCGAATCTTTGAACGCACATTGCGCCCATTAGTATTCTAGTGGGCATGCCTGTTCGAGCGTCATTTCAACCCTTAAGCCTAGCTTAGTGTTGGGAGC---CTACTG--CTTTTACTAGCTGTAGCTCCTGAAATACAACGGCGGATCTGCGATATCCTCTGAGCGTAGT-AA-----ATTTT-TATCTCGCTTTT-GACTGGAGTT-GCAGCGTCTTTAGCCGCTAAATCCCCC-AA-TTTTTAATGGTTGACCTC-------------------------------------------------------------
>ON007029.1_Pestalotiopsis_sp._NJ-2022b_isolate_CFCC_54440*_internal_transcribed_spacer_1_partial_sequence_5.8S_ribosomal_RNA_gene_complete_sequence_and_internal_transcribed_spacer_2_partial_sequence
----------------------------------------------------------------------------------------------------------------------------------------------------------------------------------------------------A-CCCATGTGAACTTACC-ATT--GTTGCCTCGGCAGAA-GCTGCTCGGT-GCACCTTACCCT-GGAACGGCCTACCCTGTAGCGCCTTACCCTGGAACGGCCTACCCTGTAGCGGCTGCCGGTGGACTACCAAACTCTTGTTATTGTATTGTAATCTGAGCGTCTTATTTTAATAAGTCAAAACTTTCAACAACGGATCTCTTGGTTCTGGCATCGATGAAGAACGCAGCGAAATGCGATAAGTAATGTGAATTGCAGAATTCAGTGAATCATCGAATCTTTGAACGCACATTGCGCCCATTAGTATTCTAGTGGGCATGCCTGTTCGAGCGTCATTTCAACCCTTAAGCCTAGCTTAGTGTTGGGAGC---CTACTG--CTTTTACTAGCTGTAGCTCCTGAAATACAACGGCGGATCTGCGATATCCTCTGAGCGTAGT-AA-----ATTTT-TATCTCGCTTTT-GACTGGAGTT-GCAGCGTCTTTAGCCGCTAAATCCCCC-AA-TTTTTAATGGTTGACCTC-------------------------------------------------------------
>JQ683724.1_Pestalotiopsis_furcata_strain_MFLUCC12-0054_internal_transcribed_spacer_1_partial_sequence_5.8S_ribosomal_RNA_gene_and_internal_transcribed_spacer_2_complete_sequence_and_28S_ribosomal_RNAe
---------------------------------------------------------------------------------------------------------------------------------------------------------------------CATTATAGAGTTTTT-----TA-AACTCCCAA-CCCATGTGAACTTACC-ATT--GTTGCCTCGGCAGAA-GCTACCCGGT---ACCTTACCTT-GGAACGGCCTACCCTGTAGCGCCTTACCCTGGAACGGCCTACCCTGTAACGGCTGCCGGTGGACTACCAAACTCTTGTTATTTTTATGTTATCTGAGCGTCTTATTTTAATAAGTCAAAACTTTCAACAACGGATCTCTTGGTTCTGGCATCGATGAAGAACGCAGCGAAATGCGATAAGTAATGTGAATTGCAGAATTCAGTGAATCATCGAATCTTTGAACGCACATTGCGCCCATTAGTATTCTAGTGGGCATGCCTGTTCGAGCGTCATTTCAACCCTTAAGCCTAGCTTAGTGTTGGGAGC---CTACTG--CTTTTGTTAGCTGTAGCTCCTGAAATACAACGGCGGATCTGCGATATCCTCTGAGCGTAGT-AA-----TTTTT-TTCCTCGCTTTT-GACTGGAGTT-GCAGCGTCTTTAGCCGCTAAACCCCCC-AA-TTTTTAATGGTTGACCTCGGATCAGGT----------------------------------------------------
>OP082427.1_Pestalotiopsis_sp._RG-2022b_strain_CGMCC3.23545_internal_transcribed_spacer_1_partial_sequence_5.8S_ribosomal_RNA_gene_and_internal_transcribed_spacer_2_complete_sequence_and_large_subunite
-----------------------------------------------------------------------------------------------------------------------------------------------------------------------------------------------------------------------------------CGGCAGAA-GCTGCTCGGT-GCACCTTACCCT-GGAACGGCCTACCCTGTAGCGCCTTACCCTGGAACGGCTTACCCTGTAGCGGCTGCCGGTGGACTACCAAACTCTTGTTATTTTATTGTAATCTGAGCGTCTTATTTTAATAAGTCAAAACTTTCAACAACGGATCTCTTGGTTCTGGCATCGATGAAGAACGCAGCGAAATGCGATAAGTAATGTGAATTGCAGAATTCAGTGAATCATCGAATCTTTGAACGCACATTGCGCCCATTAGTATTCTAGTGGGCATGCCTGTTCGAGCGTCATTTCAACCCTTAAGCCTAGCTTAGTGTTGGGAGC---CTACTG--CTTTTGCTAGCTGTAGCTCCTGAAATACAACGGCGGATCTGCGATATCCTCTGAGCGTAGT-AA------TTTT-TATCTCGCTTTT-GACTGGAGTT-GCAACGTCTTTAGCCGCTAAATCCCCC-AA-TTTTTAATGGTTGACCTCGGATCAGGTAGGAATACCCGCTGAACTTAAGCATATCAAT---------------------
>MH809381.1_Pestalotiopsis_formosana_isolate_NTUCC_17-009_internal_transcribed_spacer_1_partial_sequence_5.8S_ribosomal_RNA_gene_complete_sequence_and_internal_transcribed_spacer_2_partial_sequence
---------------------------------------------------------------------------------------------------------------------------------------------------------------------CATTATAGAGTTTTC-----TA-AACTCCCAA-CCCATGTGAACTTACC-ATT--GTTGCCTCGGCAGAA-GCTGCTCGGT-GCACCTTACCTT-GGAACGGCCTACCCTGTAGCGCCTTACCCTGGAACGGCTTACCCTGTAGCGGCTGCCGGTGGACTACCAAACTCTTGTTATTTTATTGTAATCTGAGCGTCTTATTTTAATAAGTCAAAACTTTCAACAACGGATCTCTTGGTTCTGGCATCGATGAAGAACGCAGCGAAATGCGATAAGTAATGTGAATTGCAGAATTCAGTGAATCATCGAATCTTTGAACGCACATTGCGCCCATTAGTATTCTAGTGGGCATGCCTGTTCGAGCGTCATTTCAACCCTTAAGCCTAGCTTAGTGTTGGGAGC---CTACTG--CTTTTACTAGCTGTAGCTCCTGAAATACAACGGCGGATCTGCGATATCCTCTGAGCGTAGT-AA------TTTT-TATCTCGCTTTT-GACTGGAGTT-GCAGCGTCTTTAGCCGCTAAACCCCCC-AA--TTTTAATGGTGT------------------------------------------------------------------
>KC537805.1_Pestalotiopsis_sp._MS-2013c_strain_OP137_internal_transcribed_spacer_1_partial_sequence_5.8S_ribosomal_RNA_gene_and_internal_transcribed_spacer_2_complete_sequence_and_28S_ribosomal_RNA_gee
---------------------------------------------------------------------------------------------------------------------------------------------------------------------CATTATAGAGTTTTA--------AACTCCCAA-CCCATGTGAACTTACC-ACT--GTTGCCTCGGCAGAG-GCTACCCGGT-ACACCCTACCCT-GGAACGGCCTACCCTGTAGCGCCTTACCCTGGAACGGCTTACCCTGTAGCGGCTGCCGGTGGACTACCAAACTCTTGTTATTTTATTGTAATCTGAGCGTCTTATTTTAATAAGTCAAAACTTTCAACAACGGATCTCTTGGTTCTGGCATCGATGAAGAACGCAGCGAAATGCGATAAGTAATGTGAATTGCAGAATTCAGTGAATCATCGAATCTTTGAACGCACATTGCGCCCATTAGTACTCTAGTGGGCATGCCTGTTCGAGCGTCATTTCAACCCTTAAGCCTAGCTTAGTGTTGGGAGC---CTGCAG--CCTTTACTGGCTGCAGCTCCTGAAATACAACGGCGGATCTGCGATATCCTCTGAGCGTAGT-AATTTTTTTTTT-TTTCTCGCTTTT-GACTGGAGTT-GCACCGTCTTTACCCCCTAAACCCCCC-AA-TTTTTAATGGTTGACCTCGGATCAGGT----------------------------------------------------
>LC311589.1_Pestalotiopsis_sp._genes_for_18S_rRNA_ITS1_5.8S_rRNA_ITS2_28S_rRNA_partial_and_complete_sequence_strain:_Pes6
--------------------------------------------------------------------------------------------------------------------GGAAGTAAAAGTCGTAACAAGGTCTCCGTTGGTGAACCAGCGGAGGGATCATTATAGAGTTTTA--------AACTCCCAA-CCCATGTGAACTTACC-ACT--GTTGCCTCGGCAGAG-GCTACCCGGT-ACACCCTACCCT-GGAACGGCCTACCCTGTAGCGCCTTACCCTGGAACGGCTTACCCTGTAGCGGCTGCCGGTGGACTACCAAACTCTTGTTATTTTATTGTAATCTGAGCGTCTTATTTTAATAAGTCAAAACTTTCAACAACGGATCTCTTGGTTCTGGCATCGATGAAGAACGCAGCGAAATGCGATAAGTAATGTGAATTGCAGAATTCAGTGAATCATCGAATCTTTGAACGCACATTGCGCCCATTAGTACTCTAGTGGGCATGCCTGTTCGAGCGTCATTTCAACCCTTAAGCCTAGCTTAGTGTTGGGAGC---CTGCAG--CCTTTACTGGCTGCAGCTCCTGAAATACAACGGCGGATCTGCGATATCCTCTGAGCGTAGT-AA-----TTTTT-TTTCTCGCTTTT-GACTGGAGTT-GCAGCGTCTTTAGCCGCTAAACCCCCC-AA-TTTTTAATGGTTGACCTCGGATCAGGTAGGAATACCCGCTGAACTTAAGCATATC------------------------
>KU926708.1_Pestalotiopsis_sp._DBP2015_strain_E-72-02_small_subunit_ribosomal_RNA_gene_partial_sequence_internal_transcribed_spacer_1_5.8S_ribosomal_RNA_gene_and_internal_transcribed_spacer_2_completee
--------------------------------------------------------------------------------------------------------------------GAAGTAAAAGTCGTAACAAGGTC-TCCGTTGGTGAACCAGCGGAGGGATCATTATAGAGTTTTC-----TA-AACTCCCAA-CCCATGTGAACTTACC-ATT--GTTGCCTCGGCAGAA-GCTGCTCGGT-GCACCCTACCTT-GGAACGGCCTACCCTGTAGCGCCGTACCCTGGAACGGCTTACCCTGTAACGGCTGCCGGTGGACTACCAAACTCTTGTTATTTTATTGTAATCTGAGCGTCTTATTTTAATAAGTCAAAACTTTCAACAACGGATCTCTTGGTTCTGGCATCGATGAAGAACGCAGCGAAATGCGATAAGTAATGTGAATTGCAGAATTCAGTGAATCATCGAATCTTTGAACGCACATTGCGCCCATTAGTATTCTAGTGGGCATGCCTGTTCGAGCGTCATTTCAACCCTTAAGCCTAGCTTAGTGTTGGGAGC---CTACTG--CTTTTGCTAGCTGTAGCTCCTGAAATACAACGGCGGATCTGCGATATCCTCTGAGCGTAGT-AA-----ATTTT-TATCTCGCTTTT-GACTGGAGTT-GCAGCGTCTTTGGCCGCTAAATCCCCC-AA-TTTTTAATGGTTGACCTCGGATCAGGTAGGAATACCCGCTGAACTTAA-------------------------------
>KU926709.1_Pestalotiopsis_sp._DBP2015_strain_E-72-03_small_subunit_ribosomal_RNA_gene_partial_sequence_internal_transcribed_spacer_1_5.8S_ribosomal_RNA_gene_and_internal_transcribed_spacer_2_completee
---------------------------------------------------------------------------------------------------------------------GAAGTAAAAGTCGTAACAAGGTCTCCGTTGGTGAACCAGCGGAGGGATCATTATAGAGTTTTC-----TA-AACTCCCAA-CCCATGTGAACTTACC-ATT--GTTGCCTCGGCAGAA-GCTGCTCGGT-GCACCCTACCTT-GGAACGGCCTACCCTGTAGCGCCGTACCCTGGAACGGCTTACCCTGTAACGGCTGCCGGTGGACTACCAAACTCTTGTTATTTTATTGTAATCTGAGCGTCTTATTTTAATAAGTCAAAACTTTCAACAACGGATCTCTTGGTTCTGGCATCGATGAAGAACGCAGCGAAATGCGATAAGTAATGTGAATTGCAGAATTCAGTGAATCATCGAATCTTTGAACGCACATTGCGCCCATTAGTATTCTAGTGGGCATGCCTGTTCGAGCGTCATTTCAACCCTTAAGCCTAGCTTAGTGTTGGGAGC---CTACTG--CTTTTGCTAGCTGTAGCTCCTGAAATACAACGGCGGATCTGCGATATCCTCTGAGCGTAGT-AA-----ATTTT-TATCTCGCTTTT-GACTGGAGTT-GCAGCGTCTTTGGCCGCTAAATCCCCC-AA-TTTTTAATGGTTGACCTCGGATCAGGTAGGAATACCCGCTGAACTTAA-------------------------------
>KU926710.1_Pestalotiopsis_sp._DBP2015_strain_E-72-04_small_subunit_ribosomal_RNA_gene_partial_sequence_internal_transcribed_spacer_1_5.8S_ribosomal_RNA_gene_and_internal_transcribed_spacer_2_completee
---------------------------------------------------------------------------------------------------------------------GAAGTAAAAGTCGTAACAAGGTCTCCGTTGGTGAACCAGCGGAGGGATCATTATAGAGTTTTC-----TA-AACTCCCAA-CCCATGTGAACTTACC-ATT--GTTGCCTCGGCAGAA-GCTGCTCGGT-GCACCCTACCTT-GGAACGGCCTACCCTGTAGCGCCGTACCCTGGAACGGCTTACCCTGTAACGGCTGCCGGTGGACTACCAAACTCTTGTTATTTTATTGTAATCTGAGCGTCTTATTTTAATAAGTCAAAACTTTCAACAACGGATCTCTTGGTTCTGGCATCGATGAAGAACGCAGCGAAATGCGATAAGTAATGTGAATTGCAGAATTCAGTGAATCATCGAATCTTTGAACGCACATTGCGCCCATTAGTATTCTAGTGGGCATGCCTGTTCGAGCGTCATTTCAACCCTTAAGCCTAGCTTAGTGTTGGGAGC---CTACTG--CTTTTGCTAGCTGTAGCTCCTGAAATACAACGGCGGATCTGCGATATCCTCTGAGCGTAGT-AA-----ATTTT-TATCTCGCTTTT-GACTGGAGTT-GCAGCGTCTTTGGCCGCTAAATCCCCC-AA-TTTTTAATGGTTGACCTCGGATCAGGTAGGAATACCCGCTGAACTTAA-------------------------------
>KU926711.1_Pestalotiopsis_sp._DBP2015_strain_E-72-06_small_subunit_ribosomal_RNA_gene_partial_sequence_internal_transcribed_spacer_1_5.8S_ribosomal_RNA_gene_and_internal_transcribed_spacer_2_completee
---------------------------------------------------------------------------------------------------------------------GAAGTAAAAGTCGTAACAAGGTCTCCGTTGGTGAACCAGCGGAGGGATCATTATAGAGTTTTC-----TA-AACTCCCAA-CCCATGTGAACTTACC-ATT--GTTGCCTCGGCAGAA-GCTGCTCGGT-GCACCCTACCTT-GGAACGGCCTACCCTGTAGCGCCGTACCCTGGAACGGCTTACCCTGTAACGGCTGCCGGTGGACTACCAAACTCTTGTTATTTTATTGTAATCTGAGCGTCTTATTTTAATAAGTCAAAACTTTCAACAACGGATCTCTTGGTTCTGGCATCGATGAAGAACGCAGCGAAATGCGATAAGTAATGTGAATTGCAGAATTCAGTGAATCATCGAATCTTTGAACGCACATTGCGCCCATTAGTATTCTAGTGGGCATGCCTGTTCGAGCGTCATTTCAACCCTTAAGCCTAGCTTAGTGTTGGGAGC---CTACTG--CTTTTGCTAGCTGTAGCTCCTGAAATACAACGGCGGATCTGCGATATCCTCTGAGCGTAGT-AA-----ATTTT-TATCTCGCTTTT-GACTGGAGTT-GCAGCGTCTTTGGCCGCTAAATCCCCC-AA-TTTTTAATGGTTGACCTCGGATCAGGTAGGAATACCCGCTGAACTTAA-------------------------------
>ON180762.1_Pestalotiopsis_sp._YRX-2022b_strain_ZHKUCC_22_0016_small_subunit_ribosomal_RNA_gene_partial_sequence_internal_transcribed_spacer_1_5.8S_ribosomal_RNA_gene_and_internal_transcribed_spacer_2e
-----------------------------------------------------------------------------------------------------------------TGGAAGGTGAAAAAACGTAACAAGGTCTCCGTTGGTGAACCAGCGGAGGGATCATTATAGAGTTTTC-----TA-AACTCCCAA-CCCATGTGAACTTACCAATT--GTTGCCTCGGCAGAG-GCTACCCGGT---ACCTTACCTT-GGTACGGCCTACCCTGTAGCGCCTTACCCTGGAACGGGCTACCCTGTAGCGGCTGCCGGTGGACTACTAAACTCTTGTTATTTTATGGTTATCTGAGCGTCTTATTTTAATAAGTCAAAACTTTCAACAACGGATCTCTTGGTTCTGGCATCGATGAAGAACGCAGCGAAATGCGATAAGTAATGTGAATTGCAGAATTCAGTGAATCATCGAATCTTTGAACGCACATTGCGCCCATTAGTATTCTAGTGGGCATGCCTGTTCGAGCGTCATTTCAACCCTTAAGCCTAGCTTAGTGTTGGGAGC---CTACTG--CTTTTACTAGCTGTAGCTCCTGAAATACAACGGCGGATCTGCGATATCCTCTGAGCGTAGT-AA------TTTTTTTTCTCGCTTTT-GACTGGAGTT-GCAGCGTCCTTTGCCGCTAAACCCCCC-AA-TTTTTAATGGTTGACCTCGGATCAGGTAGGAATACCCGCTGAACTTAAGCATATCAAAAAGGG----------------
>OK339737.1_Pestalotiopsis_sp._NJ-2021c_isolate_CFCC_54308*_internal_transcribed_spacer_1_partial_sequence_5.8S_ribosomal_RNA_gene_complete_sequence_and_internal_transcribed_spacer_2_partial_sequence
----------------------------------------------------------------------------------------------------------------------------------------------------------------------------------------------CTCCCAA-CCCATGTGAACTTACC-ATT--GTTGCCTCGGCAGAA-GCTGCTCGGT-GCACCTTACCCT-GGAACGGCCTACCCTGTAGCGCCTTACCCTGGAACGGCCTACCCTGTAGCGGCTGCCGGTGGACTACCAAACTCTTGTTATTGTATTGTAATCTGAGCGTCTTATTTTAATAAGTCAAAACTTTCAACAACGGATCTCTTGGTTCTGGCATCGATGAAGAACGCAGCGAAATGCGATAAGTAATGTGAATTGCAGAATTCAGTGAATCATCGAATCTTTGAACGCACATTGCGCCCATTAGTATTCTAGTGGGCATGCCTGTTCGAGCGTCATTTCAACCCTTAAGCCTAGCTTAGTGTTGGGAGC---CTACTG--CTTTTACTAGCTGTAGCTCCTGAAATACAACGGCGGATCTGCGATATCCTCTGAGCGTAGT-AA-----ATTTT-TATCTCGCTTTT-GACTGGAGTT-GCAGCGTCTTTAGCCGCTAAATCCCCC-AA-TTTTTAATGGTTGACCTCGGATCAGGT----------------------------------------------------
>OK339738.1_Pestalotiopsis_sp._NJ-2021c_isolate_CFCC_54300_internal_transcribed_spacer_1_partial_sequence_5.8S_ribosomal_RNA_gene_complete_sequence_and_internal_transcribed_spacer_2_partial_sequence
----------------------------------------------------------------------------------------------------------------------------------------------------------------------------------------------CTCCCAA-CCCATGTGAACTTACC-ATT--GTTGCCTCGGCAGAA-GCTGCTCGGT-GCACCTTACCCT-GGAACGGCCTACCCTGTAGCGCCTTACCCTGGAACGGCCTACCCTGTAGCGGCTGCCGGTGGACTACCAAACTCTTGTTATTGTATTGTAATCTGAGCGTCTTATTTTAATAAGTCAAAACTTTCAACAACGGATCTCTTGGTTCTGGCATCGATGAAGAACGCAGCGAAATGCGATAAGTAATGTGAATTGCAGAATTCAGTGAATCATCGAATCTTTGAACGCACATTGCGCCCATTAGTATTCTAGTGGGCATGCCTGTTCGAGCGTCATTTCAACCCTTAAGCCTAGCTTAGTGTTGGGAGC---CTACTG--CTTTTACTAGCTGTAGCTCCTGAAATACAACGGCGGATCTGCGATATCCTCTGAGCGTAGT-AA-----ATTTT-TATCTCGCTTTT-GACTGGAGTT-GCAGCGTCTTTAGCCGCTAAATCCCCC-AA-TTTTTAATGGTTGACCTCGGATCAGGT----------------------------------------------------
>KM199300.1_Pestalotiopsis_grevilleae_strain_CBS_114127_18S_ribosomal_RNA_gene_partial_sequence_internal_transcribed_spacer_1_5.8S_ribosomal_RNA_gene_and_internal_transcribed_spacer_2_complete_seque...
-----------------------------------------------------------------------------------------------------------------------------------AACAAGGTCTCCGTTGGTGAACCAGCGGAGGGATCATTATAGAGTTTTC-----TA-AACTCCCAA-CCCATGTGAACTTACC-ATT--GTTGCCTCGGCAGAA-GCTGCTCGGT-GCACCCTACCTT-GGAACGGCCTACCCTGTAGCGCCTTACCCTGGAACGGCTTACCCTGTAGCGGCTGCCGGTGGACTACCAAACTCTTGTTATTTTATTGTAATCTGAGCGTCTTATTTTAATAAGTCAAAACTTTCAACAACGGATCTCTTGGTTCTGGCATCGATGAAGAACGCAGCGAAATGCGATAAGTAATGTGAATTGCAGAATTCAGTGAATCATCGAATCTTTGAACGCACATTGCGCCCATTAGTATTCTAGTGGGCATGCCTGTTCGAGCGTCATTTCAACCCTTAAGCCTAGCTTAGTGTTGGGAGC---CTACTG--CTTTTGCTAGCTGTAGCTCCTGAAATACAACGGCGGATCTGCGATATCCTCTGAGCGTAGTAAA------TTTT-TATCTCGCTTTT-GACTGGAGTT-GCAGCGTCTTTAGCCGCTAAATCCCCC-AA-TTTTTAATGGTTGACCTCGGATCAGGTAGGAATACCCGCTGAACTTAAGCATATCA-----------------------
>ON007035.1_Pestalotiopsis_sp._NJ-2022c_isolate_CFCC_54803*_internal_transcribed_spacer_1_partial_sequence_5.8S_ribosomal_RNA_gene_complete_sequence_and_internal_transcribed_spacer_2_partial_sequence
----------------------------------------------------------------------------------------------------------------------------------------------------------------------------------------------------A-CCCATGTGAACTTACC-ACT--GTTGCCTCGGCAGAG-GCTACCCGGT---ACCT--CCCT-GGAACGGCCTACCCTGTAGCGCCCGACCCGGG------TTACCCTGTAGCGGCTGCCGGTGGACCACTAAACTCTTGTTATTTTATTGTAATCTGAGCGTCTTATATTAATAAGTCAAAACTTTCAACAACGGATCTCTTGGTTCTGGCATCGATGAAGAACGCAGCGAAATGCGATAAGTAATGTGAATTGCAGAATTCAGTGAATCATCGAATCTTTGAACGCACATTGCGCCCATTAGTATTCTAGTGGGCATGCCTGTTCGAGCGTCATTTCAACCCTTAAGCCTAGCTTAGTGTTGGGAGC---CTACTAGCCCTCCGGGGCCTGTAGCTCCTGAAATACAACGGCGGATCTGTGACATCCTCTGAGCGTAGT-AA------TTTT-TATCTCGCTTTT-GTTAGGATTC-TCAGCATCT--AGCCGCTAAACCCCCC-AA-TTTTTAATGGTTGACCTC-------------------------------------------------------------
>ON007036.1_Pestalotiopsis_sp._NJ-2022c_isolate_CFCC_57364_internal_transcribed_spacer_1_partial_sequence_5.8S_ribosomal_RNA_gene_complete_sequence_and_internal_transcribed_spacer_2_partial_sequence
----------------------------------------------------------------------------------------------------------------------------------------------------------------------------------------------------A-CCCATGTGAACTTACC-ACT--GTTGCCTCGGCAGAG-GCTACCCGGT---ACCT--CCCT-GGAACGGCCTACCCTGTAGCGCCCGACCCGGG------TTACCCTGTAGCGGCTGCCGGTGGACCACTAAACTCTTGTTATTTTATTGTAATCTGAGCGTCTTATATTAATAAGTCAAAACTTTCAACAACGGATCTCTTGGTTCTGGCATCGATGAAGAACGCAGCGAAATGCGATAAGTAATGTGAATTGCAGAATTCAGTGAATCATCGAATCTTTGAACGCACATTGCGCCCATTAGTATTCTAGTGGGCATGCCTGTTCGAGCGTCATTTCAACCCTTAAGCCTAGCTTAGTGTTGGGAGC---CTACTAGCCCTCCGGGGCCTGTAGCTCCTGAAATACAACGGCGGATCTGTGACATCCTCTGAGCGTAGT-AA------TTTT-TATCTCGCTTTT-GTTAGGATTC-TCAGCATCT--AGCCGCTAAACCCCCC-AA-TTTTTAATGGTTGACCTC-------------------------------------------------------------
>KM199339.1_Pestalotiopsis_hawaiiensis_strain_CBS_114491_18S_ribosomal_RNA_gene_partial_sequence_internal_transcribed_spacer_1_5.8S_ribosomal_RNA_gene_and_internal_transcribed_spacer_2_complete_sequene
-------------------------------------------------------------------------------------------------------------------------------------CAAGGTCTCCGTTGGTGAACCAGCGGAGGGATCATTATAGAGTTTTC-----TA-AACTCCCAA-CCCATGTGAACTTACCAATT--GTTGCCTCGGCAGAG-GCTACCCGGT---ACCTTACCTT-GGTACGGCCTACCCTGTAGCGCCTTACCCTGGAACGGGCTACCCTGTAGCGGCTGCCGGTGGACTACCAAACTCTTGTTATTTTATGGTTATCTGAGCGTCTTATTTTAATAAGTCAAAACTTTCAACAACGGATCTCTTGGTTCTGGCATCGATGAAGAACGCAGCGAAATGCGATAAGTAATGTGAATTGCAGAATTCAGTGAATCATCGAATCTTTGAACGCACATTGCGCCCATTAGTACTCTAGTGGGCATGCCTGTTCGAGCGTCATTTCAACCCTTAAGCCTAGCTTAGTGTTGGGAGC---CTACTG--CTTTTACTAGCTGTAGCTCCTGAAATACAACGGCGGATCTGCGATATCCTCTGAGCGTAGT-AA------TTTT-TTTCTCGCTTTT-GACTGGAGTT-GCAGCGTCCTTTGCCGCTAAACCCCCC-AA-TTTTTAATGGTTGACCTCGGATCAGGTAGGAATACCCGCTGAACTTAAGC-----------------------------
>MH553981.1_Pestalotiopsis_hispanica_strain_CBS_115391_18S_ribosomal_RNA_gene_partial_sequence_internal_transcribed_spacer_1_5.8S_ribosomal_RNA_gene_and_internal_transcribed_spacer_2_complete_sequencee
---------------------------------------------------------------------------------------------------------------------------------------------------------------------CATTATAGAGTTTTC-----TA-AACTCCCAA-CCCATGTGAACTTACC-ATT--GTTGCCTCGGCAGAA-GCTGCTCGGT-ACACCCTACCTT-GGAACGGCCTACCCTGTAGCGCCTTACCCTGGAACGGCTTACCCTGTAACGGCTGCCGGTGGACTACCAAACTCTTGTTATTTTATTGTAATCTGAGCGTCTTATTTTAATAAGTCAAAACTTTCAACAACGGATCTCTTGGTTCTGGCATCGATGAAGAACGCAGCGAAATGCGATAAGTAATGTGAATTGCAGAATTCAGTGAATCATCGAATCTTTGAACGCACATTGCGCCCATTAGTATTCTAGTGGGCATGCCTGTTCGAGCGTCATTTCAACCCTTAAGCCTAGCTTAGTGTTGGGAGC---CTACTG--CTTTTACTAGCTGTAGCTCCTGAAATACAACGGCGGATCTGCGATATCCTCTGAGCGTAGT-AA-----ATTTT-TATCTCGCTTTT-GACTGGAGTT-GCAGCGTCTTTAGCCGCTAAATCCCCC-AA-TTTTTAATGGTTGACCTC-------------------------------------------------------------
>KM199328.1_Pestalotiopsis_hollandica_strain_CBS_265.33_18S_ribosomal_RNA_gene_partial_sequence_internal_transcribed_spacer_1_5.8S_ribosomal_RNA_gene_and_internal_transcribed_spacer_2_complete_seque...
---------------------------------------------------------------------------------------------------------------------------------GTAACAAGGTCTCCGTTGGTGAACCAGCGGAGGGATCATTATAGAGTTTTC-----TA-AACTCCCAA-CCCATGTGAACTTACC-ATT--GTTGCCTCGGCAGAA-GCTACCTGGT--TACCCTACCTT-GGAACGGCCTACCCTGTAGCGCCTTACCCTGGAACGGCCTACCCTGTAACGGCTGCCGGTGGACTACCAAACTCTTGTTATTTTATTGTAATCTGAGCGTCTTATTTTAATAAGTCAAAACTTTCAACAACGGATCTCTTGGTTCTGGCATCGATGAAGAACGCAGCGAAATGCGATAAGTAATGTGAATTGCAGAATTCAGTGAATCATCGAATCTTTGAACGCACATTGCGCCCATTAGTATTCTAGTGGGCATGCCTGTTCGAGCGTCATTTCAACCCTTAAGCCTAGCTTAGTGTTGGGAGC---CTACCG--CTTTTGCTAGCGGTAGCTCCTGAAATACAACGGCGGATCTGCGATATCCTCTGAGCGTAGT-AA------TTTT-TATCTCGCTTTT-GACTGGAGTT-GCAGCGTCTTTAGCCGCTAAACCCCCCAAATTTTTTAATGGTTGACCTCGGATCAGGTAGGAATACCCGCTGAACTTAAGCATATCA-----------------------
>KM199317.1_Pestalotiopsis_humus_strain_CBS_336.97_18S_ribosomal_RNA_gene_partial_sequence_internal_transcribed_spacer_1_5.8S_ribosomal_RNA_gene_and_internal_transcribed_spacer_2_complete_sequence_ande
---------------------------------------------------------------------------------------------------------------------------------------AGGTCTCCGTTGGTGAACCAGCGGAGGGATCATTATAGAGTTTTC-----TA-AACTCCCAA-CCCATGTGAACTTACC-ATT--GTTGCCTCGGCAGAA-GCTGCTCGGC-GCGCCTTACCTT-GGAACGGCCTACCCTGTAGCGCCTTACCCTGGAACGGCTTACCCTGCAACGGCTGCCGGTGGACTACCAAACTCTTGTTATTTTATGGTTATCTGAGCGTCTTATTTTAATAAGTCAAAACTTTCAACAACGGATCTCTTGGTTCTGGCATCGATGAAGAACGCAGCGAAATGCGATAAGTAATGTGAATTGCAGAATTCAGTGAATCATCGAATCTTTGAACGCACATTGCGCCCATTAGTATTCTAGTGGGCATGCCTGTTCGAGCGTCATTTCAACCCTTAAGCCTAGCTTAGTGTTGGGAGC---CTACTG--CTTTTGCTAGCTGTAGCTCCTGAAATACAACGGCGGATCTGCGATATCCTCTGAGCGTAGT-AA------TTTT-TATCTCGCTTTT-GACTGGAGTT-GCAGCGTCTTTAGCCGCTAAACCCCCC-AA-TTTTTAATGGTTGACCTCGGATCAGGTAGGAATACCCGCTGAACTTAAGCATATC------------------------
>OK493600.1_Pestalotiopsis_sp._isolate_LHXT18_internal_transcribed_spacer_1_partial_sequence_5.8S_ribosomal_RNA_gene_complete_sequence_and_internal_transcribed_spacer_2_partial_sequence
----------------------------------------------------------------------------------------------------------------------------------------------------------------------------------------------------------TGTGAACTTACC-ATT--GTTGCCTCGGCAGAA-GCTGCTCGGT-GCACCTTACCCT-GGAACGGCCTACCCTGTAGCGCCTTACCCTGGAACGGCCTACCCTGTAGCGGCTGCCGGTGGACTACCAAACTCTTGTTATTGTATTGTAATCTGAGCGTCTTATTTTAATAAGTCAAAACTTTCAACAACGGATCTCTTGGTTCTGGCATCGATGAAGAACGCAGCGAAATGCGATAAGTAATGTGAATTGCAGAATTCAGTGAATCATCGAATCTTTGAACGCACATTGCGCCCATTAGTATTCTAGTGGGCATGCCTGTTCGAGCGTCATTTCAACCCTTAAGCCTAGCTTAGTGTTGGGAGC---CTACTG--CTTTTACTAGCTGTAGCTCCTGAAATACAACGGCGGATCTGCGATATCCTCTGAGCGTAGT-AA-----ATTTT-TATCTCGCTTTT-GACTGGAGTT-GCAGCGTCTTTAGCCGCTAAATCCCCC-AA-TTTTTAATGGTTGACCTC-------------------------------------------------------------
>OK493599.1_Pestalotiopsis_sp._isolate_LHXT15_internal_transcribed_spacer_1_partial_sequence_5.8S_ribosomal_RNA_gene_complete_sequence_and_internal_transcribed_spacer_2_partial_sequence
----------------------------------------------------------------------------------------------------------------------------------------------------------------------------------------------------------TGTGAACTTACC-ATT--GTTGCCTCGGCAGAA-GCTGCTCGGT-GCACCTTACCCT-GGAACGGCCTACCCTGTAGCGCCTTACCCTGGAACGGCCTACCCTGTAGCGGCTGCCGGTGGACTACCAAACTCTTGTTATTGTATTGTAATCTGAGCGTCTTATTTTAATAAGTCAAAACTTTCAACAACGGATCTCTTGGTTCTGGCATCGATGAAGAACGCAGCGAAATGCGATAAGTAATGTGAATTGCAGAATTCAGTGAATCATCGAATCTTTGAACGCACATTGCGCCCATTAGTATTCTAGTGGGCATGCCTGTTCGAGCGTCATTTCAACCCTTAAGCCTAGCTTAGTGTTGGGAGC---CTACTG--CTTTTACTAGCTGTAGCTCCTGAAATACAACGGCGGATCTGCGATATCCTCTGAGCGTAGT-AA-----ATTTT-TATCTCGCTTTT-GACTGGAGTT-GCAGCGTCTTTAGCCGCTAAATCCCCC-AA-TTTTTAATGGTTGACCTC-------------------------------------------------------------
>MW266063.1_Pestalotiopsis_hydei_isolate_MFLUCC_20-0135_internal_transcribed_spacer_1_partial_sequence_5.8S_ribosomal_RNA_gene_complete_sequence_and_internal_transcribed_spacer_2_partial_sequence
---------------------------------------------------------------------------------------------------------------------------------------------------------------------CATTATAGAGTTTTC-----TA-AACTCCCAA-CCCATGTGAACTTACC-ATT--GTTGCCTCGGCAGAA-GCTGCTCGGT-GCACCCTACCTT-GGAACGGCCTACCCTGTAGCGCCTTACCCTGGAACGGCTTACCCTGTAACGGCTGCCGGTGGACTACCAAACTCTTGTTATTTTATTGTAATCTGAGCGTCTTATTTTAATAAGTCAAAACTTTCAACAACGGATCTCTTGGTTCTGGCATCAATGAAGAACGCAGCGAAATGCGATAAGTAATGTGAATTGCAAAATTCAGTGAATCATCGAATCTTTGAACGCACATTGCGCCCATTAGTATTCTAGTGGGCATGCCTGTTCGAACGTCATTTCAACCCTTAAGCCTAGCTTAGTGTTGGGAGC---CTACTG--CTTTTGCTAGCTGTAGCTCCTGAAATACAACGGCGGATCTGCGATATCCTCTGAGCGTAGT-AA-----ATTTT-TATCTCGCTTTT-GACTGGAGTT-GCAGCGTCTTTGGCCGCTAAATCCCCC-AA-TTTTT--------------------------------------------------------------------------
>MW732250.1_Pestalotiopsis_iberica_strain_CAA_1005_internal_transcribed_spacer_1_partial_sequence_5.8S_ribosomal_RNA_gene_and_internal_transcribed_spacer_2_complete_sequence_and_large_subunit_ribosomae
---------------------------------------------------------------------------------------------------------------------------------------------------------------------CATTATAGAGTTTTC-----TA-AACTCCCAA-CCCATGTGAACTTACC-ATT--GTTGCCTCGGCAGAA-GCTGCTCGGT-GCACCTTACCCT-GGAACGGCCTACCCTGTAGCGCCT---------------TACCCTGTAGCGGCTGCCGGTGGACTACCAAACTCTTGTTATTTTATTGTAATCTGAGCGTCTTATTTTAATAAGTCAAAACTTTCAACAACGGATCTCTTGGTTCTGGCATCGATGAAGAACGCAGCGAAATGCGATAAGTAATGTGAATTGCAGAATTCAGTGAATCATCGAATCTTTGAACGCACATTGCGCCCATTAGTATTCTAGTGGGCATGCCTGTTCGAGCGTCATTTCAACCCTTAAGCCTAGCTTAGTGTTGGGAGC---CTACTG--CTTTTGCTAGCGGTAGCTCCTGAGATACAACGGCGGATCTGCGATATCCTCTGAGCGTAGT-AA------TTTT-TATCTCGCTTTT-GACTGGAGTT-GCAGCGTCTTTAGCCGCTAAACCCCCC-AA-TTTTTAATGGTTGACCTCGGATCAGGTAGGAATACCCGCTGAACTTAA-------------------------------
>MW732249.1_Pestalotiopsis_iberica_strain_CAA_1006_internal_transcribed_spacer_1_partial_sequence_5.8S_ribosomal_RNA_gene_and_internal_transcribed_spacer_2_complete_sequence_and_large_subunit_ribosomae
------------------------------------------------------------------------------------------------------------------------------------------------------------------------------GTTTTC-----TA-AACTCCCAA-CCCATGTGAACTTACC-ATT--GTTGCCTCGGCAGAA-GCTGCTCGGT-GCACCTTACCCT-GGAACGGCCTACCCTGTAGCGCCT---------------TACCCTGTAGCGGCTGCCGGTGGACTACCAAACTCTTGTTATTTTATTGTAATCTGAGCGTCTTATTTTAATAAGTCAAAACTTTCAACAACGGATCTCTTGGTTCTGGCATCGATGAAGAACGCAGCGAAATGCGATAAGTAATGTGAATTGCAGAATTCAGTGAATCATCGAATCTTTGAACGCACATTGCGCCCATTAGTATTCTAGTGGGCATGCCTGTTCGAGCGTCATTTCAACCCTTAAGCCTAGCTTAGTGTTGGGAGC---CTACTG--CTTTTGCTAGCGGTAGCTCCTGAAATACAACGGCGGATCTGCGATATCCTCTGAGCGTAGT-AA------TTTT-TATCTCGCTTTT-GACTGGAGTT-GCAGCGTCTTTAGCCGCTAAACCCCCC-AA-TTTTTAATGGTTGACCTCGGATCAGGTAGGAATACCCGCTGAACTTAA-------------------------------
>MW732248.1_Pestalotiopsis_iberica_strain_CAA_1004_internal_transcribed_spacer_1_partial_sequence_5.8S_ribosomal_RNA_gene_and_internal_transcribed_spacer_2_complete_sequence_and_large_subunit_ribosomae
---------------------------------------------------------------------------------------------------------------------------------------------------------------------CATTATAGAGTTTTC-----TA-AACTCCCAA-CCCATGTGAACTTACC-ATT--GTTGCCTCGGCAGAA-GCTGCTCGGT-GCACCTTACCCT-GGAACGGCCTACCCTGTAGCGCCT---------------TACCCTGTAGCGGCTGCCGGTGGACTACCAAACTCTTGTTATTTTATTGTAATCTGAGCGTCTTATTTTAATAAGTCAAAACTTTCAACAACGGATCTCTTGGTTCTGGCATCGATGAAGAACGCAGCGAAATGCGATAAGTAATGTGAATTGCAGAATTCAGTGAATCATCGAATCTTTGAACGCACATTGCGCCCATTAGTATTCTAGTGGGCATGCCTGTTCGAGCGTCATTTCAACCCTTAAGCCTAGCTTAGTGTTGGGAGC---CTACTG--CTTTTGCTAGCGGTAGCTCCTGAAATACAACGGCGGATCTGCGATATCCTCTGAGCGTAGT-AA------TTTT-TATCTCGCTTTT-GACTGGAGTT-GCAGCGTCTTTAGCCGCTAAACCCCCC-AA-TTTTTAATGGTTGACCTCGGATCAGGTAGGAATACCCGCTGAACTTAA-------------------------------
>JX398993.1_Pestalotiopsis_intermedia_strain_MFLUCC12-0259_internal_transcribed_spacer_1_partial_sequence_5.8S_ribosomal_RNA_gene_complete_sequence_and_internal_transcribed_spacer_2_partial_sequence
---------------------------------------------------------------------------------------------------------------------------------------------------------------------CATTATAGAGTTTTT-------TAACTCCCAA-CCCATGTGAACTTACC-ATT--GTTGCCTCGGCAGAA-GCTACCTGGT--TACCTTACCTT-GGAACGGCCTACCCTGTAGCGCCTTACCCTGGAACGGCCTACCCTGTAACGGCTGCCGGTGGACTACCAAACTCTTGTTATTTTATTGTAATCTGAGCGTCTTATTTTAATAAGTCAAAACTTTCAACAACGGATCTCTTGGTTCTGGCATCGATGAAGAACGCAGCGAAATGCGATAAGTAATGTGAATTGCAGAATTCAGTGAATCATCGAATCTTTGAACGCACATTGCGCCCATTAGTATTCTAGTGGGCATGCCTGTTCGAGCGTCATTTCAACCCTTAAGCCTAGCTTAGTGTTGGGAGC---CTACTG--CTTTTGCTAGCGGTAGCTCCTGAAATACAACGGCGGATCTGCGATATCCTCTGAGCGTAGT-AA------TTTT-TATCTCGCTTTT-GACTGGAGTT-GCAGCGTCTTTAGCCGCTAAACCCCCC-AA-TTTTTAATGGTTGACCTCGGATCAGGT----------------------------------------------------
>JX399008.1_Pestalotiopsis_inflexa_strain_MFLUCC12-0270_internal_transcribed_spacer_1_partial_sequence_5.8S_ribosomal_RNA_gene_complete_sequence_and_internal_transcribed_spacer_2_partial_sequence
---------------------------------------------------------------------------------------------------------------------------------------------------------------------CATTATAGAGTTTTC-----TA-AACTCCCAA-CCCATGTGAACTTACC-ATT--GTTGCCTCGGCAGAA-GCTGCTCGGT-GCACCTTACCTT-GGAACGGCCTACCCTGTAGCGCCTTACCCTGGAACGGCTTACCCTGTAACGGCTGCCGGTGGACTACCAAACTCTTGTTATTTTATTGTAATCTGAGCGTCTTAT-TTAATAAGTCAAAACTTTCAACAACGGATCTCTTGGTTCTGGCATCGATGAAGAACGCAGCGAAATGCGATAAGTAATGTGAATTGCAGAATTCAGTGAATCATCGAATCTTTGAACGCACATTGCGCCCATTAGTATTCTAGTGGGCATGCCTGTTCGAGCGTCATTTCAACCCTTAAGCCTAGCTTAGCGTTGGGAGC---CTACTG--CTTTTATTAGCTGTAGCTCCTGAAATACAACGGCGGATCTGCGATATCCTCTGAGCGTAGT-AA------TTTT-TATCTCGCTTTT-GACTGGAGTT-GCAGCGTCTTTAGCCGCTAAATCCCCC-AA-TTTTTAATGGTTGACCTCGGATCAGGT----------------------------------------------------
>KP781878.1_Pestalotiopsis_italiana_strain_MFLUCC_12-0657_voucher_MFLU_14-0214_internal_transcribed_spacer_1_partial_sequence_5.8S_ribosomal_RNA_gene_complete_sequence_and_internal_transcribed_space...
---------------------------------------------------------------------------------------------------------------------------------------------------------------------------------------------------------------------------------------------------------------------------------------------------------CCTACCCTGTAACGGTTGCCGGTGGACTACCAAACTCTTGTTATTTTATTGTAATCTGAGCGTCTTATTTTAATAAGTCAAAACTTTCAACAACGGATCTCTTGGTTCTGGCATCGATGAAGAACGCACCGAAATGCGACAAGTAATGTGAATTGCAGAATTCAGTGAATCATCGAATCTTTGAACGCACATTGCGCCCATTAGTATTCTAGTGGGCATGCCTGTTCGAGCGTCTTTTCCACCCTTAAGCCTAGCTTAGTGTTGGGAGC---CTACCG--CTTTTGCTATCGGTATCTCCTGAAATACAACGGCGGATCTGCGATATCCTCTGATCGTAGT-AA------TTTT-TATCTCGCTTTT-GACTGGAGTT-GCAGCGTCTTTAGCCGCTAAACCCCCCTAATTTTTTAATGGTTGACCTCGGATCAGGT----------------------------------------------------
>KM199380.1_Pestalotiopsis_jesteri_strain_CBS_109350_internal_transcribed_spacer_1_partial_sequence_5.8S_ribosomal_RNA_gene_complete_sequence_and_internal_transcribed_spacer_2_partial_sequence
---------------------------------------------------------------------------------------------------------------------------------------------------------------------CATTATAGAGTTTTT-----CA-AACTCCCAA-CCCATGTGAACTTACC-ACT--GTTGCCTCGGCAGAG-GCTACCCGGT----ACCTACCTC-GGAACGGCCTACCCTGTAGCGCCTTACCTGGGAGCGG-TTACCCTGTAGCGGCTGCCGGTGGACTACCAAACTCTTGTTATTTTATTGTAATCTGAGCGTCTTATTTTAATAAGTCAAAACTTTCAACAACGGATCTCTTGGTTCTGGCATCGATGAAGAACGCAGCGAAATGCGATAAGTAATGTGAATTGCAGAATTCAGTGAATCATCGAATCTTTGAACGCACATTGCGCCCATTAGTATTCTAGTGGGCATGCCTGTTCGAGCGTCATTTCAACCCTTAAGCCTAGCTTAGTGTTGGGAGC---CTACTAG-CCCTCGCGGCCTGTAGCTCCTGAAATACAACGGCGGATCTGCGATATCCTCTGAGCGTAGT-AA------TCTTACCTCTCGCTTTT-GTCAGGATTC-CCAGCATCT--AGCCGCTAAACCCCCC-AA-TTTTTAATGGTTGACCTCGGATCAGGT----------------------------------------------------
>KX895009.1_Pestalotiopsis_jiangxiensis_strain_LC4399_internal_transcribed_spacer_1_partial_sequence_5.8S_ribosomal_RNA_gene_and_internal_transcribed_spacer_2_complete_sequence_and_28S_ribosomal_RNA_ge
----------------------------------------------------------------------------------------------------------------------------------------------------------------------------------------------------A-CCCATGTGAACTTACC-ATT--GTTGCCTCGGCAGAA-GCTACCTGGT--TACCTTACCTT-GGAACGGCCTACCCTGTAGCGCCTTACCCTGGAACGGCCTACCCTGTAACGGCTGCCGGTGGACTACCAAACTCTTGTTATTTTATTGTAATCTGAGCGTCTTATTTTAATAAGTCAAAACTTTCAACAACGGATCTCTTGGTTCTGGCATCGATGAAGAACGCAGCGAAATGCGATAAGTAATGTGAATTGCAGAATTCAGTGAATCATCGAATCTTTGAACGCACATTGCGCCCATTAGTATTCTAGTGGGCATGCCTGTTCGAGCGTCATTTCAACCCTTAAGCCTAGCTTAGTGTTGGGAGC---CTACTG--CTTTTGCTAGCGGTAGCTCCTGAAATACAACGGCGGATCTGCGATATCCTCTGAGCGTAGT-AA------TTTT-TATCTCGCTTTT-GACTGGAGTT-GCAGCGTCTTTAGCCGCTAAACCCCCC-AA-TTTTTAATGGTTGACCTC-------------------------------------------------------------
>OR533577.1_Pestalotiopsis_sp._isolate_BM1-1_small_subunit_ribosomal_RNA_gene_partial_sequence_internal_transcribed_spacer_1_5.8S_ribosomal_RNA_gene_and_internal_transcribed_spacer_2_complete_sequencee
----------------------------------------------------------------------------------------------------------------TTGAAAAAAAAAAAAGCGTAACAAGGTCTCCGTTGGTGAACCAGCGGAGGGATCATTATAGAGTTTTC-----TA-AACTCCCAA-CCCATGTGAACTTACC-ATT--GTTGCCTCGGCAGAA-GCTGCTCGGT-GCACCTTACCCT-GGAACGGCCTACCCTGTAGCGCCTTACCCTGGAACGGCCTACCCTGTAGCGGCTGCCGGTGGACTACCAAACTCTTGTTATTGTATTGTAATCTGAGCGTCTTATTTTAATAAGTCAAAACTTTCAACAACGGATCTCTTGGTTCTGGCATCGATGAAGAACGCAGCGAAATGCGATAAGTAATGTGAATTGCAGAATTCAGTGAATCATCGAATCTTTGAACGCACATTGCGCCCATTAGTATTCTAGTGGGCATGCCTGTTCGAGCGTCATTTCAACCCTTAAGCCTAGCTTAGTGTTGGGAGC---CTACTG--CTTTTACTAGCTGTAGCTCCTGAAATACAACGGCGGATCTGCGATATCCTCTGAGCGTAGT-AA-----ATTTT-TATCTCGCTTTT-GACTGGAGTT-GCAGCGTCTTTAGCCGCTAAATCCCCC-AA-TTTTTAATGGTTGACCTCGGATCAGGTAGGAATACCCGCTGAACTTAAGCATATCAAGGGGGGAAAGAGAATA------
>KY464144.1_Pestalotiopsis_jinchanghensis_strain_LC8190_18S_ribosomal_RNA_gene_partial_sequence_internal_transcribed_spacer_1_5.8S_ribosomal_RNA_gene_and_internal_transcribed_spacer_2_complete_seque...
--------------------------------------------------------------------------------------------------------------------------------------------------------------------TCATTATAGAGTTTTC-----TA-AACTCCCAA-CCCATGTGAACTTACC-ATT--GTTGCCTCGGCAGAA-GCTGCTCGGT-ATACCCTACCTT-GGAACGGCCTACCCTGTAGCGCCTTACCCTGGAACGGCTTACCCTGCAACGGCTGCCGGTGGACTACTAAACTCTTGTTATTTTATTGTAATCTGAGCGTCTTATTTTAATAAGTCAAAACTTTCAACAACGGATCTCTTGGTTCTGGCATCGATGAAGAACGCAGCGAAATGCGATAAGTAATGTGAATTGCAGAATTCAGTGAATCATCGAATCTTTGAACGCACATTGCGCCCATTAGTATTCTAGTGGGCATGCCTGTTCGAGCGTCATTTCAACCCTTAAGCCTAGCTTAGTGTTGGGAGC---CTACTG--CTTTTGCTAGCTGTAGCTCCTGAAATACAACGGCGGATCTGCGATATCCTCTGAGCGTAGT-AA------TTTT-TATCTCGCTTTT-GACTGGAGTT-GCAGCGTCTTTAGCCGCTAAACCCCCC-AA-TTTTTAATGGTTGACCTCGGATCAGGTAGGAATACCCGCTGAACTTAAGCATATCA-----------------------
>KX895028.1_Pestalotiopsis_jinchanghensis_strain_LC6636_internal_transcribed_spacer_1_partial_sequence_5.8S_ribosomal_RNA_gene_and_internal_transcribed_spacer_2_complete_sequence_and_28S_ribosomal_RNAe
----------------------------------------------------------------------------------------------------------------------------------------------------------------------------------------------------------TGTGAACTTACC-ATT--GTTGCCTCGGCAGAA-GCTGCTCGGT-ATACCCTACCTT-GGAACGGCCTACCCTGTAGCGCCTTACCCTGGAACGGCTTACCCTGCAACGGCTGCCGGTGGACTACTAAACTCTTGTTATTTTATTGTAATCTGAGCGTCTTATTTTAATAAGTCAAAACTTTCAACAACGGATCTCTTGGTTCTGGCATCGATGAAGAACGCAGCGAAATGCGATAAGTAATGTGAATTGCAGAATTCAGTGAATCATCGAATCTTTGAACGCACATTGCGCCCATTAGTATTCTAGTGGGCATGCCTGTTCGAGCGTCATTTCAACCCTTAAGCCTAGCTTAGTGTTGGGAGC---CTACTG--CTTTTGCTAGCTGTAGCTCCTGAAATACAACGGCGGATCTGCGATATCCTCTGAGCGTAGT-AA------TTTT-TATCTCGCTTTT-GACTGGAGTT-GCAGCGTCTTTAGCCGCTAAACCCCCC-AA-TTTTTAATGGTTGACCTC-------------------------------------------------------------
>MT560723.1_Pestalotiopsis_kandelicola_strain_NCYUCC_19-0354_internal_transcribed_spacer_1_partial_sequence_5.8S_ribosomal_RNA_gene_and_internal_transcribed_spacer_2_complete_sequence_and_large_subunie
---------------------------------------------------------------------------------------------------------------------------------------------------------------AGGGATCATTATAGAGTTTTC-----TA-AACTCCCAA-CCCATGTGAACTTACC-ATT--GTTGCCTCGGCAGAA-GCTGCTCGGT-GCACCTTACCTT-GGAACGGCCTACCCTGTAGCGCCTTACCCTGGAACGGCTTACCCTGTAGCGGCTGCCGGTGGACTACCAAACTCTTGTTATTTTATTGTAATCTGAGCGTCTTATTTTAATAAGTCAAAACTTTCAACAACGGATCTCTTGGTTCTGGCATCGATGAAGAACGCAGCGAAATGCGATAAGTAATGTGAATTGCAGAATTCAGTGAATCATCGAATCTTTGAACGCACATTGCGCCCATTAGTATTCTAGTGGGCATGCCTGTTCGAGCGTCATTTCAACCCTTAAGCCTAGCTTAGTGTTGGGAGC---CTACTG--CTTTTACTAGCTGTAGCTCCTGAAATACAACGGCGGATCTGCGATATCCTCTGAGCGTAGT-AA------TTTT-TATCTCGCTTTT-GACTGGAGTT-GCAGCGTCTTTAGCCGCTAAACCCCCC-AA--TTTTAATGGTTGACCTCGGATCAGGTAGGAATACCCGCTGAACTTAA-------------------------------
>MT560722.1_Pestalotiopsis_kandelicola_strain_NCYUCC_19-0355_internal_transcribed_spacer_1_partial_sequence_5.8S_ribosomal_RNA_gene_and_internal_transcribed_spacer_2_complete_sequence_and_large_subunie
---------------------------------------------------------------------------------------------------------------------------------------------------------------AGGGATCATTATAGAGTTTTC-----TA-AACTCCCAA-CCCATGTGAACTTACC-ATT--GTTGCCTCGGCAGAA-GCTGCTCGGT-GCACCTTACCTT-GGAACGGCCTACCCTGTAGCGCCTTACCCTGGAACGGCTTACCCTGTAGCGGCTGCCGGTGGACTACCAAACTCTTGTTATTTTATTGTAATCTGAGCGTCTTATTTTAATAAGTCAAAACTTTCAACAACGGATCTCTTGGTTCTGGCATCGATGAAGAACGCAGCGAAATGCGATAAGTAATGTGAATTGCAGAATTCAGTGAATCATCGAATCTTTGAACGCACATTGCGCCCATTAGTATTCTAGTGGGCATGCCTGTTCGAGCGTCATTTCAACCCTTAAGCCTAGCTTAGTGTTGGGAGC---CTACTG--CTTTTACTAGCTGTAGCTCCTGAAATACAACGGCGGATCTGCGATATCCTCTGAGCGTAGT-AA------TTTT-TATCTCGCTTTT-GACTGGAGTT-GCAGCGTCTTTAGCCGCTAAACCCCCC-AA--TTTTAATGGTTGACCTCGGATCAGGTAGGAATACCCGCTGAACTTAA-------------------------------
>LC552953.1_Pestalotiopsis_sp._KNU-PT-1804_KNU-PT-1804_genes_for_18S_rRNA_ITS1_5.8S_rRNA_ITS2_and_28S_rRNA_partial_and_complete_sequence
----------------------------------------------------------------------------------------------------------------------AAGTAAAAGTCGTAACAAGGTCTCCGTTGGTGAACCAGCGGAGGGATCATTATAGAGTTTTC-----TA-AACTCCCAA-CCCATGTGAACTTACC-ATT--GTTGCCTCGGCAGAA-GCTGCTCGGT-GCACCCTACCTT-GGAACGGCCTACCCTGTAGCGCCTTACCCTGGAACGGCTTACCCTGTAACGGCTGCCGGTGGACTACCAAACTCTTGTTATTTTATTGTAATCTGAGCGTCTTATTTTAATAAGTCAAAACTTTCAACAACGGATCTCTTGGTTCTGGCATCGATGAAGAACGCAGCGAAATGCGATAAGTAATGTGAATTGCAGAATTCAGTGAATCATCGAATCTTTGAACGCACATTGCGCCCATTAGTATTCTAGTGGGCATGCCTGTTCGAGCGTCATTTCAACCCTTAAGCCTAGCTTAGTGTTGGGAGC---CTACTG--CTTTTGCTAGCTGTAGCTCCTGAAATACAACGGCGGATCTGCGATATCCTCTGAGCGTAGT-AA-----ATTTT-TATCTCGCTTTT-GACTGGAGTT-GCAGCGTCTTTGGCCGCTAAATCCCCC-AA-TTTTTAATGGTTGACCTCGGATCAGGTAGGAATACCCGCTGAACTTAAGCATA--------------------------
>KX895027.1_Pestalotiopsis_kenyana_strain_LC6633_internal_transcribed_spacer_1_partial_sequence_5.8S_ribosomal_RNA_gene_and_internal_transcribed_spacer_2_complete_sequence_and_28S_ribosomal_RNA_gene_pe
----------------------------------------------------------------------------------------------------------------------------------------------------------------------------------------------------A-CCCATGTGAACTTACC-ATT--GTTGCCTCGGCAGAA-GCTGCTCGGT-GCACCCTACCTT-GGAACGGCCTACCCTGTAGCGCCTTACCCTGGAACGGCTTACCCTGTAACGGCTGCCGGTGGACTACCAAACTCTTGTTATTTTATTGTAATCTGAGCGTCTTATTTTAATAAGTCAAAACTTTCAACAACGGATCTCTTGGTTCTGGCATCGATGAAGAACGCAGCGAAATGCGATAAGTAATGTGAATTGCAGAATTCAGTGAATCATCGAATCTTTGAACGCACATTGCGCCCATTAGTATTCTAGTGGGCATGCCTGTTCGAGCGTCATTTCAACCCTTAAGCCTAGCTTAGTGTTGGGAGC---CTACTG--CTTTTGCTAGCTGTAGCTCCTGAAATACAACGGCGGATCTGCGATATCCTCTGAGCGTAGT-AA-----ATTTT-TATCTCGCTTTT-GACTGGAGTT-GCAGCGTCTTTGGCCGCTAAATCCCCC-AA-TTTTTAATGGTTGACCTC-------------------------------------------------------------
>KM199302.1_Pestalotiopsis_kenyana_strain_CBS_442.67_18S_ribosomal_RNA_gene_partial_sequence_internal_transcribed_spacer_1_5.8S_ribosomal_RNA_gene_and_internal_transcribed_spacer_2_complete_sequence_ae
--------------------------------------------------------------------------------------------------------------------------------------AAGGTCTCCGTTGGTGAACCAGCGGAGGGATCATTATAGAGTTTTC-----TA-AACTCCCAA-CCCATGTGAACTTACC-ATT--GTTGCCTCGGCAGAA-GCTGCTCGGT-GCACCCTACCTT-GGAACGGCCTACCCTGTAGCGCCTTACCCTGGAACGGCTTACCCTGTAACGGCTGCCGGTGGACTACCAAACTCTTGTTATTTTATTGTAATCTGAGCGTCTTATTTTAATAAGTCAAAACTTTCAACAACGGATCTCTTGGTTCTGGCATCGATGAAGAACGCAGCGAAATGCGATAAGTAATGTGAATTGCAGAATTCAGTGAATCATCGAATCTTTGAACGCACATTGCGCCCATTAGTATTCTAGTGGGCATGCCTGTTCGAGCGTCATTTCAACCCTTAAGCCTAGCTTAGTGTTGGGAGC---CTACTG--CTTTTGCTAGCTGTAGCTCCTGAAATACAACGGCGGATCTGCGATATCCTCTGAGCGTAGT-AA-----ATTTT-TATCTCGCTTTT-GACTGGAGTT-GCAGCGTCTTTGGCCGCTAAATCCCCC-AA-TTTTTAATGGTTGACCTCGGATCAGGTAGGAATACCCGCTGAACTTAAGCATA--------------------------
>KM199310.1_Pestalotiopsis_knightiae_strain_CBS_114138_18S_ribosomal_RNA_gene_partial_sequence_internal_transcribed_spacer_1_5.8S_ribosomal_RNA_gene_and_internal_transcribed_spacer_2_complete_sequencee
--------------------------------------------------------------------------------------------------------------------------------CGTAACAAGGTCTCCGTTGGTGAACCAGCGGAGGGATCATTATAGAGTTTTC-----TA-AACTCCCAA-CCCATGTGAACTTACC-ATT--GTTGCCTCGGCAGAA-GCTGCTCGGT-ACACCCTACCTT-GGAACGGCCTACCCTGTAGCGCCTTACCCTGGAACGGCTTACCCTGTAGCGGCTGCCGGTGGACTACCAAACTCTTGTTATTTTATTGTAATCTGAGCGTCTTATTTTAATAAGTCAAAACTTTCAACAACGGATCTCTTGGTTCTGGCATCGATGAAGAACGCAGCGAAATGCGATAAGTAATGTGAATTGCAGAATTCAGTGAATCATCGAATCTTTGAACGCACATTGCGCCCATTAGTATTCTAGTGGGCATGCCTGTTCGAGCGTCATTTCAACCCTTAAGCCTAGCTTAGTGTTGGGAGC---CTACTG--CTTTTACTAGCTGTAGCTCCTGAAATACAACGGCGGATCTGCGATATCCTCTGAGCGTAGT-AA------TTTT-TATCTCGCTTTT-GACTGGAGTT-GCAGCGTCTTTAGCCGCTAAATCCCCC-AA-TTTTTAATGGTTGACCTCGGATCAGGTAGGAATACCCGCTGAACTTAAGCATATC------------------------
>KM199311.1_Pestalotiopsis_knightiae_strain_CBS_111963_18S_ribosomal_RNA_gene_partial_sequence_internal_transcribed_spacer_1_5.8S_ribosomal_RNA_gene_and_internal_transcribed_spacer_2_complete_sequencee
------------------------------------------------------------------------------------------------------------------------------GTMGTAACAAGGTCTCCGTTGGTGAACCAGCGGAGGGATCATTATAGAGTTTTC-----TA-AACTCCCAA-CCCATGTGAACTTACC-ATT--GTTGCCTCGGCAGAA-GCTGCTCGGT-ACACCCTACCTT-GGAACGGCCTACCCTGTAGCGCCTTACCCTGGAACGGCTTACCCTGTAGCGGCTGCCGGTGGACTACCAAACTCTTGTTATTTTATTGTAATCTGAGCGTCTTATTTTAATAAGTCAAAACTTTCAACAACGGATCTCTTGGTTCTGGCATCGATGAAGAACGCAGCGAAATGCGATAAGTAATGTGAATTGCAGAATTCAGTGAATCATCGAATCTTTGAACGCACATTGCGCCCATTAGTATTCTAGTGGGCATGCCTGTTCGAGCGTCATTTCAACCCTTAAGCCTAGCTTAGTGTTGGGAGC---CTACTG--CTTTTACTAGCTGTAGCTCCTGAAATACAACGGCGGATCTGCGATATCCTCTGAGCGTAGT-AA------TTTT-TATCTCGCTTTT-GACTGGAGTT-GCAGCGTCTTTAGCCGCTAAATCCCCC-AA-TTTTTAATGGTTGACCTCGGATCAGGTAGGAATACCCGCTGAACTT---------------------------------
>MH388360.1_Pestalotiopsis_krabiensis_voucher_MFLUCC_16-0260_internal_transcribed_spacer_1_partial_sequence_5.8S_ribosomal_RNA_gene_complete_sequence_and_internal_transcribed_spacer_2_partial_sequence
--------------------------------------------------------------------------------------------------------------------------------------------------------------------------TAGAGTTTTC-----TA-AACTCCCAA-CCCATGTGAACTTACC-ATT--GTTGCCTCGGCAGAA-GCTGCTCGGT-GCACCTTACCTT-GGAACGGCCTACCCTGTAGCGCCTTACCCTGGAACGGCTTACCCTGCAACGGCTGCCGGTGGACTACCAAACTCTTGTTATTTTATGGTTATCTGAGCGTCTTATTTTAATAAGTCAAAACTTTCAACAACGGATCTCTTGGTTCTGGCATCGATGAAGAACGCAGCGAAATGCGATAAGTAATGTGAATTGCAGAATTCAGTGAATCATCGAATCTTTGAACGCACATTGCGCCCATTAGTATTCTAGTGGGCATGCCTGTTCGAGCGTCATTTCAACCCTTAAGCCTAGCTTAGTGTTGGGAGC---CTACTG--CTTTTGCTAGCTGTAGCTCCTGAAATACAACGGCGGATCTGCGATATCCTCTGAGCGTAGT-AA------TTTT-TATCTCGCTTTT-GACTGGAGTT-GCAGCGTCTTTAGCCGCTAAACCCCCC-AA-TTTTTAATGGTGACCCTTCGG----------------------------------------------------------
>MH553987.1_Pestalotiopsis_leucadendri_strain_CBS_121417_18S_ribosomal_RNA_gene_partial_sequence_internal_transcribed_spacer_1_5.8S_ribosomal_RNA_gene_and_internal_transcribed_spacer_2_complete_sequene
---------------------------------------------------------------------------------------------------------------------------------------------------------------------CATTATAGAGTTTTC-----TA-AACTCCCAA-CCCATGTGAACTTACC-ATT--GTTGCCTCGGCAGAA-GCTACCTGGT--TACCCTACCTT-GGAACGGCCTACCCTGTAGCGCCTTACCCTGGAACGGCCTACCCTGTAACGGCTGCCGGTGGACTACCAAACTCTTGTTATTTTATTGTAATCTGAGCGTCTTATTTTAATAAGTCAAAACTTTCAACAACGGATCTCTTGGTTCTGGCATCGATGAAGAACGCAGCGAAATGCGATAAGTAATGTGAATTGCAGAATTCAGTGAATCATCGAATCTTTGAACGCACATTGCGCCCATTAGTATTCTAGTGGGCATGCCTGTTCGAGCGTCATTTCAACCCTTAAGCCTAGCTTAGTGTTGGGAGC---CTACTG--CTTTTGCTAGCGGTAGCTCCTGAAATACAACGGCGGATCTGCGATATCCTCTGAGCGTAGT-AA------ATTT-TATCTCGCTTTT-GACTGGAGTT-GCAGCGTCTTTAGCCGCTAAACCCCCC-AATTTTTTAATGGTTGACCTC-------------------------------------------------------------
>KC492509.1_Pestalotiopsis_sp._HGUP4057_18S_ribosomal_RNA_gene_partial_sequence_internal_transcribed_spacer_1_and_5.8S_ribosomal_RNA_gene_complete_sequence_and_internal_transcribed_spacer_2_partial_see
------------------------------------------------------------------------------------------------------------------------------AGCGTAACAAGGTCTCCGTTGGTGAACCAGCGGAGGGATCATTATAGAGTTTTC-----TA-AACTCCCAA-CCCATGTGAACTTACC-ATT--GTTGCCTCGGCAGAA-GCTGCTCGGT-ATACCCTACCTT-GGAACGGCCTACCCTGTAGCGCCTTACCCTGGAACGGCTTACCCTGCAACGGCTGCCGGTGGACTACCAAACTCTTGTTATTTTATTGTAATCTGAGCGTCTTATTTTAATAAGTCAAAACTTTCAACAACGGATCTCTTGGTTCTGGCATCGATGAAGAACGCAGCGAAATGCGATAAGTAATGTGAATTGCAGAATTCAGTGAATCATCGAATCTTTGAACGCACATTGCGCCCATTAGTATTCTAGTGGGCATGCCTGTTCGAGCGTCATTTCAACCCTTAAGCCTAGCTTAGTGTTGGGAGC---CTACTG--CTTTTGCTAGTTGTAGCTCCTGAAATACAACGGCGGATCTGCGATATCCTCTGAGCGTAGT-AA------TTTT-TATCTCGCTTTT-GACTGGAGTT-GCAGCGTCTTTAGCCGCTAAACCCCCC-AA-TTTTTAATGGTTGACCTC-GATCAG---TAGATTCCCGAA---------------------------------------
>KU860520.1_Pestalotiopsis_lijiangensis_isolate_CNUZ118_small_subunit_ribosomal_RNA_gene_partial_sequence_internal_transcribed_spacer_1_and_5.8S_ribosomal_RNA_gene_complete_sequence_and_internal_transe
---------------------------------------------------------------------------------------------------------------AGTTGGAAGTAAAAAATCGTAACAAGGTCTCCGTTGGTGAACCAGCGGAGGGATCATTATAGAGTTTTT-----CA-AACTCCCAA-CCCATGTGAACTTACC-AAT--GTTGCCTCGGCAGAG-GCTACCCGGT---ACCTTACCCT-GGAACGGCCTACCCTGTAGCGCCTTACCCGGGAACGGGCTACCCTGTAGCGGCTGCCGGCGGACCATTAAACTCTTGTTATTTTATTGTCATCTGAGCGTCTTATTTTAATAAGTCAAAACTTTCAACAACGGATCTCTTGGTTCTGGCATCGATGAAGAACGCAGCGAAATGCGATAAGTAATGTGAATTGCAGAATTCAGTGAATCATCGAATCTTTGAACGCACATTGCGCCCATTAGTATTCTAGTGGGCATGCCTGTTCGAGCGTCATTTCAACCCTTAAGCCTAGCTTAGTGTTGGGAGC---CTACCC--GCCTTAGGGCCCGTAGCTCCTGAAATACAACGGCGGATCTGTGGCATCCTCTGAGCGTAGT-AA------TTTT-TATCTCGCTTTT-GTCAGGAGTT-GCAGCGTCT--GGCCGCTAAACCCCCA-AA-TCTTTAATGG-TGACCTC-GATCAGGAGGAATCCCCCGG----------------------------------------
>JX398992.1_Pestalotiopsis_linearis_strain_MFLUCC12-0271_internal_transcribed_spacer_1_partial_sequence_5.8S_ribosomal_RNA_gene_complete_sequence_and_internal_transcribed_spacer_2_partial_sequence
---------------------------------------------------------------------------------------------------------------------------------------------------------------------CATTATAGAGTTTTT-----TA-AACTCCCAA-CCCATGTGAACTTACC-ATT--GTTGCCTCGGCAGAA-GCTACCTGGT--TACCTTACCTT-GGAACGGCCTACCCTGTAGCGCCTTACCCTGGAACGGCCTACCCTGTAACGGCTGCCGGTGGACTACCAAACTCTTGTTATTTTATTGTAATCTGAGCGTCTTATTTTAATAAGTCAAAACTTTCAACAACGGATCTCTTGGTTCTGGCATCGATGAAGAACGCAGCGAAATGCGATAAGTAATGTGAATTGCAGAATTCAGTGAATCATCGAATCTTTGAACGCACATTGCGCCCATTAGTATTCTAGTGGGCATGCCTGTTCGAGCGTCATTTCAACCCTTAAGCCTAGCTTAGTGTTGGGAGC---CTACTG--CTTTTGCTAGCGGTAGCTCCTGAAATACAACGGCGGATCTGCGATATCCTCTGAGCGTAGT-AA------TTTT-TATCTCGCTTTT-GACTGGAGTT-GCAGCGTCTTTAGCCGCTAAACCCCCC-AA-TTTTTAATGGTTGACCTCGGATCAGGT----------------------------------------------------
>OP094104.1_Pestalotiopsis_sp._HL-2022a_isolate_ZHKUCC22-0159_internal_transcribed_spacer_1_partial_sequence_5.8S_ribosomal_RNA_gene_and_internal_transcribed_spacer_2_complete_sequence_and_large_subune
------------------------------------------------------------------------------------------------------------------------------------------------------------------GATCATTATAGAGTTTTC-----TA-AACTCCCAA-CCCATGTGAACTTACC-ATT--GTTGCCTCGGCAGAA-GCTGCTCGGT-GCACCTTACCTT-GGAACGGCCTACCCTGTAGCGCCTTACCCTGGAACGGCTTACCCTGTAGCGGCTGCCGGTGGACTACCAAACTCTTGTTATTTTATTGTAATCTGAGCGTCTTATTTTAATAAGTCAAAACTTTCAACAACGGATCTCTTGGTTCTGGCATCGATGAAGAACGCAGCGAAATGCGATAAGTAATGTGAATTGCAGAATTCAGTGAATCATCGAATCTTTGAACGCACATTGCGCCCATTAGTATTCTAGTGGGCATGCCTGTTCGAGCGTCATTTCAACCCTTAAGCCTAGCTTAGTGTTGGGAGC---CTACTG--CTTTTGCTAGCTGTAGCTCCTGAAATACAACGGCGGATCTGCGATATCCTCTGAGCGTAGT-AA------TTTT-TATCTCGCTTTT-GACTGGAGTT-GCAGCGTCTTTAGCCGCTAAACCCCCC-AA-TTTTTAATGGTTGACCTCGGATCAGGTAGGAATACCCGCTGAACTTAAGC-----------------------------
>OK339743.1_Pestalotiopsis_sp._NJ-2021d_isolate_CFCC_55893_internal_transcribed_spacer_1_partial_sequence_5.8S_ribosomal_RNA_gene_complete_sequence_and_internal_transcribed_spacer_2_partial_sequence
----------------------------------------------------------------------------------------------------------------------------------------------------------------------------------------------CTCCCAA-CCCATGTGAACTTACC-ATT--GTTGCCTCGGCAGAA-GCTGCTCGGT-GCACCTTACCTT-GGAACGGCCTACCCTGTAGCGCCTTACCCTGGAACGGCTTACCCTGTAGCGGCTGCCGGTGGACTACCAAACTCTTGTCATTTTATTGTAATCTGAGCGTCTTATTTTAATAAGTCAAAACTTTCAACAACGGATCTCTTGGTTCTGGCATCGATGAAGAACGCAGCGAAATGCGATAAGTAATGTGAATTGCAGAATTCAGTGAATCATCGAATCTTTGAACGCACATTGCGCCCATTAGTATTCTAGTGGGCATGCCTGTTCGAGCGTCATTTCAACCCTTAAGCCTAGCTTAGTGTTGGGAGC---CTACTG--CTTTTGCTAGCTGTAGCTCCTGAAATACAACGGCGGATCTGCGATATCCTCTGAGCGTAGT-AA------TTTT-TATCTCGCTTTT-GACTGGAGTT-GCAGCGTCTTTAGCCGCTAAACCCCCC-AA-TTTTTAATGGTTGACCTCGGATCAGGT----------------------------------------------------
>OK339742.1_Pestalotiopsis_sp._NJ-2021d_isolate_CFCC_55100*_internal_transcribed_spacer_1_partial_sequence_5.8S_ribosomal_RNA_gene_complete_sequence_and_internal_transcribed_spacer_2_partial_sequence
----------------------------------------------------------------------------------------------------------------------------------------------------------------------------------------------CTCCCAA-CCCATGTGAACTTACC-ATT--GTTGCCTCGGCAGAA-GCTGCTCGGT-GCACCTTACCTT-GGAACGGCCTACCCTGTAGCGCCTTACCCTGGAACGGCTTACCCTGTAGCGGCTGCCGGTGGACTACCAAACTCTTGTCATTTTATTGTAATCTGAGCGTCTTATTTTAATAAGTCAAAACTTTCAACAACGGATCTCTTGGTTCTGGCATCGATGAAGAACGCAGCGAAATGCGATAAGTAATGTGAATTGCAGAATTCAGTGAATCATCGAATCTTTGAACGCACATTGCGCCCATTAGTATTCTAGTGGGCATGCCTGTTCGAGCGTCATTTCAACCCTTAAGCCTAGCTTAGTGTTGGGAGC---CTACTG--CTTTTGCTAGCTGTAGCTCCTGAAATACAACGGCGGATCTGCGATATCCTCTGAGCGTAGT-AA------TTTT-TATCTCGCTTTT-GACTGGAGTT-GCAGCGTCTTTAGCCGCTAAACCCCCC-AA-TTTTTAATGGTTGACCTCGGATCAGGT----------------------------------------------------
>KX894939.1_Pestalotiopsis_chinensis_strain_LC3013_internal_transcribed_spacer_1_partial_sequence_5.8S_ribosomal_RNA_gene_and_internal_transcribed_spacer_2_complete_sequence_and_28S_ribosomal_RNA_genee
----------------------------------------------------------------------------------------------------------------------------------------------------------------------------------------------------A-CCCATGTGAACTTACC-ATT--GTTGCCTCGGCAGAA-GCTACCCGGT---ACCTTACCTT-GGAACGGCCTACCCTGTAGCGCCTTACCCTGGAACGGCTTACCCTGCAGCGGCTGCCGGTGGACTACCAAACTCTTGTTATTTTTATGTTATCTGAGCGTCTTATTTTAATAAGTCAAAACTTTCAACAACGGATCTCTTGGTTCTGGCATCGATGAAGAACGCAGCGAAATGCGATAAGTAATGTGAATTGCAGAATTCAGTGAATCATCGAATCTTTGAACGCACATTGCGCCCATTAGTATTCTAGTGGGCATGCCTGTTCGAGCGTCATTTCAACCCTTAAGCCTAGCTTAGTGTTGGGAGC---CTACTG--CTTTTGTTAGCTGTAGCTCCTGAAATACAACGGCGGATCTGCGATATCCTCTGAGCGTAGT-AA-----TTTTT-TTCCTCGCTTTT-GACTGGAGTT-GCAGCGTCTTTAGCCGCTAAACCCCCC-AA-TTTTTAATGGTTGACCTC-------------------------------------------------------------
>OP497988.1_Pestalotiopsis_sp._YRS-2022b_isolate_JY1_small_subunit_ribosomal_RNA_gene_partial_sequence_internal_transcribed_spacer_1_and_5.8S_ribosomal_RNA_gene_complete_sequence_and_internal_transcrie
---------------------------------------------------------------------------------------------------------------------------------GTAACAAGGTCTCCGTTGGTGAACCAGCGGAGGGATCATTATAGAGTTTTC-----TA-AACTCCCAA-CCCATGTGAACTTACC-ATT--GTTGCCTCGGCAGAA-GCTGCTCGGT-GCACCTTACCTT-GGAACGGCCTACCCTGTAGCGCCTTACCCTGGAACGGCTTACCCTGTAGCGGCTGCCGGCGGACTACCAAACTCTTGTTATTTTATTGTAATCTGAGCGTCTTATTTTAATAAGTCAAAACTTTCAACAACGGATCTCTTGGTTCTGGCATCGATGAAGAACGCAGCGAAATGCGATAAGTAATGTGAATTGCAGAATTCAGTGAATCATCGAATCTTTGAACGCACATTGCGCCCATTAGTATTCTAGTGGGCATGCCTGTTCGAGCGTCATTTCAACCCTTAAGCCTAGCTTAGTGTTGGGAGCCTACTACTG--CTTTTACTAGCTGTAGCTCCTGAAATACAACGGCGGATCTGCGATATCCTCTGAGCGTAGT-AA------TTTT-TATCTCGCTTTT-GACTGGAGTT-GCAGCGTCTTTAGCCGCTAAACCCCCC-AA-TTTTTAATGGTTGACCTCGGATC--------------------------------------------------------
>KY464136.1_Pestalotiopsis_lushanensis_strain_LC8182_18S_ribosomal_RNA_gene_partial_sequence_internal_transcribed_spacer_1_5.8S_ribosomal_RNA_gene_and_internal_transcribed_spacer_2_complete_sequence_ae
-------------------------------------------------------------------------------------------------------------------------------------------------------------GGAGGGATCATTATAGAGTTTTC-----TA-AACTCCCAA-CCCATGTGAACTTACC-ATT--GTTGCCTCGGCAGAA-GCTGCTCGGT-GCACCTTACCCT-GGAACGGCCTACCCTGTAGCGCCTTACCCTGGAACGGCTTACCCTGTAGCGGCTGCCGGTGGACTACCAAACTCTTGTTATTTTATTGTAATCTGAGCGTCTTATTTTAATAAGTCAAAACTTTCAACAACGGATCTCTTGGTTCTGGCATCGATGAAGAACGCAGCGAAATGCGATAAGTAATGTGAATTGCAGAATTCAGTGAATCATCGAATCTTTGAACGCACATTGCGCCCATTAGTATTCTAGTGGGCATGCCTGTTCGAGCGTCATTTCAACCCTTAAGCCTAGCTTAGTGTTGGGAGC---CTACTG--CTTTTGCTAGCGGTAGCTCCTGAAATACAACGGCGGATCTGCGATATCCTCTGAGCGTAGT-AA------TTTT-TATCTCGCTTTT-GACTGGAGTT-GCAGCGTCTTTAGCCGCTAAATCCCCC-AA-TTTTTAATGGTTGACCTCGGATCAGGTAGGAATACCCGCTGAACTTAAGCATATCA-----------------------
>KY464137.1_Pestalotiopsis_lushanensis_strain_LC8183_18S_ribosomal_RNA_gene_partial_sequence_internal_transcribed_spacer_1_5.8S_ribosomal_RNA_gene_and_internal_transcribed_spacer_2_complete_sequence_ae
-------------------------------------------------------------------------------------------------------------------------------------------------------------GGAGGGATCATTATAGAGTTTTC-----TA-AACTCCCAA-CCCATGTGAACTTACC-ATT--GTTGCCTCGGCAGAA-GCTGCTCGGT-GCACCTTACCCT-GGAACGGCCTACCCTGTAGCGCCTTACCCTGGAACGGCTTACCCTGTAGCGGCTGCCGGTGGACTACCAAACTCTTGTTATTTTATTGTAATCTGAGCGTCTTATTTTAATAAGTCAAAACTTTCAACAACGGATCTCTTGGTTCTGGCATCGATGAAGAACGCAGCGAAATGCGATAAGTAATGTGAATTGCAGAATTCAGTGAATCATCGAATCTTTGAACGCACATTGCGCCCATTAGTATTCTAGTGGGCATGCCTGTTCGAGCGTCATTTCAACCCTTAAGCCTAGCTTAGTGTTGGGAGC---CTACTG--CTTTTGCTAGCGGTAGCTCCTGAAATACAACGGCGGATCTGCGATATCCTCTGAGCGTAGT-AA------TTTT-TATCTCGCTTTT-GACTGGAGTT-GCAGCGTCTTTAGCCGCTAAATCCCCC-AA-TTTTTAATGGTTGACCTCGGATCAGGTAGGAATACCCGCTGAACTTAAGCATATCA-----------------------
>KX895005.1_Pestalotiopsis_lushanensis_strain_LC4344_internal_transcribed_spacer_1_partial_sequence_5.8S_ribosomal_RNA_gene_and_internal_transcribed_spacer_2_complete_sequence_and_28S_ribosomal_RNA_gee
----------------------------------------------------------------------------------------------------------------------------------------------------------------------------------------------------A-CCCATGTGAACTTACC-ATT--GTTGCCTCGGCAGAA-GCTGCTCGGT-GCACCTTACCCT-GGAACGGCCTACCCTGTAGCGCCTTACCCTGGAACGGCTTACCCTGTAGCGGCTGCCGGTGGACTACCAAACTCTTGTTATTTTATTGTAATCTGAGCGTCTTATTTTAATAAGTCAAAACTTTCAACAACGGATCTCTTGGTTCTGGCATCGATGAAGAACGCAGCGAAATGCGATAAGTAATGTGAATTGCAGAATTCAGTGAATCATCGAATCTTTGAACGCACATTGCGCCCATTAGTATTCTAGTGGGCATGCCTGTTCGAGCGTCATTTCAACCCTTAAGCCTAGCTTAGTGTTGGGAGC---CTACTG--CTTTTGCTAGCGGTAGCTCCTGAAATACAACGGCGGATCTGCGATATCCTCTGAGCGTAGT-AA------TTTT-TATCTCGCTTTT-GACTGGAGTT-GCAGCGTCTTTAGCCGCTAAATCCCCC-AA-TTTTTAATGGTTGACCTC-------------------------------------------------------------
>KX186587.1_Pestalotiopsis_macadamiae_voucher_BRIP_63739b_internal_transcribed_spacer_1_partial_sequence_5.8S_ribosomal_RNA_gene_complete_sequence_and_internal_transcribed_spacer_2_partial_sequence
-----------------------------------------------------------------------------------------------------------------------------------TAACGGCAGGGCGCATATCA-TAAGCGGAGGA-CCTGTGTGAAATTGTTATCCGAACAACTCCCAA-CCCATGTGAACTTACC-ATT--GTTGCCTCGGCAGAA-GCTGCTCGGT-GCACCCTACCTT-GGAACGGCCTACCCTGTAGCGCCTTACCCTGGAACGGCTTACCCTGGAACGGCTGCCGGTGGACTACCAAACTCTTGTTATTTTATTGTAATCTGAGCGTCTTATTTTAATAAGTCAAAACTTTCAACAACGGATCTCTTGGTTCTGGCATCGATGAAGAACGCAGCGAAATGCGATAAGTAATGTGAATTGCAGAATTCAGTGAATCATCGAATCTTTGAACGCACATTGCGCCCATTAGTATTCTAGTGGGCATGCCTGTTCGAGCGTCATTTCAACCCTTAAGCCTAGCTTAGTGTTGGGAGC---CTACTG--CTTTTGCTAGCTGTAGCTCCTGAAATACAACGGCGGATCTGCGATATCCTCTGAGCGTAGT-AA-----ATTTT-TATCTCGCTTTT-GACTGGAGTT-GCAGCGTCTTTGGCCGCTAAATCCCCC-AA-TTTTTAATGGTTGACCTCGGATCAGG-----------------------------------------------------
>KX186586.1_Pestalotiopsis_macadamiae_voucher_BRIP_63741a_internal_transcribed_spacer_1_partial_sequence_5.8S_ribosomal_RNA_gene_complete_sequence_and_internal_transcribed_spacer_2_partial_sequence
------------------------------------------------------------------------------------------------------------------------------------TACGGTCAGTCGCATATCAGTAAGCGGAGGACCGTGTGTGAAATTGTTATCCGCA-AGCTCCCAA-CCCATGTGAACTTACC-ATT--GTTGCCTCGGCAGAA-GCTGCTCGGT-GCACCCTACCTT-GGAACGGCCTACCCTGTAGCGCCTTACCCTGGAACGGCTTACCCTGTAACGGCTGCCGGTGGACTACCAAACTCTTGTTATTTTATTGTAATCTGAGCGTCTTATTTTAATAAGTCAAAACTTTCAACAACGGATCTCTTGGTTCTGGCATCGATGAAGAACGCAGCGAAATGCGATAAGTAATGTGAATTGCAGAATTCAGTGAATCATCGAATCTTTGAACGCACATTGCGCCCATTAGTATTCTAGTGGGCATGCCTGTTCGAGCGTCATTTCAACCCTTAAGCCTAGCTTAGTGTTGGGAGC---CTACTG--CTTTTGCTAGCTGTAGCTCCTGAAATACAACGGCGGATCTGCGATATCCTCTGAGCGTAGT-AA-----ATTTT-TATCTCGCTTTT-GACTGGAGTT-GCAGCGTCTTTGGCCGCTAAATCCCCC-AA-TTTTTAATGGTTGACCTCGGATCAGG-----------------------------------------------------
>KX186588.1_Pestalotiopsis_macadamiae_voucher_BRIP_63738b_internal_transcribed_spacer_1_partial_sequence_5.8S_ribosomal_RNA_gene_complete_sequence_and_internal_transcribed_spacer_2_partial_sequence
-----------------------------------------------------------------------------------------------------------------------------------TAATGGACAGGCTCATATCGGTAGACGGAGGA--CGGTGTGAAATTGTTATCCGCA-AACTCCCAA-CCCATGTGAACTTACC-ATT--GTTGCCTCGGCAGAA-GCTGCTCGGT-GCACCCTACCTT-GGAACGGCCTACCCTGTAGCGCCTTACCCTGGAACGGCTTACCCTGGAACGGCTGCCGGTGGACTACCAAACTCTTGTTATTTTATTGTAATCTGAGCGTCTTATTTTAATAAGTCAAAACTTTCAACAACGGATCTCTTGGTTCTGGCATCGATGAAGAACGCAGCGAAATGCGATAAGTAATGTGAATTGCAGAATTCAGTGAATCATCGAATCTTTGAACGCACATTGCGCCCATTAGTATTCTAGTGGGCATGCCTGTTCGAGCGTCATTTCAACCCTTAAGCCTAGCTTAGTGTTGGGAGC---CTACTG--CTTTTGCTAGCTGTAGCTCCTGAAATACAACGGCGGATCTGCGATATCCTCTGAGCGTAGT-AA-----ATTTT-TATCTCGCTTTT-GACTGGAGTT-GCAGCGTCTTTGGCCGCTAAATCCCCC-AA-TTTTTAATGGTTGACCTCGGATCAGG-----------------------------------------------------
>KM199306.1_Pestalotiopsis_malayana_strain_CBS_102220_18S_ribosomal_RNA_gene_partial_sequence_internal_transcribed_spacer_1_5.8S_ribosomal_RNA_gene_and_internal_transcribed_spacer_2_complete_sequence_e
--------------------------------------------------------------------------------------------------------------------------------------------TCCGTTGGTGAACCAGCGGAGGGATCATTATAGAGTTTTC-----TA-AACTCCCAA-CCCATGTGAACTTACC-ATT--GTTGCCTCGGCAGAA-GCTGCTCGGT-GCACCTTACCTT-GGAACGGCCTACCCTGTAGCGCCTTACCCTGGAACGGCTTACCCTGCAACGGCTGCCGGTGGACTACTAAACTCTTGTTATTTTATTGTAATCTGAGCGTCTTATTTTAATAAGTCAAAACTTTCAACAACGGATCTCTTGGTTCTGGCATCGATGAAGAACGCAGCGAAATGCGATAAGTAATGTGAATTGCAGAATTCAGTGAATCATCGAATCTTTGAACGCACATTGCGCCCATTAGTATTCTAGTGGGCATGCCTGTTCGAGCGTCATTTCAACCCTTAAGCCTAGCTTAGTGTTGGGAGC---CTACTG--CTTTTGCTAGCGGTAGCTCCTGAAATACAACGGCGGATCTGCGATATCCTCTGAGCGTAGT-AA------TTTT-TATCTCGCTTTT-GACTGGAGTT-GCAGCGTCTTTAGCCGCTAAACCCCCC-AA-TTTTTAATGGTTGACCTCGGATCAGGTAGGAATACCCGCTGAACTTAAGCATAT-------------------------
>OR125060.1_Pestalotiopsis_manyueyuanani_isolate_NTUPPMCC_18-165_small_subunit_ribosomal_RNA_gene_partial_sequence_internal_transcribed_spacer_1_5.8S_ribosomal_RNA_gene_and_internal_transcribed_spacere
------------------------------------------------------------------------------------------------------------------------------ATCGTAACAAGGTCTCCGTTGGTGAACCAGCGGAGGGATCATTATAGAGTTTTT-----CA-AACTCCCAA-CCCATGTGAACTTACC-ACT--GTTGCCTCGGCAGAG-GCTACCCGGT---------------------------------------ACCCGGAGACGGGTTACCCTGTAGCGGCTGCCGGTGGACTACTAAACTCTTGTTATTTTATTGTAATCTGAGCGTCTTATTTTAATAAGTCAAAACTTTCAACAACGGATCTCTTGGTTCTGGCATCGATGAAGAACGCAGCGAAATGCGATAAGTAATGTGAATTGCAGAATTCAGTGAATCATCGAATCTTTGAACGCACATTGCGCCCATTAGTATTCTAGTGGGCATGCCTGTTCGAGCGTCATTTCAACCCTTAAGCCTAGCTTAGTGTTGGGAAC---CTACTAG-CCCTCGTGGCCTGTAGTTCCTGAAATACAACGGCGGATCTGTGATATCCTCTGAGCGTAGT-AA------TTTT-TTTCTCGCTTTT-GTTAGGATTC-TCAGCATCT--AGCCGCTAAACCCCCC-AA-TTTTTAATGGTTGACCTCGGATCAGGTAGGAATACCCGCTGAACTTAAGCATATCAA----------------------
>KU252272.1_Pestalotiopsis_sp._strain_YN3A1_18S_ribosomal_RNA_gene_partial_sequence_internal_transcribed_spacer_1_5.8S_ribosomal_RNA_gene_and_internal_transcribed_spacer_2_complete_sequence_and_28S_rie
------------------------------------------------------------------------------------------------------------------------------TCGTAACAAGGTC-TCCGTTGGTGAACCAGCGGAGGGATCATTATAGAGTTTTC-----TA-AGCTCCCAA-CCCATGTGAACTTACC-ATT--GTTGCCTCGGCAGAA-GCTGCTCGGT-GCACCCTACCTT-GGAACGGCCTACCCTGTAGCGCCTTACCCTGGAACGGCTTACCCTGTAACGGCTGCCGGTGGACTACCAAACTCTTGTTATTTTATTGTAATCTGAGCGTCTTATTTTAATAAGTCAAAACTTTCAACAACGGATCTCTTGGTTCTGGCATCGATGAAGAACGCAGCGAAATGCGATAAGTAATGTGAATTGCAGAATTCAGTGAATCATCGAATCTTTGAACGCACATTGCGCCCATTAGTATTCTAGTGGGCATGCCTGTTCGAGCGTCATTTCAACCCTTAAGCCTAGCTTAGTGTTGGGAGC---CTACTG--CTTTTGCTAGCTGTAGCTCCTGAAATACAACGGCGGATCTGCGATATCCTCTGAGCGTAGT-AA-----ATTTT-TATCTCGCTTTT-GACTGGAGTT-GCAGCGTCTTTGGCCGCTAAATCCCCC-AA-TTTTTAATGGTTGACCTCGGATCAGGTAGGAATACCCGCTGAACTTAAGCATATCAATAG-------------------
>MT644300.1_Pestalotiopsis_microspora_isolate_SS1-033I_small_subunit_ribosomal_RNA_gene_partial_sequence_internal_transcribed_spacer_1_5.8S_ribosomal_RNA_gene_and_internal_transcribed_spacer_2_complete
----------------------------------------------------------------------------------------------------------------TAGAGGAAGTAAAAGTCGTAACAAGGTCTCCGTTGGTGAACCAGCGGAGGGATCATTATAGAGTTTTC-----TA-AACTCCCAA-CCCATGTGAACTTACC-ATT--GTTGCCTCGGCAGAA-GCTGCTCGGT-GCACCTTACCCT-GGAACGGCCTACCCTGTAGCGCCTTACCCTGGAACGGCCTACCCTGTAGCGGCTGCCGGTGGACTACCAAACTCTTGTTATTTTATTGTAATCTGAGCGTCTTATTTTAATAAGTCAAAACTTTCAACAACGGATCTCTTGGTTCTGGCATCGATGAAGAACGCAGCGAAATGCGATAAGTAATGTGAATTGCAGAATTCAGTGAATCATCGAATCTTTGAACGCACATTGCGCCCATTAGTATTCTAGTGGGCATGCCTGTTCGAGCGTCATTTCAACCCTTAAGCCTAGCTTAGTGTTGGGAGC---CTACTG--CTTTTACTAGCTGTAGCTCCTGAAATACAACGGCGGATCTGCGATATCCTCTGAGCGTAGT-AA-----ATTTT-TATCTCGCTTTT-GACTGGAGTT-GCAGCGTCTTTAGCCGCTAAATCCCCC-AA-TTTTTAATGGTTGACCTCGGATCAGGTAGGAATACCCGCTGAACTTAAGCATATCAAT---------------------
>JX399012.1_Pestalotiopsis_jesteri_strain_MFLUCC12-0279_internal_transcribed_spacer_1_partial_sequence_5.8S_ribosomal_RNA_gene_complete_sequence_and_internal_transcribed_spacer_2_partial_sequence
---------------------------------------------------------------------------------------------------------------------------------------------------------------------CATTATAGAGTTTTT-----CA-AACTCCCAA-CCCATGTGAACTTACC-ACT--GTTGCCTCGGCAGAG-GCTACCCGGT---ACCT--CCCT-GGAACGGCCTACCCTGTAGCGCCCGACCCGGG------TTACCCTGTAGCGGCTGCCGGTGGACCACTAAACTCTTGTTATTTTATTGTAATCTGAGCGTCTTATATTAATAAGTCAAAACTTTCAACAACGGATCTCTTGGTTCTGGCATCGATGAAGAACGCAGCGAAATGCGATAAGTAATGTGAATTGCAGAATTCAGTGAATCATCGAATCTTTGAACGCACATTGCGCCCATTAGTATTCTAGTGGGCATGCCTGTTCGAGCGTCATTTCAACCCTTAAGCCTAGCTTAGTGTTGGGAGC---CTACTAGCCCTCCGGGGCCTGTAGCTCCTGAAATACAACGGCGGATCTGTGATATCCTCTGAGCGTAGT-AA------TTTT-TATCTCGCTTTT-GTTAGGATTC-TCAGCATCT--AGCCGCTAAACCCCC--AATTTTTTAATGGTTGACCTCGGATCAGGT----------------------------------------------------
>KM199327.1_Pestalotiopsis_monochaeta_strain_CBS_144.97_18S_ribosomal_RNA_gene_partial_sequence_internal_transcribed_spacer_1_5.8S_ribosomal_RNA_gene_and_internal_transcribed_spacer_2_complete_seque...
----------------------------------------------------------------------------------------------------------------------------------TAACAAGGTCTCCGTTGGTGAACCAGCGGAGGGATCATTATAGAGTTTTC-----TA-AACTCCCAA-CCCATGTGAACTTACC-ATT--GTTGCCTCGGCAGAA-GCTACCTGGT--TACCCTACCTT-GGAACGGCCTACCCTGTAGCGCCTTACCCTGGAACGGCCTACCCTGTAACGGCTGCCGGTGGACTACCAAACTCTTGTTATTTTATTGTAATCTGAGCGTCTTATTTTAATAAGTCAAAACTTTCAACAACGGATCTCTTGGTTCTGGCATCGATGAAGAACGCAGCGAAATGCGATAAGTAATGTGAATTGCAGAATTCAGTGAATCATCGAATCTTTGAACGCACATTGCGCCCATTAGTATTCTAGTGGGCATGCCTGTTCGAGCGTCATTTCAACCCTTAAGCCTAGCTTAGTGTTGGGAGC---CTACCG--CTTTTGCTAGCGGTAGCTCCTGAAATACAACGGCGGATCTGCGATATCCTCTGAGCGTAGT-AA------TTTT-TATCTCGCTTTT-GACTGGAGTT-GCAGCGTCTTTAGCCGCTAAACCCCCCAAATTTTTTAATGGTTGACCTCGGATCAGGTAGGAATACCCGCTGAACTTAAGCATAT-------------------------
>KM199329.1_Pestalotiopsis_monochaeta_strain_CBS_440.83_18S_ribosomal_RNA_gene_partial_sequence_internal_transcribed_spacer_1_5.8S_ribosomal_RNA_gene_and_internal_transcribed_spacer_2_complete_seque...
------------------------------------------------------------------------------------------------------------------------------------ACAAGGTCTCCGTTGGTGAACCAGCGGAGGGATCATTATAGAGTTTTC-----TA-AACTCCCAA-CCCATGTGAACTTACC-ATT--GTTGCCTCGGCAGAA-GCTACCTGGT--TACCCTACCTT-GGAACGGCCTACCCTGTAGCGCCTTACCCTGGAACGGCCTACCCTGTAACGGCTGCCGGTGGACTACCAAACTCTTGTTATTTTATTGTAATCTGAGCGTCTTATTTTAATAAGTCAAAACTTTCAACAACGGATCTCTTGGTTCTGGCATCGATGAAGAACGCAGCGAAATGCGATAAGTAATGTGAATTGCAGAATTCAGTGAATCATCGAATCTTTGAACGCACATTGCGCCCATTAGTATTCTAGTGGGCATGCCTGTTCGAGCGTCATTTCAACCCTTAAGCCTAGCTTAGTGTTGGGAGC---CTACCG--CTTTTGCTAGCGGTAGCTCCTGAAATACAACGGCGGATCTGCGATATCCTCTGAGCGTAGT-AA------TTTT-TATCTCGCTTTT-GACTGGAGTT-GCAGCGTCTTTAGCCGCTAAACCCCCCAAATTTTTTAATGGTTGACCTCGGATCAGGTAGGAATACCCGCTGAACTTAAGCATATC------------------------
>OQ626676.1_Pestalotiopsis_sp._YW-2023a_strain_BJFUCC61_internal_transcribed_spacer_1_partial_sequence_5.8S_ribosomal_RNA_gene_and_internal_transcribed_spacer_2_complete_sequence_and_large_subunit_ribe
--------------------------------------------------------------------------------------------------------------------------------------------------------CCTGCGGAGGGATCATTATAGAGTTTTC-----TA-AACTCCCAA-CCCATGTGAACTTACC-ATT--GTTGCCTCGGCAGAA-GCTGCTCGGT-GCACCCTACCTT-GGAACGGCCTACCCTGTAGCGCCTTACCCTGGAACGGCTTACCCTGTAGCGGCTGCCGGTGGACTACCAAACTCTTGTTATTTTATTGTAATCTGAGCGTCTTATTTTAATAAGTCAAAACTTTCAACAACGGATCTCTTGGTTCTGGCATCGATGAAGAACGCAGCGAAATGCGATAAGTAATGTGAATTGCAGAATTCAGTGAATCATCGAATCTTTGAACGCACATTGCGCCCATTAGTATTCTAGTGGGCATGCCTGTTCGAGCGTCATTTCAACCCTTAAGCCTAGCTTAGTGTTGGGAGC---CTACTG--CTTTTACTAGCTGTAGCTCCTGAAATACAACGGCGGATCTGCGATATCCTCTGAGCGTAGT-AA------TTTT-TATCTCGCTTTT-GACTGGAGTT-GCAGCGTCTTTAGCCGCTAAATCCCCC-AA-TTTTTAATGGTTGACCTCGGATCAGGTAGGAATACCCGCTGAACTTAAGCATATCA-----------------------
>OK493602.1_Pestalotiopsis_sp._isolate_LHNJ16_internal_transcribed_spacer_1_partial_sequence_5.8S_ribosomal_RNA_gene_complete_sequence_and_internal_transcribed_spacer_2_partial_sequence
----------------------------------------------------------------------------------------------------------------------------------------------------------------------------------------------------------TGTGAACTTACC-ATT--GTTGCCTCGGCAGAA-GCTGCTCGGC-GCGCCTTACCTT-GGAACGGCCTACCCTGTAGCGCCTTACCCTGGAACGGCTTACCCTGCAACGGCTGCCGGTGGACTACCAAACTCTTGTTATTTTATGGTTATCTGAGCGTCTTATTTTAATAAGTCAAAACTTTCAACAACGGATCTCTTGGTTCTGGCATCGATGAAGAACGCAGCGAAATGCGATAAGTAATGTGAATTGCAGAATTCAGTGAATCATCGAATCTTTGAACGCACATTGCGCCCATTAGTATTCTAGTGGGCATGCCTGTTCGAGCGTCATTTCAACCCTTAAGCCTAGCTTAGTGTTGGGAGC---CTACTG--CTTTTGCTAGCTGTAGCTCCTGAAATACAACGGCGGATCTGCGATATCCTCTGAGCGTAGT-AA------TTTT-TATCTCGCTTTT-GACTGGAGTT-GCAGCGTCTTTAGCCGCTAAACCCCCC-AA-TTTTTAATGGTTGACCTC-------------------------------------------------------------
>OK493596.1_Pestalotiopsis_sp._isolate_LHGX10_internal_transcribed_spacer_1_partial_sequence_5.8S_ribosomal_RNA_gene_complete_sequence_and_internal_transcribed_spacer_2_partial_sequence
----------------------------------------------------------------------------------------------------------------------------------------------------------------------------------------------------------TGTGAACTTACC-ATT--GTTGCCTCGGCAGAA-GCTGCTCGGT-GCACCTTACCTT-GGAACGGCCTACCCTGTAGCGCCTTACCCTGGAACGGCTTACCCTGTAGCGGCTGCCGGCGGACTACCAAACTCTTGTTATTTTATTGTAATCTGAGCGTCTTATTTTAATAAGTCAAAACTTTCAACAACGGATCTCTTGGTTCTGGCATCGATGAAGAACGCAGCGAAATGCGATAAGTAATGTGAATTGCAGAATTCAGTGAATCATCGAATCTTTGAACGCACATTGCGCCCATTAGTATTCTAGTGGGCATGCCTGTTCGAGCGTCATTTCAACCCTTAAGCCTAGCTTAGTGTTGGGAGC---CTACTG--CTTTTACTAGCTGTAGCTCCTGAAATACAACGGCGGATCTGCGATATCCTCTGAGCGTAGT-AA------TTTT-TATCTCGCTTTT-GACTGGAGTT-GCAGCGTCTTTAGCCGCTAAACCCCCC-AA-TTTTTAATGGTTGACCTC-------------------------------------------------------------
>OR733504.1_Pestalotiopsis_sp._strain_SAUCC2322-3_small_subunit_ribosomal_RNA_gene_partial_sequence_internal_transcribed_spacer_1_5.8S_ribosomal_RNA_gene_and_internal_transcribed_spacer_2_complete_seqe
----------------------------------------------------------------------------------------------------------------------------------------GGTCTCCGTTGGTGAACCAGCGGAGGGATCATTATAGAGTTTTC-----TA-AACTCCCAA-CCCATGTGAACTTACC-TTT--GTTGCCTCGGCAGAA-GCTACCCTGT----------------AGCG-----------AGCACCTT---CTGGTGCGAGTTACCCTGTAGCGGCTGCCGGTGGACCATCAAACTCTTGTTATTTTATTGTTATCTGAGCGTCTTATTTTAATAAGTCAAAACTTTCAACAACGGATCTCTTGGTTCTGGCATCGATGAAGAACGCAGCGAAATGCGATAAGTAATGTGAATTGCAGAATTCAGTGAATCATCGAATCTTTGAACGCACATTGCGCCCATTAGTATTCTAGTGGGCATGCCTGTTCGAGCGTCATTTCAACCCTTAAGCCTAGCTTAGTGTTGGGAGC---CTACTG--CTTTTACTAGCTGTAGCTCCTGAAATACAACGGCGGATCTGCGATATCCTCTGAGCGTAGT-AA------TTCT-TTTCTCGCTTTT-GACTGGAGTT-GCAGCGTCCTTAGCCGCTAAACCCCCC-AA-TTTTTAATGGTTGACCTCGGATCAGGTAGGAATACCCGCTGAACTTAA-------------------------------
>OR733503.1_Pestalotiopsis_sp._strain_SAUCC2322-4_small_subunit_ribosomal_RNA_gene_partial_sequence_internal_transcribed_spacer_1_5.8S_ribosomal_RNA_gene_and_internal_transcribed_spacer_2_complete_seqe
----------------------------------------------------------------------------------------------------------------------------------------GGTCTCCGTTGGTGAACCAGCGGAGGGATCATTATAGAGTTTTC-----TA-AACTCCCAA-CCCATGTGAACTTACC-TTT--GTTGCCTCGGCAGAA-GCTACCCTGT----------------AGCG-----------AGCACCTT---CTGGTGCGAGTTACCCTGTAGCGGCTGCCGGTGGACCATCAAACTCTTGTTATTTTATTGTTATCTGAGCGTCTTATTTTAATAAGTCAAAACTTTCAACAACGGATCTCTTGGTTCTGGCATCGATGAAGAACGCAGCGAAATGCGATAAGTAATGTGAATTGCAGAATTCAGTGAATCATCGAATCTTTGAACGCACATTGCGCCCATTAGTATTCTAGTGGGCATGCCTGTTCGAGCGTCATTTCAACCCTTAAGCCTAGCTTAGTGTTGGGAGC---CTACTG--CTTTTACTAGCTGTAGCTCCTGAAATACAACGGCGGATCTGCGATATCCTCTGAGCGTAGT-AA------TTCT-TTTCTCGCTTTT-GACTGGAGTT-GCAGCGTCCTTAGCCGCTAAACCCCCC-AA-TTTTTAATGGTTGACCTCGGATCAGGTAGGAATACCCGCTGAACTTAA-------------------------------
>KM199337.1_Pestalotiopsis_novae-hollandiae_strain_CBS_130973_18S_ribosomal_RNA_gene_partial_sequence_internal_transcribed_spacer_1_5.8S_ribosomal_RNA_gene_and_internal_transcribed_spacer_2_complete_se
----------------------------------------------------------------------------------------------------------------------------------TAACAAGGTCTCCGTTGGTGAACCAGCGGAGGGATCATTATAGAGTTTTC-----TA-AACTCCCAA-CCCATGTGAACTTACC-ATT--GTTGCCTCGGCAGAA-GCTACCCGGT---ACCTTACCTT-GGAACGGCCTACCCTGTAGCGCCTTACCCTGGAACGGCTTACCCTGTAACGGCTGCCGGTGGACTACCAAACTCTTGTTATTTTATTGTAATCTGAGCGTCTTATTTTAATAAGTCAAAACTTTCAACAACGGATCTCTTGGTTCTGGCATCGATGAAGAACGCAGCGAAATGCGATAAGTAATGTGAATTGCAGAATTCAGTGAATCATCGAATCTTTGAACGCACATTGCGCCCATTAGTATTCTAGTGGGCATGCCTGTTCGAGCGTCATTTCAACCCTTAAGCCTAGCTTAGTGTTGGGAGC---CTACTG--CTTTTGCTAGCTGTAGCTCCTGAAATACAACGGCGGATCTGCGATATCCTCTGAGCGTAGT-AA------TTTT-TTTCTCGCTTTT-GACTGGAGTT-GCAGCGTCCTTAGCCGCTAAACCCCCC-AA-TTTTTAATGGTTGACCTCGGATCAGGTAGGAATACCCGCTGAACTTAAGCATATCA-----------------------
>MH809383.1_Pestalotiopsis_neolitseae_isolate_NTUCC_17-011_internal_transcribed_spacer_1_partial_sequence_5.8S_ribosomal_RNA_gene_complete_sequence_and_internal_transcribed_spacer_2_partial_sequence
---------------------------------------------------------------------------------------------------------------------------------------------------------------------CATTATAGAGTTTTC-----TA-AACTCCCAA-CCCATGTGAACTTACC-ATT--GTTGCCTCGGCAGAA-GCTGCTCGGC-GCGCCTTACCTT-GGAACGGCCTACCCTGTAGCGCCTTACCCTGGAACGGCTTACCCTGCAACGGCTGCCGGTGGACTACCAAACTCTTGTTATTTTATGGTTATCTGAGCGTCTTATTTTAATAAGTCAAAACTTTCAACAACGGATCTCTTGGTTCTGGCATCGATGAAGAACGCAGCGAAATGCGATAAGTAATGTGAATTGCAGAATTCAGTGAATCATCGAATCTTTGAACGCACATTGCGCCCATTAGTATTCTAGTGGGCATGCCTGTTCGAGCGTCATTTCAACCCTTAAGCCTAGCTTAGTGTTGGGAGC---CTACTG--CTTTTGCTAGCTGTAGCTCCTGAAATACAACGGCGGATCTGCGATATCCTCTGAGCGTAGT-AA------TTTT-TATCTCGCTTTT-GACTGGAGTT-GCAGCGTCTTTAGCCGCTAAACCCCCC-AA-TTTTTAATGGTGC------------------------------------------------------------------
>KM199304.1_Pestalotiopsis_oryzae_strain_CBS_171.26_18S_ribosomal_RNA_gene_partial_sequence_internal_transcribed_spacer_1_5.8S_ribosomal_RNA_gene_and_internal_transcribed_spacer_2_complete_sequence_ane
-------------------------------------------------------------------------------------------------------------------------------------AAGGTC-TCCGTTGGTGAACCAGCGGAGGGATCATTATAGAGTTTTC-----TA-AACTCCCAA-CCCATGTGAACTTACC-ATT--GTTGCCTCGGCAGAA-GCTGCTCGGT-GCACCCTACCTT-GGAACGGCCTACCCTGTAGCGCCTTACCCTGGAACGGCTTACCCTGTAACGGCTGCCGGTGGACTACCAAACTCTTGTTATTTTATTGTAATCTGAGCGTCTTATTTTAATAAGTCAAAACTTTCAACAACGGATCTCTTGGTTCTGGCATCGATGAAGAACGCAGCGAAATGCGATAAGTAATGTGAATTGCAGAATTCAGTGAATCATCGAATCTTTGAACGCACATTGCGCCCATTAGTATTCTAGTGGGCATGCCTGTTCGAGCGTCATTTCAACCCTTAAGCCTAGCTTAGTGTTGGGAGC---CTACTG--CTTTTGCTAGCTGTAGCTCCTGAAATACAACGGCGGATCTGCGATATCCTCTGAGCGTAGT-AA-----ATTTT-TATCTCGCTTTT-GACTGGAGTT-GCAGCGTCTTTGGCCGCTAAACCCCCC-AA-TTTTTAATGGTTGACCTCGGATCAGGTAGGAATACCCGCTGAACTTAAGCATATCATAG--------------------
>KM199299.1_Pestalotiopsis_oryzae_strain_CBS_353.69_18S_ribosomal_RNA_gene_partial_sequence_internal_transcribed_spacer_1_5.8S_ribosomal_RNA_gene_and_internal_transcribed_spacer_2_complete_sequence_ane
-------------------------------------------------------------------------------------------------------------------------------------CAAGGTCTCCGTTGGTGAACCAGCGGAGGGATCATTATAGAGTTTTC-----TA-AACTCCCAA-CCCATGTGAACTTACC-ATT--GTTGCCTCGGCAGAA-GCTGCTCGGT-GCACCCTACCTT-GGAACGGCCTACCCTGTAGCGCCTTACCCTGGAACGGCTTACCCTGTAACGGCTGCCGGTGGACTACCAAACTCTTGTTATTTTATTGTAATCTGAGCGTCTTATTTTAATAAGTCAAAACTTTCAACAACGGATCTCTTGGTTCTGGCATCGATGAAGAACGCAGCGAAATGCGATAAGTAATGTGAATTGCAGAATTCAGTGAATCATCGAATCTTTGAACGCACATTGCGCCCATTAGTATTCTAGTGGGCATGCCTGTTCGAGCGTCATTTCAACCCTTAAGCCTAGCTTAGTGTTGGGAGC---CTACTG--CTTTTGCTAGCTGTAGCTCCTGAAATACAACGGCGGATCTGCGATATCCTCTGAGCGTAGT-AA-----ATTTT-TATCTCGCTTTT-GACTGGAGTT-GCAGCGTCTTTGGCCGCTAAATCCCCC-AA-TTTTTAATGGTTGACCTCGGATCAGGTAGGAATACCCGCTGAACTTAAG------------------------------
>KM199294.1_Pestalotiopsis_oryzae_strain_CBS_111522_internal_transcribed_spacer_1_partial_sequence_5.8S_ribosomal_RNA_gene_and_internal_transcribed_spacer_2_complete_sequence_and_28S_ribosomal_RNA_g...
---------------------------------------------------------------------------------------------------------------------------------------------------------CAGCGGAGGGATCATTATAGAGTTTTC-----TA-AACTCCCAA-CCCATGTGAACTTACC-ATT--GTTGCCTCGGCAGAA-GCTGCTCGGT-GCACCCTACCTT-GGAACGGCCTACCCTGTAGCGCCTTACCCTGGAACGGCTTACCCTGTAACGGCTGCCGGTGGACTACCAAACTCTTGTTATTTTATTGTAATCTGAGCGTCTTATTTTAATAAGTCAAAACTTTCAACAACGGATCTCTTGGTTCTGGCATCGATGAAGAACGCAGCGAAATGCGATAAGTAATGTGAATTGCAGAATTCAGTGAATCATCGAATCTTTGAACGCACATTGCGCCCATTAGTATTCTAGTGGGCATGCCTGTTCGAGCGTCATTTCAACCCTTAAGCCTAGCTTAGTGTTGGGAGC---CTACTG--CTTTTGCTAGCTGTAGCTCCTGAAATACAACGGCGGATCTGCGATATCCTCTGAGCGTAGT-AA-----ATTTT-TATCTCGCTTTT-GACTGGAGTT-GCAGCGTCTTTGGCCGCTAAATCCCCC-AA-TTTTTAATGGTTGACCTCGGATCAGGTAGGAATACCCGCTGAACTTAAGCATATCAATAAGCGGAGGAA----------
>AB482220.1_Pestalotiopsis_pallidotheae_genes_for_18S_rRNA_ITS1_5.8S_rRNA_ITS2_28S_rRNA_partial_and_complete_sequence
-----------------------------------------------------------------------------------------------------------------------------------------------------------------------TTACAGAGTTTTC-----TA-AACTCCCAA-CCCATGTGAACTTACC-ATT--GTTGCCTCGGCAGAA-GCTACCCTGTAGCGCCTTACCCG-GGAACGGCCTACCCTGTAGCGCCTTACCCTGGAACGGCCTACCCTGTAGCGGCTGCCGGTGGACTACTCAACTCTTGTTATTTTATGGTTATCTGAGCGTCTTATTTTAATAAGTCAAAACTTTCAACAACGGATCTCTTGGTTCTGGCATCGATGAAGAACGCAGCGAAATGCGATAAGTAATGTGAATTGCAGAATTCAGTGAATCATCGAATCTTTGAACGCACATTGCGCCCATTAGTATTCTAGTGGGCATGCCTGTTCGAGCGTCATTTCAACCCTTAAGCCTAGCTTAGTGTTGGGAGC---CTACTG--CTTTTGCTAGCTGTAGCTCCTGAAATACAACGGCGGATCTGCGATATCCTCTGAGCGTAGT-AA-----TTTTT-TTTCTCGCTTTT-GACTGGAGTT-GCAGCGTCCTTAGCCGCTAAACCCCCC-AA-TTTTTAATGGTT-------------------------------------------------------------------
>MH388361.1_Pestalotiopsis_pandanicola_voucher_MFLUCC_16-0255_internal_transcribed_spacer_1_partial_sequence_5.8S_ribosomal_RNA_gene_complete_sequence_and_internal_transcribed_spacer_2_partial_sequence
---------------------------------------------------------------------------------------------------------------------------------------------CCATTGATGA--CCGCGGAGGG-TCATTATAGAGTTTTC-----TA-AACTCCCAA-CCCATGTGAACTTACC-ATTTCGTTGCCTCGGCAGAA-GCTGCTCGGT-GCACCTTACCTTCGGAACGGCCTACCCTGTAGCGCCTTACCCTGGAACGGCTTACCCTGCAACGGCTGCCGGTGGACTACCAAACTCTTGTTATTTTATGGTTATCTGAGCGTCTTATTTTAATAAGTCAAAACTTTCAACAACGGATCTCTTGGTTCTGGCATCGATGAAGAACGCAGCGAAATGCGATAAGTAATGTGAATTGCAGAATTCAGTGAATCATCGAATCTTTGAACGCACATTGCGCCCATTAGTATTCTAGTGGGCATGCCTGTTCGAGCGTCATTTCAACCCTTAAGCCTAGCTTAGTGTTGGGAGC---CTACTG--CTTTTGCTAGCTGTAGCTCCTGAAATACAACGGCGGATCTGCGATATCCTCTGAGCGTAGT--A-----ATTTT-TATCTCGCTTTTGGACTGGAGTTGGCAGCGTCTTTAGCCGCTAAACCCCCC-AA-TTTTTAAT-----------------------------------------------------------------------
>KM199321.1_Pestalotiopsis_papuana_strain_CBS_331.96_18S_ribosomal_RNA_gene_partial_sequence_internal_transcribed_spacer_1_5.8S_ribosomal_RNA_gene_and_internal_transcribed_spacer_2_complete_sequence_ae
------------------------------------------------------------------------------------------------------------------------------------ACAAGGTCTCCGTTGGTGAACCAGCGGAGGGATCATTATAGAGTTTTC-----TA-AACTCCCAA-CCCATGTGAACTTACC-ATT--GTTGCCTCGGCAGAA-GCTGCTCGGT-GCACCTTACCTT-GGAACGGCCTACCCTGTAGCGCCTTACCCTGGAACGGCTTACCCTGCAACGGCTGCCGGTGGACTACCAAACTCTTGTTATTTTATGGTTATCTGAGCGTCTTATTTTAATAAGTCAAAACTTTCAACAACGGATCTCTTGGTTCTGGCATCGATGAAGAACGCAGCGAAATGCGATAAGTAATGTGAATTGCAGAATTCAGTGAATCATCGAATCTTTGAACGCACATTGCGCCCATTAGTATTCTAGTGGGCATGCCTGTTCGAGCGTCATTTCAACCCTTAAGCCTAGCTTAGTGTTGGGAGC---CTACTG--CTTTTGCTAGCTGTAGCTCCTGAAATACAACGGCGGATCTGCGATATCCTCTGAGCGTAGT-AA------TTTT-TATCTCGCTTTT-GACTGGAGTT-GCAGCGTCTTTAGCCGCTAAACCCCCC-AA-TTTTTAATGGTTGACCTCGGATCAGGTAGGAATACCCGCTGAACTTAAGCATATCAATA--------------------
>KM199318.1_Pestalotiopsis_papuana_strain_CBS_887.96_18S_ribosomal_RNA_gene_partial_sequence_internal_transcribed_spacer_1_5.8S_ribosomal_RNA_gene_and_internal_transcribed_spacer_2_complete_sequence_ae
-------------------------------------------------------------------------------------------------------------------------------------CAAGGTCTCCGTTGGTGAACCAGCGGAGGGATCATTATAGAGTTTTC-----TA-AACTCCCAA-CCCATGTGAACTTACC-ATT--GTTGCCTCGGCAGAA-GCTGCTCGGT-GCACCTTACCTT-GGAACGGCCTACCCTGTAGCGCCTTACCCTGGAACGGCTTACCCTGCAACGGCTGCCGGTGGACTACCAAACTCTTGTTATTTTATGGTTATCTGAGCGTCTTATTTTAATAAGTCAAAACTTTCAACAACGGATCTCTTGGTTCTGGCATCGATGAAGAACGCAGCGAAATGCGATAAGTAATGTGAATTGCAGAATTCAGTGAATCATCGAATCTTTGAACGCACATTGCGCCCATTAGTATTCTAGTGGGCATGCCTGTTCGAGCGTCATTTCAACCCTTAAGCCTAGCTTAGTGTTGGGAGC---CTACTG--CTTTTGCTAGCTGTAGCTCCTGAAATACAACGGCGGATCTGCGATATCCTCTGAGCGTAGT-AA------TTTT-TATCTCGCTTTT-GACTGGAGTT-GCAGCGTCTTTAGCCGCTAAACCCCCC-AA-TTTTTAATGGTTGACCTCGGATCAGGTAGGAATACCCGCTGAACTTAAGCATATCA-----------------------
>KM199313.1_Pestalotiopsis_parva_strain_CBS_278.35_18S_ribosomal_RNA_gene_partial_sequence_internal_transcribed_spacer_1_5.8S_ribosomal_RNA_gene_and_internal_transcribed_spacer_2_complete_sequence_ande
------------------------------------------------------------------------------------------------------------------------------------ACAAGGTCTCCGTTGGTGAACCAGCGGAGGGATCATTATAGAGTTTTC-----TA-AACTCCCAA-CCCATGTGAACTTACC-ATT--GTTGCCTCGGCAGAA-GCTGCTCGGT-GCACCTTACCTT-GGAACGGCCTACCCTGTAGCGCCTTACCCTGGAACGGCTTACCCTGTAGCGGCTGCCGGTGGACTACCAAACTCTTGTTATTTTATTGTAATCTGAGCGTCTTATTTTAATAAGTCAAAACTTTCAACAACGGATCTCTTGGTTCTGGCATCGATGAAGAACGCAGCGAAATGCGATAAGTAATGTGAATTGCAGAATTCAGTGAATCATCGAATCTTTGAACGCACATTGCGCCCATTAGTATTCTAGTGGGCATGCCTGTTCGAGCGTCATTTCAACCCTTAAGCCTAGCTTAGTGTTGGGAGC---CTACTG--CTTTTACTAGCTGTAGCTCCTGAAATACAACGGCGGATCTGCGATATCCTCTGAGCGTAGT-AA------TTTT-TATCTCGCTTTT-GACTGGAGTT-GCAGCGTCTTTAGCCGCTAAACCCCCC-AA--CTTTAATGGTTGACCTCGGATCAGGTAGGAATACCCGCTGAACTTAAGCATATCA-----------------------
>KM199312.1_Pestalotiopsis_parva_strain_CBS_265.37_internal_transcribed_spacer_1_partial_sequence_5.8S_ribosomal_RNA_gene_and_internal_transcribed_spacer_2_complete_sequence_and_28S_ribosomal_RNA_genee
-----------------------------------------------------------------------------------------------------------------------------------------------------GAACCAGCGGAGGGATCATTATAGAGTTTTC-----TA-AACTCCCAA-CCCATGTGAACTTACC-ATT--GTTGCCTCGGCAGAA-GCTGCTCGGT-GCACCTTACCTT-GGAACGGCCTACCCTGTAGCGCCTTACCCTGGAACGGCTTACCCTGTAGCGGCTGCCGGTGGACTACCAAACTCTTGTTATTTTATTGTAATCTGAGCGTCTTATTTTAATAAGTCAAAACTTTCAACAACGGATCTCTTGGTTCTGGCATCGATGAAGAACGCAGCGAAATGCGATAAGTAATGTGAATTGCAGAATTCAGTGAATCATCGAATCTTTGAACGCACATTGCGCCCATTAGTATTCTAGTGGGCATGCCTGTTCGAGCGTCATTTCAACCCTTAAGCCTAGCTTAGTGTTGGGAGC---CTACTG--CTTTTACTAGCTGTAGCTCCTGAAATACAACGGCGGATCTGCGATATCCTCTGAGCGTAGT-AA------TTTT-TATCTCGCTTTT-GACTGGAGTT-GCAGCGTCTTTAGCCGCTAAACCCCCC-AA--CTTTAATGGTTGACCTCGGATCAGGTAGGAATACCCGCTGAACT----------------------------------
>OQ692028.1_Pestalotiopsis_sp._strain_SAUCC230093_small_subunit_ribosomal_RNA_gene_partial_sequence_internal_transcribed_spacer_1_5.8S_ribosomal_RNA_gene_and_internal_transcribed_spacer_2_complete_seqe
----------------------------------------------------------------------------------------------------------------------------------TAACAAGGTCTCCGTTGGTGAACCAGCGGAGGGATCATTATAGAGTTTTC-----TA-AACTCCCAA-CCCATGTGAACTTACC-ATT--GTTGCCTCGGCAGAA-GCTGCTCGGT-GCACCTTACCCT-GGAACGGCCTACCCTGTAGCGCCTTACCCTGGAACGGCTTACCCTGTAGCGGCTGCCGGTGGACTACCAAACTCTTGTTATTTTATTGTAATCTGAGCGTCTTATTTTAATAAGTCAAAACTTTCAACAACGGATCTCTTGGTTCTGGCATCGATGAAGAACGCAGCGAAATGCGATAAGTAATGTGAATTGCAGAATTCAGTGAATCATCGAATCTTTGAACGCACATTGCGCCCATTAGTATTCTAGTGGGCATGCCTGTTCGAGCGTCATTTCAACCCTTAAGCCTAGCTTAGTGTTGGGAGC---CTACTG--CTTTTGCTAGCAGTAGCTCCTGAAATACAACGGCGGATCTGCGATATCCTCTGAGCGTAGT-AA-----ATTTT-TATCTCGCTTTT-GACTGGAGTT-GCAGCGTCTTTAGCCGCTAAATCCCCC-AA-TTTTTAATGGTTGACCTCGGATCAGGTAGGAATACCCGCTGAACTTAAGCATAT-------------------------
>MT374680.1_Pestalotiopsis_pini_isolate_MEAN_1092_18S_ribosomal_RNA_gene_partial_sequence_internal_transcribed_spacer_1_5.8S_ribosomal_RNA_gene_and_internal_transcribed_spacer_2_complete_sequence_and_e
----------------------------------------------------------------------------------------------------------------------------------TAACAAGGTCTCCGTTGGTGAACCAGCGGAGGGATCATTATAGAGTTTTC-----TA-AACTCCCAA-CCCATGTGAACTTACC-ATT--GTTGCCTCGGCAGAA-GCTGCTCGGT-GCACCTTACCTT-GGAACGGCCTACCCTGTAGCGCCTTACCCTGGAACGGCTTACCCTGTAGCGGCTGCCGGTGGACTACCAAACTCTTGTTATTTTATTGTAATCTGAGCGTCTTATTTTAATAAGTCAAAACTTTCAACAACGGATCTCTTGGTTCTGGCATCGATGAAGAACGCAGCGAAATGCGATAAGTAATGTGAATTGCAGAATTCAGTGAATCATCGAATCTTTGAACGCACATTGCGCCCATTAGTATTCTAGTGGGCATGCCTGTTCGAGCGTCATTTCAACCCTTAAGCCTAGCTTAGTGTTGGGAGC---CTACTG--CTTTTGCTAGCTGTAGCTCCTGAAATACAACGGCGGATCTGCGATATCCTCTGAGCGTAGT-AA------TTTT-TATCTCGCTTTT-GACTGGAGTT-GCAGCGTCTTTAGCCGCTAAATCCCCC-AA-TTTTTAATGGTTGACCTCGGATCAGGTAGGAATACCCGCTGAACTTAAGCATATCAATAAG------------------
>KY092404.1_Pestalotiopsis_photiniicola_isolate_GZcc_16-0028_internal_transcribed_spacer_1_partial_sequence_5.8S_ribosomal_RNA_gene_and_internal_transcribed_spacer_2_complete_sequence_and_large_subunie
-------------------------------------------------------------------------------------------------------------------------------------------------------------------GACATTATAGAGTTTTC-----TA-CACTCCCAA-CCCATGTGAACTTACC-ATT--GTTGCCTCGGCAGAA-GCTGCTCGGT-GCACCCTACCTT-GTTACGACCTTTACTTCCGCGCCTTACCCTGGAACGGCTTACCCTGTAGCGGCTGCCGGTGGACTACCAAACTCTTGTTATTTTATTGTAATCTGAGCGTCTTATTTTAATAAGTCAAAACTTTCAACAACGGATCTCTTGGTTCTGGCATCGATGAAGAACGCAGCGAAATGCGATAAGTAATGTGAATTGCAGAATTCAGTGAATCATCGAATCTTTGAACGCACATTGCGCCCATTAGTATTCTAGTGGGCATGCCTGTTCGAGCGTCATTTCAACCCTTAAGCCTAGCTTAGTGTTGGGAGC---CTACTG--CTTTTACTAGCTGTAGCTCCTGAAATACAACGGCGGATCTGCGATATCCTCTGAGCGTAGT-AA------TTTT-TATCTCGCTTTT-GACTGGAGTT-GCAGCGTCTTTAGCCGCTAAATCCCCC-AA-TTTTTAATGGTTGACCTCGGATCAGGTAGGAATACCCGCTGAACTTAAGCATATCAAAA--------------------
>MN412636.1_Pestalotiopsis_pinicola_isolate_KUMCC_19-0183_internal_transcribed_spacer_1_partial_sequence_5.8S_ribosomal_RNA_gene_and_internal_transcribed_spacer_2_complete_sequence_and_large_subunit_re
---------------------------------------------------------------------------------------------------------------------------------------------------GTGTGACAGCGG-GGGATCATTATAGAGTTTTC-----TA-AACTCCCAA-CCCATGTGAACTTACC-ATT--GTTGCCTCGGCAGAA-GCTGCTCGGT-GCACCCTACCTT-GGAACGGCCTACCCTGTAGCGCCTTACCCTGGAACGGCTTACCCTGTAGCGGCTGCCGGTGGACTACCAAACTCTTGTTATTTTATTGTAATCTGAGCGTCTTATTTTAATAAGTCAAAACTTTCAACAACGGATCTCTTGGTTCTGGCATCGATGAAGAACGCAGCGAAATGCGATAAGTAATGTGAATTGCAGAATTCAGTGAATCATCGAATCTTTGAACGCACATTGCGCCCATTAGTATTCTAGTGGGCATGCCTGTTCGAGCGTCATTTCAACCCTTAAGCCTAGCTTAGTGTTGGGAGC---CTACTG--CTTTTACTAGCTGTAGCTCCTGAAATACAACGGCGGATCTGCGATATCCTCTGAGCGTAGT-AA------TTTT-TATCTCGCTTTT-GACTGGAGTT-GCAGCGTCTTTAGCCGCTAAATCCCCC-AA-TTTTTAATGGGTGACCTCGGATCAGGTAGGAATACCCGCTGAACTTAAGCATATCAAAAGGCGGAGGAAAAAAAATTTT
>KM199335.1_Pestalotiopsis_portugalica_strain_CBS_393.48_18S_ribosomal_RNA_gene_partial_sequence_internal_transcribed_spacer_1_5.8S_ribosomal_RNA_gene_and_internal_transcribed_spacer_2_complete_sequene
--------------------------------------------------------------------------------------------------------------------------------------AAGGTCTCCGTTGGTGAACCAGCGGAGGGATCATTATAGAGTTTTC-----TA-AACTCCCAA-CCCATGTGAACTTACC-ATT--GTTGCCTCGGCAGAA-GCTACCCGGT---ACCTTACCTT-GGAACGGCCTACCCTGTAGCGCCTTACCCTGGAACGGCTTACCCTGTAACGGCTGCCGGTGGACTACCAAACTCTTGTTATTTTATTGTTATCTGAGCGTCTTATTTTAATAAGTCAAAACTTTCAACAACGGATCTCTTGGTTCTGGCATCGATGAAGAACGCAGCGAAATGCGATAAGTAATGTGAATTGCAGAATTCAGTGAATCATCGAATCTTTGAACGCACATTGCGCCCATTAGTATTCTAGTGGGCATGCCTGTTCGAGCGTCATTTCAACCCTTAAGCCTAGCTTAGTGTTGGGAGC---CTACTG--CTTTTGCTAGCTGTAGCTCCTGAAATACAACGGCGGATCTGCGATATCCTCTGAGCGTAGT-AA------TTTTTTTTCTCGCTTTT-GACTGGAGTT-GCAGCGTCTTTAGCCGCTAAATCCCCC-AA-TTTTTAATGGTTGACCTCGGATCAGGTAGGAATACCCGCTGAACTTAAGCATAT-------------------------
>OR733502.1_Pestalotiopsis_sp._strain_SAUCC3677-1_small_subunit_ribosomal_RNA_gene_partial_sequence_internal_transcribed_spacer_1_5.8S_ribosomal_RNA_gene_and_internal_transcribed_spacer_2_complete_seqe
------------------------------------------------------------------------------------------------------------------------------------CCAAGGTCTCCGTTGGTGAACCAGCGGAGGGATCATTATAGAGTTTTT-----TA-AACTCCCAA-CCCATGTGAACTTACC-ATT--GTTGCCTCGGCAGAA-GCTGCTCGGT-GCACCTTACCTT-GGAACGGCCTACCCTGTAGCGCCCTACCCTGGAACGGCTTACCCTGCAACGGCTGCCGGTGGACTACCAAACTCTTGTTATTTTATTGTAATCTGAGCGTCTTATTTTAATAAGTCAAAACTTTCAACAACGGATCTCTTGGTTCTGGCATCGATGAAGAACGCAGCGAAATGCGATAAGTAATGTGAATTGCAGAATTCAGTGAATCATCGAATCTTTGAACGCACATTGCGCCCATTAGTATTCTAGTGGGCATGCCTGTTCGAGCGTCATTTCAACCCTTAAGCCTAGCTTAGTGTTGGGAGC---CTACTG--CTTTTGCTAGCTGTAGCTCCTGAAATACAACGGCGGATCTGCGATATCCTCTGAGCGTAGT-AA------TTTT-TATCTCGCTTTT-GACTGGAATT-GCAGCGTCTTTAGCCGCTAAATCCCCC-AATTTTTTAATGGTTGACCTCGGATCAGGTAGGAATACCCGCTGAA------------------------------------
>OR733501.1_Pestalotiopsis_sp._strain_SAUCC3677-2_small_subunit_ribosomal_RNA_gene_partial_sequence_internal_transcribed_spacer_1_5.8S_ribosomal_RNA_gene_and_internal_transcribed_spacer_2_complete_seqe
------------------------------------------------------------------------------------------------------------------------------------CCAAGGTCTCCGTTGGTGAACCAGCGGAGGGATCATTATAGAGTTTTT-----TA-AACTCCCAA-CCCATGTGAACTTACC-ATT--GTTGCCTCGGCAGAA-GCTGCTCGGT-GCACCTTACCTT-GGAACGGCCTACCCTGTAGCGCCCTACCCTGGAACGGCTTACCCTGCAACGGCTGCCGGTGGACTACCAAACTCTTGTTATTTTATTGTAATCTGAGCGTCTTATTTTAATAAGTCAAAACTTTCAACAACGGATCTCTTGGTTCTGGCATCGATGAAGAACGCAGCGAAATGCGATAAGTAATGTGAATTGCAGAATTCAGTGAATCATCGAATCTTTGAACGCACATTGCGCCCATTAGTATTCTAGTGGGCATGCCTGTTCGAGCGTCATTTCAACCCTTAAGCCTAGCTTAGTGTTGGGAGC---CTACTG--CTTTTGCTAGCTGTAGCTCCTGAAATACAACGGCGGATCTGCGATATCCTCTGAGCGTAGT-AA------TTTT-TATCTCGCTTTT-GACTGGAATT-GCAGCGTCTTTAGCCGCTAAATCCCCC-AATTTTTTAATGGTTGACCTCGGATCAGGTAGGAATACCCGCTGAA------------------------------------
>MK764283.1_Pestalotiopsis_rhizophorae_isolate_MFLUCC_17-0416_internal_transcribed_spacer_1_partial_sequence_5.8S_ribosomal_RNA_gene_and_internal_transcribed_spacer_2_complete_sequence_and_large_subune
---------------------------------------------------------------------------------------------------------------------------------------------------------------AGGGATCATTATAGAGTTTTC-----TA-AACTCCCAA-CCCATGTGAACTTACC-ATT--GTTGCCTCGGCAGAA-GCTGCTCGGT-GCACCTTACCTT-GGAACGGCCTACCCTGTAGCGCCTTACCCTGGAACGGCTTACCCTGCAGCGGCTGCCGGTGGACTACCAAACTCTTGTTATTTTATTGTAATCTGAGCGTCTTATTTTAATAAGTCAAAACTTTCAACAACGGATCTCTTGGTTCTGGCATCGATGAAGAACGCAGCGAAATGCGATAAGTAATGTGAATTGCAGAATTCAGTGAATCATCGAATCTTTGAACGCACATTGCGCCCATTAGTATTCTAGTGGGCATGCCTGTTCGAGCGTCATTTCAACCCTTAAGCCTAGCTTAGTGTTGGGAGC---CTACTG--CTTTTGCTAGCTGTAGCTCCTGAAATACAACGGCGGATCTGCGATATCCTCTGAGCGTAGT-AA------TTTT-TATCTCGCTTTT-GACTGGAGTT-GCAGCGTCTTTAGCCGCTAAACCCCCC-AA-TTTTTAATGGTTGACCTCGGATCAGGTAGGAATACCCGCTGAACTTAA-------------------------------
>KF412648.1_Pestalotiopsis_sp._HGUP4230_18S_ribosomal_RNA_gene_partial_sequence_internal_transcribed_spacer_1_and_5.8S_ribosomal_RNA_gene_complete_sequence_and_internal_transcribed_spacer_2_partial_see
--------------------------------------------------------------------------------------------------------------------GAAGTAAAAATCGTAACAAGGTC-TCCGTTGGTGAACCAGCGGAGGGATCATTATAGAGTTTTC-----TA-AACTCCCAA-CCCATGTGAACTTACC-ATT--GTTGCCTCGGCAGAA-GCTGCTCGGT-GCACCCTACCTT-GGAACGGCCTACCCTGTAGCGCCTTACCCTGGAACGGCTTACCCTGTAACGGCTGCCGGTGGACTACCAAACTCTTGTTATTTTATTGTAATCTGAGCGTCTTATTTTAATAAGTCAAAACTTTCAACAACGGATCTCTTGGTTCTGGCATCGATGAAGAACGCAGCGAAATGCGATAAGTAATGTGAATTGCAGAATTCAGTGAATCATCGAATCTTTGAACGCACATTGCGCCCATTAGTATTCTAGTGGGCATGCCTGTTCGAGCGTCATTTCAACCCTTAAGCCTAGCTTAGTGTTGGGAGC---CTACTG--CTTTTGCTAGCTGTAGCTCCTGAAATACAACGGCGGATCTGCGATATCCTCTGAGCGTAGT-AA-----ATTTT-TATCTCGCTTTT-GACTGGAGTT-GCAGCGTCTTTGGCCGCTAAATCCCCC-AA-TTTTTAATGGTTGACCTC-GATCAG-------TAGATGCCAAGTC----------------------------------
>KC537804.1_Pestalotiopsis_rhododendri_strain_OP086_internal_transcribed_spacer_1_partial_sequence_5.8S_ribosomal_RNA_gene_and_internal_transcribed_spacer_2_complete_sequence_and_28S_ribosomal_RNA_g...
---------------------------------------------------------------------------------------------------------------------------------------------------------------------CATTATAGAGTTTTC-----TA-AACTCCCAA-CCCATGTGAACTTACC-ATT--GTTGCCTCGGCAGAA-GCTGCTCGGT-GCACCTTACCCT-GGAACGGCCTACCCTGTAGCGCCTTACCCTGGAACGGCTTACCCTGTAGCGGCTGCCGGTGGACTACCAAACTCTTGTTATTTTATTGTAATCTGAGCGTCTTATTTTAATAAGTCAAAACTTTCAACAACGGATCTCTTGGTTCTGGCATCGATGAAGAACGCAGCGAAATGCGATAAGTAATGTGAATTGCAGAATTCAGTGAATCATCGAATCTTTGAACGCACATTGCGCCCATTAGTATTCTAGTGGGCATGCCTGTTCGAGCGTCATTTCAACCCTTAAGCCTAGCTTAGTGTTGGGAGC---CTACTG--CTTTTGCTAGCTGTAGCTCCTGAAATACAACGGCGGATCTGCGATATCCTCTGAGCGTAGT-AA------TTTT-TATCTCGCTTTT-GACTGGAGTT-GCAGCGTCTTTAGCCGCTAAATCCCCT-AA-TTTTTAATGGTTGACCTCGGATCAGG-----------------------------------------------------
>JX399005.1_Pestalotiopsis_rosea_strain_MFLUCC12-0258_internal_transcribed_spacer_1_partial_sequence_5.8S_ribosomal_RNA_gene_complete_sequence_and_internal_transcribed_spacer_2_partial_sequence
---------------------------------------------------------------------------------------------------------------------------------------------------------------------CATTATAGAGTTTTC-----TA-AACTCCCAA-CCCATGTGAACTTACC-ATT--GTTGCCTCGGCAGAA-GCTGCTCGGT-ACACCTTACCTT-GGAACGGCCTACCCTGTAGCGCCTTACCCTGGAACGGCTTACCCTGTAACGGCTGCCGGTGGACTACCAAACTCTTGTTATTTTATTGTAATCTGAGCGTCTTATTTTAATAAGTCAAAACTTTCAACAACGGATCTCTTGGTTCTGGCATCGATGAAGAACGCAGCGAAATGCGATAAGTAATGTGAATTGCAGAATTCAGTGAATCATCGAATCTTTGAACGCACATTGCGCCCATTAGTATTCTAGTGGGCATGCCTGTTCGAGCGTCATTTCAACCCTTAAGCCTAGCTTAGTGTTGGGAGC---CTACTG--CTTTTACTAGCTGTAGCTCCTGAAATACAACGGCGGATCTGCGATATCCTCTGAGCGTAGT-AA------TTTT-TATCTCGCTTTT-GACTGGAGTT-GCAGCGTCTTTAGCCGCTAAATCCCCC-AA-TTTTTAATGGTTGACCTCGGATCAGGT----------------------------------------------------
>OP082430.1_Pestalotiopsis_sp._RG-2022e_strain_CGMCC3.23549_internal_transcribed_spacer_1_partial_sequence_5.8S_ribosomal_RNA_gene_and_internal_transcribed_spacer_2_complete_sequence_and_large_subunite
-------------------------------------------------------------------------------------------------------------------------------------------------------------------------------------------AAACTCCCAA-CCCATGTGAACTTACC-ATT--GTTGCCTCGGCAGAA-GCTACCTGGT--TACCTTACCTT-GGAACGGCCTACCCTGTAGCGCCTTACCCTGGAACGGCCTACCCTGTAACGGCTGCCGGTGGACTACCAAACTCTTGTTATTTTATTGTAATCTGAGCGTCTTATTTTAATAAGTCAAAACTTTCAACAACGGATCTCTTGGTTCTGGCATCGATGAAGAACGCAGCGAAATGCGATAAGTAATGTGAATTGCAGAATTCAGTGAATCATCGAATCTTTGAACGCACATTGCGCCCATTAGTATTCTAGTGGGCATGCCTGTTCGAGCGTCATTTCAACCCTTAAGCCTAGCTTAGTGTTGGGAGC---CTACTG--CTTTTGCTAGCGGTAGCTCCTGAAATACAACGGCGGATCTGCGATATCCTCTGAGCGTAGT-AA------TTTT-TATCTCGCTTTT-GACTGGAGTT-GCAGCGTCTTTAGCCGCTAAACCCCCC-AA-TTTTTAATGGTTGACCTCGGATCAGGTAGGAATACCCGCTGAACTTAAGCATATCATA---------------------
>ON180775.1_Pestalotiopsis_sp._YRX-2022c_strain_ZHKUCC_22_0035_small_subunit_ribosomal_RNA_gene_partial_sequence_internal_transcribed_spacer_1_5.8S_ribosomal_RNA_gene_and_internal_transcribed_spacer_2e
---------------------------------------------------------------------------------------------------------------TGGAAGTATAAAAAAAACGTAACAAGGTCTCCGTTGGTGAACCAGCGGAGGGATCATTATAGAGTTTTC-----TA-AACTCCCAA-CCCATGTGAACTTACC-ATT--GTTGCCTCGGCAGAA-GCTGCTCGGT-GCACCTTACCTT-GGAACGGCCTACCCTGTAGCGCCTTACCCTGGAACGGCTTACCCTGTAGCGGCTGCCGGTGGACTACCAAACTCTTGTTATTCTATTGTAATCTGAGCGTCTTATTTTAATAAGTCAAAACTTTCAACAACGGATCTCTTGGTTCTGGCATCGATGAAGAACGCAGCGAAATGCGATAAGTAATGTGAATTGCAGAATTCAGTGAATCATCGAATCTTTGAACGCACATTGCGCCCATTAGTATTCTAGTGGGCATGCCTGTTCGAGCGTCATTTCAACCCTTAAGCCTAGCTTAGTGTTGGGAGC---CTACTG--CTTTTGCTAGCTGTAGCTCCTGAAATACAACGGCGGATCTGCGATATCCTCTGAGCGTAGT-AA------TTTT-TATCTCGCTTTT-GACTGGAGTT-GCAGCGTCTTTAGCCGCTAAACCCCCC-AA-TTTTTAATGGTTGACCTCGGATCAGGTAGGAATACCCGCTGAACTTAAGCATATCAAAA--------------------
>KX572339.1_Pestalotiopsis_sequoiae_strain_MFLUCC_13-0399_18S_ribosomal_RNA_gene_partial_sequence_internal_transcribed_spacer_1_and_5.8S_ribosomal_RNA_gene_complete_sequence_and_internal_transcribed_se
-------------------------------------------------------------------------------------------------------------------------------TCGTAACAAGGTCTCCGTTGGTGAACCAGCGGAGGGATCATTATAGAGTTTTC-----TA-AACTCCCAA-CCCATGTGAACTTACC-ATT--GTTGCCTCGGCAGAA-GCTACCTGGT--TACCCTACCTT-GGAACGGCCTACCCTGTAGCGCCTTACCCTGGAACGGCCTACCCTGTAACGGCTGCCGGTGGACTACCAAACTCTTGTTATTTTATTGTAATCTGAGCGTCTTATTTTAATAAGTCAAAACTTTCAACAACGGATCTCTTGGTTCTGGCATCGATGAAGAACGCAGCGAAATGCGATAAGTAATGTGAATTGCAGAATTCAGTGAATCATCGAATCTTTGAACGCACATTGCGCCCATTAGTATTCTAGTGGGCATGCCTGTTCGAGCGTCATTTCAACCCTTAAGCCTAGCTTAGTGTTGGGAGC---CTACCG--CTTTTGCTAGCGGTAGCTCCTGAAATACAACGGCGGATCTGCGATATCCTCTGAGCGTAGT-AA------TTTT-TATCTCGCTTTT-GACTGGAGTT-GCAGCGTCTTTAGCCGCTAAACCCCCCAAA--------------------------------------------------------------------------------
>KM199330.1_Pestalotiopsis_scoparia_strain_CBS_176.25_18S_ribosomal_RNA_gene_partial_sequence_internal_transcribed_spacer_1_5.8S_ribosomal_RNA_gene_and_internal_transcribed_spacer_2_complete_sequence_e
---------------------------------------------------------------------------------------------------------------------------------GTAACAAGGTCTCCGTTGGTGAACCAGCGGAGGGATCATTATAGAGTTTTC-----TA-AACTCCCAA-CCCATGTGAACTTACC-ATT--GTTGCCTCGGCAGAA-GCTACCTGGT-TTACCTTACCTT-GGAACGGCCTACCCTGTAGCGCCTTACCCTGGAACGGCCTACCCTGTAACGGCTGCCGGTGGACTACCAAACTCTTGTTATTTTATTGTAATCTGAGCGTCTTATTTTAATAAGTCAAAACTTTCAACAACGGATCTCTTGGTTCTGGCATCGATGAAGAACGCAGCGAAATGCGATAAGTAATGTGAATTGCAGAATTCAGTGAATCATCGAATCTTTGAACGCACATTGCGCCCATTAGTATTCTAGTGGGCATGCCTGTTCGAGCGTCATTTCAACCCTTAAGCCTAGCTTAGTGTTGGGAGC---CTACTG--CTTTTGCTAGCGGTAGCTCCTGAAATACAACGGCGGATCTGCGATATCCTCTGAGCGTAGT-AA------TTTT-TATCTCGCTTTT-GACTGGAGTT-GCAGCGTCTTTAGCCGCTAAACCCCCC-AA-TTTTTAATGGTTGACCTCGGATCAGGTAGGAATACCCGCTGAACTTAAGCATAT-------------------------
>ON007027.1_Pestalotiopsis_sp._NJ-2022d_isolate_CFCC_57356_internal_transcribed_spacer_1_partial_sequence_5.8S_ribosomal_RNA_gene_complete_sequence_and_internal_transcribed_spacer_2_partial_sequence
----------------------------------------------------------------------------------------------------------------------------------------------------------------------------------------------------A-CCCATGTGAACTTACC-ATT--GTTGCCTCGGCAGAA-GCTGCTCGGT-ACACCTTACCTT-GGAACGGCCTACCCTGTAGCGCCTTACCCTGGAACGGCTTACCCTGTAACGGCTGCCGGTGGACTACCAAACTCTTGTTATTTTATTGTAATCTGAGCGTCTTATTTTAATAAGTCAAAACTTTCAACAACGGATCTCTTGGTTCTGGCATCGATGAAGAACGCAGCGAAATGCGATAAGTAATGTGAATTGCAGAATTCAGTGAATCATCGAATCTTTGAACGCACATTGCGCCCATTAGTATTCTAGTGGGCATGCCTGTTCGAGCGTCATTTCAACCCTTAAGCCTAGCTTAGTGTTGGGAGC---CTACTG--CTTTTACTAGCTGTAGCTCCTGAAATACAACGGCGGATCTGCGATATCCTCTGAGCGTAGT-AA------TTTT-TATCTCGCTTTT-GACTGGAGTT-GCAGCGTCTTTAGCCGCTAAATCCCCC-AA-TTTTTAATGGTTGACCTC-------------------------------------------------------------
>ON007026.1_Pestalotiopsis_sp._NJ-2022d_isolate_CFCC_54958*_internal_transcribed_spacer_1_partial_sequence_5.8S_ribosomal_RNA_gene_complete_sequence_and_internal_transcribed_spacer_2_partial_sequence
----------------------------------------------------------------------------------------------------------------------------------------------------------------------------------------------------A-CCCATGTGAACTTACC-ATT--GTTGCCTCGGCAGAA-GCTGCTCGGT-ACACCTTACCTT-GGAACGGCCTACCCTGTAGCGCCTTACCCTGGAACGGCTTACCCTGTAACGGCTGCCGGTGGACTACCAAACTCTTGTTATTTTATTGTAATCTGAGCGTCTTATTTTAATAAGTCAAAACTTTCAACAACGGATCTCTTGGTTCTGGCATCGATGAAGAACGCAGCGAAATGCGATAAGTAATGTGAATTGCAGAATTCAGTGAATCATCGAATCTTTGAACGCACATTGCGCCCATTAGTATTCTAGTGGGCATGCCTGTTCGAGCGTCATTTCAACCCTTAAGCCTAGCTTAGTGTTGGGAGC---CTACTG--CTTTTACTAGCTGTAGCTCCTGAAATACAACGGCGGATCTGCGATATCCTCTGAGCGTAGT-AA------TTTT-TATCTCGCTTTT-GACTGGAGTT-GCAGCGTCTTTAGCCGCTAAATCCCCC-AA-TTTTTAATGGTTGACCTC-------------------------------------------------------------
>KJ503811.1_Pestalotiopsis_sp._YS-2014b_strain_MFLUCC12-0314_18S_ribosomal_RNA_gene_partial_sequence_internal_transcribed_spacer_1_5.8S_ribosomal_RNA_gene_and_internal_transcribed_spacer_2_complete_see
-------------------------------------------------------------------------------------------------------------------TGGAAGTAAAAGTCGTAACAAGGTCTCCGTTGGTGAACCAGCGGAGGGATCATTATAGAGTTTTC-----TA-AACTCCCAA-CCCATGTGAACTTACC-ATT--GTTGCCTCGGCAGAA-GCTGCTCGGT-GCACCTTACCTT-GGAACGGCCTACCCTGTAGCGCCTTACCCTGGAACGGCTTACCCTGCAACGGCTGCCGGTGGACTACCAAACTCTTGTTATTTTATGGTTATCTGAGCGTCTTATTTTAATAAGTCAAAACTTTCAACAACGGATCTCTTGGTTCTGGCATCGATGAAGAACGCAGCGAAATGCGATAAGTAATGTGAATTGCAGAATTCAGTGAATCATCGAATCTTTGAACGCACATTGCGCCCATTAGTATTCTAGTGGGCATGCCTGTTCGAGCGTCATTTCAACCCTTAAGCCTAGCTTAGTGTTGGGAGC---CTACTG--CTTTTACTAGCTGTAGCTCCTGAAATACAACGGCGGATCTGCGATATCCTCTGAGCGTAGT-AA------TTTT-TATCTCGCTTTT-GACTGGAGTT-GCAGCGTCTTTAGCCGCTAAACCCCC--AA-TTTTTACTGG-TGACCTCGGATCAGGTAGAAGACCCCC-----------------------------------------
>KX146689.1_Pestalotiopsis_sp._strain_SC3A21_18S_ribosomal_RNA_gene_partial_sequence_internal_transcribed_spacer_1_5.8S_ribosomal_RNA_gene_and_internal_transcribed_spacer_2_complete_sequence_and_28S_re
---------------------------------------------------------------------------------------------------------------------------------------------------------------------CATTATAGAGTTTTC-----TA-AACTCCCAA-CCCATGTGAACTTACC-ATT--GTTGCCTCGGCAGAA-GCTGCTCGGC-GCGCCTTACCTT-GGAACGGCCTACCCTGTAGCGCCTTACCCTGGAACGGCTTACCCTGCAACGGCTGCCGGTGGACTACCAAACTCTTGTTATTTTATGGTTATCTGAGCGTCTTATTTTAATAAGTCAAAACTTTCAACAACGGATCTCTTGGTTCTGGCATCGATGAAGAACGCAGCGAAATGCGATAAGTAATGTGAATTGCAGAATTCAGTGAATCATCGAATCTTTGAACGCACATTGCGCCCATTAGTATTCTAGTGGGCATGCCTGTTCGAGCGTCATTTCAACCCTTAAGCCTAGCTTAGTGTTGGGAGC---CTACTG--CTTTTGCTAGCTGTAGCTCCTGAAATACAACGGCGGATCTGCGATATCCTCTGAGCGTAGT-AA------TTTT-TATCTCGCTTTT-GACTGGAGTT-GCAGCGTCTTTAGCCGCTAAACCCCCC-AA-TTTTTAATGGTTGACCTCGGATCAGGT----------------------------------------------------
>ON007034.1_Pestalotiopsis_sp._NJ-2022e_isolate_CFCC_57363_internal_transcribed_spacer_1_partial_sequence_5.8S_ribosomal_RNA_gene_complete_sequence_and_internal_transcribed_spacer_2_partial_sequence
----------------------------------------------------------------------------------------------------------------------------------------------------------------------------------------------------A-CCCATGTGAACTTACC-ATT--GTTGCCTCGGCAGAA-GCTGCTCGGT-ATACCCTACCTT-GGAACGGCCTACCCTGTAGCGCCTTACCCTGGAACGGCTTACCCTGCAACGGCTGCCGGTGGACTACTAAACTCTTGTTATTTTATTGTAATCTGAGCGTCTTATTTTAATAAGTCAAAACTTTCAACAACGGATCTCTTGGTTCTGGCATCGATGAAGAACGCAGCGAAATGCGATAAGTAATGTGAATTGCAGAATTCAGTGAATCATCGAATCTTTGAACGCACATTGCGCCCATTAGTATTCTAGTGGGCATGCCTGTTCGAGCGTCATTTCAACCCTTAAGCCTAGCTTAGTGTTGGGAGC---CTACTG--CTTTTGCTAGCGGTAGCTCCTGAAATACAACGGCGGATCTGCGATATCCTCTGAGCGTAGT-AA------TTTT-TATCTCGCTTTT-GACTGGAGTT-GCAGCGTCTTTAGCCGCTAAACCCCCC-AA-TTTTTAATGGTTGACCTC-------------------------------------------------------------
>ON007032.1_Pestalotiopsis_sp._NJ-2022e_isolate_CFCC_55296*_internal_transcribed_spacer_1_partial_sequence_5.8S_ribosomal_RNA_gene_complete_sequence_and_internal_transcribed_spacer_2_partial_sequence
----------------------------------------------------------------------------------------------------------------------------------------------------------------------------------------------------A-CCCATGTGA-CTTACC-ATT--GTTGCCTCGGCAGAA-GCTGCTCGGT-ATACCCTACCTT-GGAACGGCCTACCCTGTAGCGCCTTACCCTGGAACGGCTTACCCTGCAACGGCTGCCGGTGGACTACTAAACTCTTGTTATTTTATTGTAATCTGAGCGTCTTATTTTAATAAGTCAAAACTTTCAACAACGGATCTCTTGGTTCTGGCATCGATGAAGAACGCAGCGAAATGCGATAAGTAATGTGAATTGCAGAATTCAGTGAATCATCGAATCTTTGAACGCACATTGCGCCCATTAGTATTCTAGTGGGCATGCCTGTTCGAGCGTCATTTCAACCCTTAAGCCTAGCTTAGTGTTGGGAGC---CTACTG--CTTTTGCTAGCGGTAGCTCCTGAAATACAACGGCGGATCTGCGATATCCTCTGAGCGTAGT-AA------TTTT-TATCTCGCTTTT-GACTGGAGTT-GCAGCGTCTTTAGCCGCTAAACCCCCC-AA-TTTTTAATGGTTGACCTC-------------------------------------------------------------
>ON007033.1_Pestalotiopsis_sp._NJ-2022e_isolate_CFCC_54915_internal_transcribed_spacer_1_partial_sequence_5.8S_ribosomal_RNA_gene_complete_sequence_and_internal_transcribed_spacer_2_partial_sequence
----------------------------------------------------------------------------------------------------------------------------------------------------------------------------------------------------A-CCCATGTGAACTTACC-ATT--GTTGCCTCGGCAGAA-GCTGCTCGGT-ATACCCTACCTT-GGAACGGCCTACCCTGTAGCGCCTTACCCTGGAACGGCTTACCCTGCAACGGCTGCCGGTGGACTACTAAACTCTTGTTATTTTATTGTAATCTGAGCGTCTTATTTTAATAAGTCAAAACTTTCAACAACGGATCTCTTGGTTCTGGCATCGATGAAGAACGCAGCGAAATGCGATAAGTAATGTGAATTGCAGAATTCAGTGAATCATCGAATCTTTGAACGCACATTGCGCCCATTAGTATTCTAGTGGGCATGCCTGTTCGAGCGTCATTTCAACCCTTAAGCCTAGCTTAGTGTTGGGAGC---CTACTG--CTTTTGCTAGCGGTAGCTCCTGAAATACAACGGCGGATCTGCGATATCCTCTGAGCGTAGT-AA------TTTT-TATCTCGCTTTT-GACTGGAGTT-GCAGCGTCTTTAGCCGCTAAACCCCCC-AA-TTTTTAATGGTTGACCTC-------------------------------------------------------------
>OP497991.1_Pestalotiopsis_sp._YRS-2022d_isolate_M26_internal_transcribed_spacer_1_partial_sequence_5.8S_ribosomal_RNA_gene_and_internal_transcribed_spacer_2_complete_sequence_and_large_subunit_ribosoe
-----------------------------------------------------------------------------------------------------------------------------------------------------------------------TTATAGAGTTTTC-----TA-AACTCCCAA-CCCATGTGAACTTACC-ATT--GTTGCCTCGGCAGAA-GCTGCTCGGT-GCACCTTACCTT-GGAACGGCCTACCCTGTAGCGCCTTACCCTGGAACGGCTTACCCTGTAGCGGCTGCCGGCGGACTACCAAACTCTTGTTATTTTATTGTAATCTGAGCGTCTTATTTTAATAAGTCAAAACTTTCAACAACGGATCTCTTGGTTCTGGCATCGATGAAGAACGCAGCGAAATGCGATAAGTAATGTGAATTGCAGAATTCAGTGAATCATCGAATCTTTGAACGCACATTGCGCCCATTAGTATTCTAGTGGGCATGCCTGTTCGAGCGTCATTTCAACCCTTAAGCCTAGCTTAGTGTTGGGAGC---CTACTG--CTTTTACTAGCTGTAGCTCCTGAAATACAACGGCGGATCTGCGATATCCTCTGAGCGTAGT-AA------TTTT-TATCTCGCTTTT-GACTGGAGTT-GCAGCGTCTTTAGCCGCTAAACCCCCC-AA-TTTTTAATGGTTGACCTCGGATCAGGTAGGAATACCCGCTGAACTTAAGCATATCAATA--------------------
>ON114184.1_Pestalotiopsis_sp._NJ-2022f_isolate_CFCC_57394_internal_transcribed_spacer_1_partial_sequence_5.8S_ribosomal_RNA_gene_complete_sequence_and_internal_transcribed_spacer_2_partial_sequence
----------------------------------------------------------------------------------------------------------------------------------------------------------------------------------------------------A-CCCATGTGAACTTACC-ATT--GTTGCCTCGGCAGAA-GCTGCTCGGT-GCACCTTACCTT-GGAACGGCCTACCCTGTAGCGCCTTACCCTGGAACGGCTTACCCTGTAGCGGCTGCCGGTGGACTACCAAACTCTTGTTATTTTATTGTAATCTGAGCGTCTTATTTTAATAAGTCAAAACTTTCAACAACGGATCTCTTGGTTCTGGCATCGATGAAGAACGCAGCGAAATGCGATAAGTAATGTGAATTGCAGAATTCAGTGAATCATCGAATCTTTGAACGCACATTGCGCCCATTAGTATTCTAGTGGGCATGCCTGTTCGAGCGTCATTTCAACCCTTAAGCCTAGCTTAGTGTTGGGAGC---CTACTG--CTTTTACTAGCTGTAGCTCCTGAAATACAACGGCGGATCTGCGATATCCTCTGAGCGTAGT-AA------TTTT-TATCTCGCTTTT-GACTGGAGTT-GCAGCGTCTTTAGCCGCTAAACCCCCC-AA--TTTTAATGGTTGACCTC-------------------------------------------------------------
>OQ692023.1_Pestalotiopsis_sp._strain_SAUCC231201_small_subunit_ribosomal_RNA_gene_partial_sequence_internal_transcribed_spacer_1_5.8S_ribosomal_RNA_gene_and_internal_transcribed_spacer_2_complete_seqe
------------------------------------------------------------------------------------------------------------------------------------ACAAGGTCTCCGTTGGTGAACCAGCGGAGGGATCATTATAGAGTTTTC-----TA-AACTCCCAA-CCCATGTGAACTTACC-ATT--GTTGCCTCGGCAGAA-GCTGCCCGGT-GCACCTTACCTT-GGAACGGCCTACCCTGTAGCGCCTTACCCTGGAACGGCTTACCCTGCAACGGCTGCCGGTGGACTACCAAACTCTTGTTATTTTATGGTTATCTGAGCGTCTTATTTTAATAAGTCAAAACTTTCAACAACGGATCTCTTGGTTCTGGCATCGATGAAGAACGCAGCGAAATGCGATAAGTAATGTGAATTGCAGAATTCAGTGAATCATCGAATCTTTGAACGCACATTGCGCCCATTAGTATTCTAGTGGGCATGCCTGTTCGAGCGTCATTTCAACCCTTAAGCCTAGCTTAGTGTTGGGAGC---CTACTG--CTTTTGCTAGCTGTAGCTCCTGAAATACAACGGCGGATCTGCGATATCCTCTGAGCGTAGT-AA------TTTT-TATCTCGCTTTT-GACTGGAGTT-GCAGCGTCTTTAGCCGCTAAACCCCCC-AA-TTTTTAATGGTTGACCTCGGATCAGGTAGGAATACCCGCTGAACTTAAGCAT---------------------------
>MH554172.1_Pestalotiopsis_spathuliappendiculata_strain_CBS_144035_18S_ribosomal_RNA_gene_partial_sequence_internal_transcribed_spacer_1_5.8S_ribosomal_RNA_gene_and_internal_transcribed_spacer_2_comple
------------------------------------------------------------------------------------------------------------------------------------------------------------------GATCATTATAGAGTTTTC-----TA-AACTCCCAA-CCCATGTGAACTTACC-ATT--GTTGCCTCGGCAGAG-GCTACCCGGT----ACCTACCCT-GGAACGGCCTACCCTGTAGCGCCTTACCCGGGAACGGACTACCCTGTAGCGGCTGCCGGTGGACTACTCAACTCTTGTTATTTTATTGTTATCTGAGCGTCTTATTTTAATAAGTCAAAACTTTCAACAACGGATCTCTTGGTTCTGGCATCGATGAAGAACGCAGCGAAATGCGATAAGTAATGTGAATTGCAGAATTCAGTGAATCATCGAATCTTTGAACGCACATTGCGCCCATTAGTATTCTAGTGGGCATGCCTGTTCGAGCGTCATTTCAACCCTTAAGCCTAGCTTAGTGTTGGGAGC---CTACTG--CTTTTACTAGCTGTAGCTCCTGAAATACAACGGCGGATCTGCGATATCCTCTGAGCGTAGT-AA------TTTT-TTTCTCGCTTTT-GACTGGAGTT-GCAGCGTCTTTAGCCGCTAAACCCCCC-AA-TTTTTAATGGT--------------------------------------------------------------------
>KM199338.1_Pestalotiopsis_spathulata_strain_CBS_356.86_18S_ribosomal_RNA_gene_partial_sequence_internal_transcribed_spacer_1_5.8S_ribosomal_RNA_gene_and_internal_transcribed_spacer_2_complete_seque...
-------------------------------------------------------------------------------------------------------------------------------------CAAGGTCTCCGTTGGTGAACCAGCGGAGGGATCATTATAGAGTTTTC-----TAAACTTCCCAA-CCCATGTGAACTTACC-ACT--GTTGCCTCGGCAGAAGGCTACCCGGT-ATACCTTACCTT-GGAACGGCCTACCCTGTAGCGCCTTACCCTGGAACGGCTTACCCTGTAGCGGCTGCCGGTGGACTACTAAACTCTTGTTATTTTATTGTAATCTGAGCGTCTTATTTTAATAAGTCAAAACTTTCAACAACGGATCTCTTGGTTCTGGCATCGATGAAGAACGCAGCGAAATGCGATAAGTAATGTGAATTGCAGAATTCAGTGAATCATCGAATCTTTGAACGCACATTGCGCCCATTAGTATTCTAGTGGGCATGCCTGTTCGAGCGTCATTTCAACCCTTAAGCCTAGCTTAGTGTTGGGAGC---CTACGG--CTTTTACTAGCTGTAGCTCCTGAAATACAACGGCGGATCTGCGATATCCTCTGAGCGTAGT-AA-----TTTTT-TTTCTCGCTTTT-GACTGGAGTT-GCAGCGTCTTTAGCCGCTAAACCCCCC-AA-TTTTTAATGGTTGACCTCGGATCAGGTAGGAATACCCGCTGAACTTAAGCATATCAT----------------------
>OP082428.1_Pestalotiopsis_sp._RG-2022c_strain_CGMCC3.23546_internal_transcribed_spacer_1_partial_sequence_5.8S_ribosomal_RNA_gene_and_internal_transcribed_spacer_2_complete_sequence_and_large_subunite
----------------------------------------------------------------------------------------------------------------------------------------------------------------------------------------------CTCCCAA-CCCATGTGAACTTACC-ATT--GTTGCCTCGGCAGAA-GCTGCTCGGT-GCACCCTACCTT-GGAACGGCCTACCCTGTAGCGCCTTACCCTGGAACGGCTTACCCTGTAGCGGCTGCCGGTGGACTACCAAACTCTTGTTATTTTATTGTAATCTGAGCGTCTTATTTTAATAAGTCAAAACTTTCAACAACGGATCTCTTGGTTCTGGCATCGATGAAGAACGCAGCGAAATGCGATAAGTAATGTGAATTGCAGAATTCAGTGAATCATCGAATCTTTGAACGCACATTGCGCCCATTAGTATTCTAGTGGGCATGCCTGTTCGAGCGTCATTTCAACCCTTAAGCCTAGCTTAGTGTTGGGAGC---CTACTG--CTTTTACTAGCTGTAGCTCCTGAAATACAACGGCGGATCTGCGATATCCTCTGAGCGTAGT-AA------TTTT-TATCTCGCTTTT-GACTGGAGTT-GCAGCGTCTTTAGCCGCTAAATCCCCC-AA-TTTTTAATGGTTGACCTCGGATCAGGTAGGAATACCCGCTG--------------------------------------
>OQ626673.1_Pestalotiopsis_sp._YW-2023b_strain_BJFUCC41_internal_transcribed_spacer_1_partial_sequence_5.8S_ribosomal_RNA_gene_and_internal_transcribed_spacer_2_complete_sequence_and_large_subunit_ribe
---------------------------------------------------------------------------------------------------------------------------------------------------------CTGCGGAGGGATCATTATAGAGTTTTC-----TA-AACTCCCAA-CCCATGTGAACTTACC-ATT--GTTGCCTCGGCAGAA-GCTACCTGGT--TACCTTACCTT-GGAACGGCCTACCCTGTAGCGCCTTACCCTGGAACGGCCTACCCTGTAACGGCTGCCGGTGGACTACCAAACTCTTGTTATTTTATTGTAATCTGAGCGTCTTATTTTAATAAGTCAAAACTTTCAACAACGGATCTCTTGGTTCTGGCATCGATGAAGAACGCAGCGAAATGCGATAAGTAATGTGAATTGCAGAATTCAGTGAATCATCGAATCTTTGAACGCACATTGCGCCCATTAGTATTCTAGTGGGCATGCCTGTTCGAGCGTCATTTCAACCCTTAAGCCTAGCTTAGTGTTGGGAGC---CTACTG--CTTTTGCTAGCGGTAGCTCCTGAAATACAACGGCGGATCTGCGATATCCTCTGAGCGTAGT-AA------TTTT-TATCTCGCTTTT-GACTGGAGTT-GCAGCGTCTTTAGCCGCTAAACCCCCC-AA-TTTTTAATGGTTGACCTCGGATCAGGTAGG-------------------------------------------------
>KM199295.1_Pestalotiopsis_telopeae_strain_CBS_113606_18S_ribosomal_RNA_gene_partial_sequence_internal_transcribed_spacer_1_5.8S_ribosomal_RNA_gene_and_internal_transcribed_spacer_2_complete_sequence_e
------------------------------------------------------------------------------------------------------------------------------------------TCTCCGTTGGTGAACCAGCGGAGGGATCATTATAGAGTTTTC-----TA-AACTCCCAA-CCCATGTGAACTTACC-ATT--GTTGCCTCGGCAGAA-GCTGCTCGGT-GCACCCTACCTT-GGAACGGCCTACCCTGTAGCGCCTTACCCTGGAACGGCTTACCCTGTAACGGCTGCCGGTGGACTACCAAACTCTTGTTATTTTATTGTAATCTGAGCGTCTTATTTTAATAAGTCAAAACTTTCAACAACGGATCTCTTGGTTCTGGCATCGATGAAGAACGCAGCGAAATGCGATAAGTAATGTGAATTGCAGAATTCAGTGAATCATCGAATCTTTGAACGCACATTGCGCCCATTAGTATTCTAGTGGGCATGCCTGTTCGAGCGTCATTTCAACCCTTAAGCCTAGCTTAGTGTTGGGAGC---CTACTG--CTTTTGCTAGCTGTAGCTCCTGAAATACAACGGCGGATCTGCGATATCCTCTGAGCGTAGT-AA-----ATTTT-TATCTCGCTTTT-GACTGGAGTT-GCAGCGTCTTTGGCCGCTAAATCCCCC-AA-TTTTTAATGGTTGACCTCGGATCAGGTAGGAATACCCGCTGAACTTAAGCATATC------------------------
>KM199296.1_Pestalotiopsis_telopeae_strain_CBS_114161_18S_ribosomal_RNA_gene_partial_sequence_internal_transcribed_spacer_1_5.8S_ribosomal_RNA_gene_and_internal_transcribed_spacer_2_complete_sequence_e
--------------------------------------------------------------------------------------------------------------------------------------------------GGTGAACCAGCGGAGGGATCATTATAGAGTTTTC-----TA-AACTCCCAA-CCCATGTGAACTTACC-ATT--GTTGCCTCGGCAGAA-GCTGCTCGGT-GCACCCTACCTT-GGAACGGCCTACCCTGTAGCGCCTTACCCTGGAACGGCTTACCCTGTAACGGCTGCCGGTGGACTACCAAACTCTTGTTATTTTATTGTAATCTGAGCGTCTTATTTTAATAAGTCAAAACTTTCAACAACGGATCTCTTGGTTCTGGCATCGATGAAGAACGCAGCGAAATGCGATAAGTAATGTGAATTGCAGAATTCAGTGAATCATCGAATCTTTGAACGCACATTGCGCCCATTAGTATTCTAGTGGGCATGCCTGTTCGAGCGTCATTTCAACCCTTAAGCCTAGCTTAGTGTTGGGAGC---CTACTG--CTTTTGCTAGCTGTAGCTCCTGAAATACAACGGCGGATCTGCGATATCCTCTGAGCGTAGT-AA-----ATTTT-TATCTCGCTTTT-GACTGGAGTT-GCAGCGTCTTTGGCCGCTAAATCCCCC-AA-TTTTTAATGGTTGACCTCGGATCAGGTAGGAATACCCGCTGAACTTAAGCATATC------------------------
>KM199301.1_Pestalotiopsis_telopeae_strain_CBS_114137_18S_ribosomal_RNA_gene_partial_sequence_internal_transcribed_spacer_1_5.8S_ribosomal_RNA_gene_and_internal_transcribed_spacer_2_complete_sequence_e
---------------------------------------------------------------------------------------------------------------------------------GTAACAAGGTCTCCGTTGGTGAACCAGCGGAGGGATCATTATAGAGTTTTC-----TA-AACTCCCAA-CCCATGTGAACTTACC-ATT--GTTGCCTCGGCAGAA-GCTGCTCGGT-GCACCCTACCTT-GGAACGGCCTACCCTGTAGCGCCTTACCCTGGAACGGCTTACCCTGTAACGGCTGCCGGTGGACTACCAAACTCTTGTTATTTTATTGTAATCTGAGCGTCTTATTTTAATAAGTCAAAACTTTCAACAACGGATCTCTTGGTTCTGGCATCGATGAAGAACGCAGCGAAATGCGATAAGTAATGTGAATTGCAGAATTCAGTGAATCATCGAATCTTTGAACGCACATTGCGCCCATTAGTATTCTAGTGGGCATGCCTGTTCGAGCGTCATTTCAACCCTTAAGCCTAGCTTAGTGTTGGGAGC---CTACTG--CTTTTGCTAGCTGTAGCTCCTGAAATACAACGGCGGATCTGCGATATCCTCTGAGCGTAGT-AA-----ATTTT-TATCTCGCTTTT-GACTGGAGTT-GCAGCGTCTTTGGCCGCTAAATCCCCC-AA-TTTTTAATGGTTGACCTCGGATCAGGTAGGAATACCCGCTGAACTTAAGCATA--------------------------
>MK764285.1_Pestalotiopsis_thailandica_isolate_MFLUCC_17-1617_internal_transcribed_spacer_1_partial_sequence_5.8S_ribosomal_RNA_gene_and_internal_transcribed_spacer_2_complete_sequence_and_large_subune
---------------------------------------------------------------------------------------------------------------------------------------------------------------AGGGATCATTATAGAGTTTTC-----TA-AACTCCCAA-CCCATGTGAACTTACC-ATT--GTTGCCTCGGCAGAA-GCTGCTCGGT-GCACCTTACCTT-GGAACGGCCTACCCTGTAGCGCCTTACCCTGGAACGGCTTACCCTGCAACGGCTGCCGGTGGACTACCAAACTCTTGTTATTTTATTGTAATCTGAGCGTCTTATTTTAATAAGTCAAAACTTTCAACAACGGATCTCTTGGTTCTGGCATCGATGAAGAACGCAGCGAAATGCGATAAGTAATGTGAATTGCAGAATTCAGTGAATCATCGAATCTTTGAACGCACATTGCGCCCATTAGTATTCTAGTGGGCATGCCTGTTCGAGCGTCATTTCAACCCTTAAGCCTAGCTTAGTGTTGGGAGC---CTACTG--CTTTTACTAGCTGTAGCTCCTGAAATACAACGGCGGATCTGCGATATCCTCTGAGCGTAGT-AA-----ATTTT-TATCTCGCTTTT-GACTGGAGTT-GCAGCGTCTTTAGCCGCTAAATCCCCC-AA-TTTTTAATGGTTGACCTCGGATCAGGTAGGAATACCCGCTGAACTTAA-------------------------------
>MH554004.1_Pestalotiopsis_terricola_strain_CBS_141.69_18S_ribosomal_RNA_gene_partial_sequence_internal_transcribed_spacer_1_5.8S_ribosomal_RNA_gene_and_internal_transcribed_spacer_2_complete_sequencee
---------------------------------------------------------------------------------------------------------------------------------------------------------------------CATTATAGAGTTTTC-----TA-AACTCCCAA-CCCATGTGAACTTACC-ATT--GTTGCCTCGGCAGAA-GCTGCTCGGT-ACACCCTACCTT-GGAACGGCCTACCCTGTAGCGCCTTACCCTGGAACGGCTTACCCTGTAGCGGCTGCCGGTGGACTACCAAACTCTTGTTATTTTATTGTAATCTGAGCGTCTTATTTTAATAAGTCAAAACTTTCAACAACGGATCTCTTGGTTCTGGCATCGATGAAGAACGCAGCGAAATGCGATAAGTAATGTGAATTGCAGAATTCAGTGAATCATCGAATCTTTGAACGCACATTGCGCCCATTAGTATTCTAGTGGGCATGCCTGTTCGAGCGTCATTTCAACCCTTAAGCCTAGCTTAGTGTTGGGAGC---CTACTG--TTTTTGCTAGCTGTAGCTCCTGAAATACAACGGCGGATCTGCGATATCCTCTGAGCGTAGT-AA------TTTT-TATCTCGCTTTT-GACTGGAGTT-GCAGCGTCTTTAGCCGCTAAATCCCCC-AA-TTTTTAATGGTTGACCTC-------------------------------------------------------------
>JQ845947.1_Pestalotiopsis_trachycarpicola_strain_OP068_internal_transcribed_spacer_1_partial_sequence_5.8S_ribosomal_RNA_gene_complete_sequence_and_internal_transcribed_spacer_2_partial_sequence
---------------------------------------------------------------------------------------------------------------------------------------------------------------------CATTATGGAGTTTTC-----TA-AACTCCCAA-CCCATGTGAACTTACC-ATT--GTTGCCTCGGCAGAA-GCTGCTCGGT-GCACCCTACCTT-GGAACGGCCTACCCTGTAGCGCCTTACCCTGGAACGGCTTACCCTGTAACGGCTGCCGGTGGACTACCAAACTCTTGTTATTTTATTGTAATCTGAGCGTCTTATTTTAATAAGTCAAAACTTTCAACAACGGATCTCTTGGTTCTGGCATCGATGAAGAACGCAGCGAAATGCGATAAGTAATGTGAATTGCAGAATTCAGTGAATCATCGAATCTTTGAACGCACATTGCGCCCATTAGTATTCTAGTGGGCATGCCTGTTCGAGCGTCATTTCAACCCTTAAGCCTAGCTTAGTGTTGGGAGC---CTACTG--CTTTTGCTAGCTGTAGCTCCTGAAATACAACGGCGGATCTGCGATATCCTCTGAGCGTAGT-AA-----ATTTT-TATCTCGCTTTT-GACTGGAGTT-GCAGCGTCTTTGGCCGCTAAATCCCCC-AA-TTTTTAATGGTTGACCTCGGATCAGGT----------------------------------------------------
>OQ626674.1_Pestalotiopsis_trachycarpicola_strain_BJFUCC42_internal_transcribed_spacer_1_partial_sequence_5.8S_ribosomal_RNA_gene_and_internal_transcribed_spacer_2_complete_sequence_and_large_subunit_e
------------------------------------------------------------------------------------------------------------------------------------------------------------CGGAGGGATCATTATAGAGTTTTC-----TA-AACTCCCAA-CCCATGTGAACTTACC-ATT--GTTGCCTCGGCAGAA-GCTGCTCGGT-GCACCCTACCTT-GGAACGGCCTACCCTGTAGCGCCTTACCCTGGAACGGCTTACCCTGTAACGGCTGCCGGTGGACTACCAAACTCTTGTTATTTTATTGTAATCTGAGCGTCTTATTTTAATAAGTCAAAACTTTCAACAACGGATCTCTTGGTTCTGGCATCGATGAAGAACGCAGCGAAATGCGATAAGTAATGTGAATTGCAGAATTCAGTGAATCATCGAATCTTTGAACGCACATTGCGCCCATTAGTATTCTAGTGGGCATGCCTGTTCGAGCGTCATTTCAACCCTTAAGCCTAGCTTAGTGTTGGGAGC---CTACTG--CTTTTGCTAGCTGTAGCTCCTGAAATACAACGGCGGATCTGCGATATCCTCTGAGCGTAGT-AA-----ATTTT-TATCTCGCTTTT-GACTGGAGTT-GCAGCGTCTTTGGCCGCTAAATCCCCC-AA-TTTTTAATGGTTGACCTCGGATCAGGTAGGAATACCCGCTGAACTTAAGCATACA------------------------
>OK560610.1_Pestalotiopsis_tumida_isolate_CFCC_55158_internal_transcribed_spacer_1_partial_sequence_5.8S_ribosomal_RNA_gene_and_internal_transcribed_spacer_2_complete_sequence_and_large_subunit_ribosoe
-------------------------------------------------------------------------------------------------------------------------------------------------------ACCTGCGGAGGGATCATTATAGAGTTTTT-----TA-AACTCCCAA-CCCATGTGAACTTACC-ATT--GTTGCCTCGGCAGAA-GCTACCTGGT--TACCTTACCTT-GGAACGGCCTACCCTGTAGCGCCTTACCCTGGAACGGCCTACCCTGTAACGGCTGCCGGTGGACTACCAAACTCTTGTTATTTTATTGTAATCTGAGCGTCTTATTTTAATAAGTCAAAACTTTCAACAACGGATCTCTTGGTTCTGGCATCGATGAAGAACGCAGCGAAATGCGATAAGTAATGTGAATTGCAGAATTCAGTGAATCATCGAATCTTTGAACGCACATTGCGCCCATTAGTATTCTAGTGGGCATGCCTGTTCGAGCGTCATTTCAACCCTTAAGCCTAGCTTAGTGTTGGGAGC---CTACTG--CTTTTGCTAGCGGTAGCTCCTGAAATACAACGGCGGATCTGCGATATCCTCTGAGCGTAGT-AA------TTTT-TATCTCGCTTTT-GACTGGAGTT-GCAGCGTCTTTAGCCGCTAAACCCCCC-AA-TTTTTAATGGTTGACCTCGGATCAGGTAGGAATACCCGCTGAACTTAAGCATATCT-----------------------
>JX398998.1_Pestalotiopsis_unicolor_strain_MFLUCC12-0275_internal_transcribed_spacer_1_partial_sequence_5.8S_ribosomal_RNA_gene_complete_sequence_and_internal_transcribed_spacer_2_partial_sequence
---------------------------------------------------------------------------------------------------------------------------------------------------------------------CATTATAGAGTTTTC-----TA-AACTCCCAA-CCCATGTGAACTTACC-ATT--GTTGCCTCGGCAGAA-GCTACCTGGT--TACCTTACCTT-GGAACGGCCTACCCTGTAGCGCCTTACCCTGGAACGGCCTACCCTGTAACGGCTGCCGGTGGACTACCAAACTCTTGTTATTTTATTGTAATCTGAGCGTCTTATTTTAATAAGTCAAAACTTTCAACAACGGATCTCTTGGTTCTGGCATCGATGAAGAACGCAGCGAAATGCGATAAGTAATGTGAATTGCAGAATTCAGTGAATCATCGAATCTTTGAACGCACATTGCGCCCATTAGTATTCTAGTGGGCATGCCTGTTCGAGCGTCATTTCAACCCTTAAGCCTAGCTTAGTGTTGGGAGC---CTACTG--CTTTTGCTAGCGGTAGCTCCTGAAATACAACGGCGGATCTGCGATATCCTCTGAGCGTAGT-AA------TTTT-TATCTCGCTTTT-GACTGGAGTT-GCAGCGTCTTTAGCCGCTAAACCCCCC-AA-TTTTTAATGGTTGACCTCGGATCAGGT----------------------------------------------------
>JX398999.1_Pestalotiopsis_unicolor_strain_MFLUCC12-0276_internal_transcribed_spacer_1_partial_sequence_5.8S_ribosomal_RNA_gene_complete_sequence_and_internal_transcribed_spacer_2_partial_sequence
---------------------------------------------------------------------------------------------------------------------------------------------------------------------CATTATAGAGTTTTC-----TA-AACTCCCAA-CCCATGTGAACTTACC-ATT--GTTGCCTCGGCAGAA-GCTACCTGGT--TACCTTACCTT-GGAACGGCCTACCCTGTAGCGCCTTACCCTGGAACGGCCTACCCTGTAACGGCTGCCGGTGGACTACCAAACTCTTGTTATTTTATTGTAATCTGAGCGTCTTATTTTAATAAGTCAAAACTTTCAACAACGGATCTCTTGGTTCTGGCATCGATGAAGAACGCAGCGAAATGCGATAAGTAATGTGAATTGCAGAATTCAGTGAATCATCGAATCTTTGAACGCACATTGCGCCCATTAGTATTCTAGTGGGCATGCCTGTTCGAGCGTCATTTCAACCCTTAAGCCTAGCTTAGTGTTGGGAGC---CTACTG--CTTTTGCTAGCGGTAGCTCCTGAAATACAACGGCGGATCTGCGATATCCTCTGAGCGTAGT-AA------TTTT-TATCTCGCTTTT-GACTGGAGTT-GCAGCGTCTTTAGCCGCTAAACCCCCCAAA-TTTTTAATGGTTGACCTCGGATCAGGT----------------------------------------------------
>JX398996.1_Pestalotiopsis_verruculosa_strain_MFLUCC12-0274_internal_transcribed_spacer_1_partial_sequence_5.8S_ribosomal_RNA_gene_complete_sequence_and_internal_transcribed_spacer_2_partial_sequence
---------------------------------------------------------------------------------------------------------------------------------------------------------------------CATTATAGAGTTTTC-----TA-AACTCCCAA-CCCATGTGAACTTACC-ATT--GTTGCCTCGGCAGAA-GCTACCTGGT--TACCCTACCTT-GGAACGGCCTACCCTGTAGCGCCTTACCCTGGAACGGCCTACCCTGTAACGGCTGCCGGTGGACTACCAAACTCTTGTTATTTTATTGTAATCTGAGCGTCTTATTTTAATAAGTCAAAACTTTCAACAACGGATCTCTTGGTTCTGGCATCGATGAAGAACGCAGCGAAATGCGATAAGTAATGTGAATTGCAGAATTCAGTGAATCATCGAATCTTTGAACGCACATTGCGCCCATTAGTATTCTAGT-GGCATGCCTGTTCGAGCGTCATTTCAACCCTTAAGCCTAGCTTAGTGTTGGGAGC---CTACCG--CTTTTGCTAGCGGTAGCTCCTGAAATACAACGGCGGATCTGCGATATCCTCTGAGCGTAGT-AA------TTTT-TATCTCGCTTTT-GACTGGAGTT-GCAGCGTCTTTAGCCGCTAAACCCCCCAAATTTTTTAATGGTTGACCTCGGATCAGGT----------------------------------------------------
>AY373375.1_Pestalotiopsis_yunnanensis_18S_ribosomal_RNA_gene_partial_sequence_internal_transcribed_spacer_1_5.8S_ribosomal_RNA_gene_and_internal_transcribed_spacer_2_complete_sequence_and_28S_ribosome
---------------------------------------------------------------------------------------------------------------------------------------------------------ACGCGGAGGGATCATTATCGAGTTTTA-----TA-AACTCCCAA-CCCATGTGAACTTACC-ATT--GTTGCCTCGGCAGAA-GCTACCTGGT--TACCCTACCTT-GGAACGGCCTACCCTGTAGCGCCTTACCCTGGAACGGCCTACCCTGTAACGACTGCCGGTGGACTACCAAACTCTTGTTATTTTATTGTAATCTGAGCGTCTTATTTTAATAAGTCAAAACTTTCAACAACGGATCTCTTGGTTCTGGCATCGATGAAGAACGCAGCGAAATGCGATAAGTAATGTGAATTGCAGAATTCAGTGAATCATCGAATCTTTGAACGCACATTGCGCCCATTAGTATTCTAGTGGGCATGCCTGTTCGAGCGTCATTTCAACCCTTAAGCCTAGCTTAGTGTTGGGAGC---CTACTA--CTTTTGCTAGCGGTAGCTCCTGAAATACAACGGCGGATCTGCGATATCCTCTGAGCGTAGT-AA------TTTT-TATCTCGCTTTT-GACTGGAGTT-GCAGCGTCTTTAGCCGTTAACCCCCC--AATTTTTTAATGGGTG-CCTCGGATCAG-TAGGAATACCCG-TGAACTTAACAATAAGG-----------------------
>KX894980.1_Pestalotiopsis_yanglingensis_strain_LC3412_internal_transcribed_spacer_1_partial_sequence_5.8S_ribosomal_RNA_gene_and_internal_transcribed_spacer_2_complete_sequence_and_28S_ribosomal_RNA_e
----------------------------------------------------------------------------------------------------------------------------------------------------------------------------------------------------A-CCCATGTGAACTTACC-ATT--GTTGCCTCGGCAGAA-GCTACCCGGT---ACCTTACCTT-GGAACGGCCTACCCTGTAGCGCCTTACCCTGGAACGGCTTACCCTGCAGCGGCTGCCGGTGGACTACCAAACTCTTGTTATTTTTATGTTATCTGAGCGTCTTATTTTAATAAGTCAAAACTTTCAACAACGGATCTCTTGGTTCTGGCATCGATGAAGAACGCAGCGAAATGCGATAAGTAATGTGAATTGCAGAATTCAGTGAATCATCGAATCTTTGAACGCACATTGCGCCCATTAGTATTCTAGTGGGCATGCCTGTTCGAGCGTCATTTCAACCCTTAAGCCTAGCTTAGTGTTGGGAGC---CTACTG--CTTTTGTTAGCTGTAGCTCCTGAAATACAACGGCGGATCTGCGATATCCTCTGAGCGTAGT-AA-----TTTTT-TTCCTCGCTTTT-GACTGGAGTT-GCAGCGTCTTTAGCCGCTAAACCCCCC-AA-TTTTTAATGGTTGACCTC-------------------------------------------------------------
>KX895012.1_Pestalotiopsis_yanglingensis_strain_LC4553_internal_transcribed_spacer_1_partial_sequence_5.8S_ribosomal_RNA_gene_and_internal_transcribed_spacer_2_complete_sequence_and_28S_ribosomal_RNA_e
----------------------------------------------------------------------------------------------------------------------------------------------------------------------------------------------------A-CCCATGTGAACTTACC-ATT--GTTGCCTCGGCAGAA-GCTACCCGGT---ACCTTACCTT-GGAACGGCCTACCCTGTAGCGCCTTACCCTGGAACGGCTTACCCTGCAGCGGCTGCCGGTGGACTACCAAACTCTTGTTATTTTTATGTTATCTGAGCGTCTTATTTTAATAAGTCAAAACTTTCAACAACGGATCTCTTGGTTCTGGCATCGATGAAGAACGCAGCGAAATGCGATAAGTAATGTGAATTGCAGAATTCAGTGAATCATCGAATCTTTGAACGCACATTGCGCCCATTAGTATTCTAGTGGGCATGCCTGTTCGAGCGTCATTTCAACCCTTAAGCCTAGCTTAGTGTTGGGAGC---CTACTG--CTTTTGTTAGCTGTAGCTCCTGAAATACAACGGCGGATCTGCGATATCCTCTGAGCGTAGT-AA-----TTTTT-TTCCTCGCTTTT-GACTGGAGTT-GCAGCGTCTTTAGCCGCTAAACCCCCC-AA-TTTTTAATGGTTGACCTC-------------------------------------------------------------
