# Supplementary material for: ﻿Three new species of Pestalotiopsis (Amphisphaeriales, Sporocadaceae) were identified by morphology and multigene phylogeny from Hainan and Yunnan, China
Source: MycoKeys. 2024 Jul 11;107:51–74. doi: 10.3897/mycokeys.107.122026 (PMC11258458; doi:10.3897/mycokeys.107.122026)
Supplement: Supplementary material 1 — Original and spliced sequences of three genes of all strains of the genus Pestalotiopsis for phylogenetic analysis [file mycokeys-107-051-s001.zip › Supplementary document/TEF.fas]

>KF582791.1_UNVERIFIED:_Pestalotiopsis_sp._SSN-2013a_translation_elongation_factor_1_alpha_(tef1)_gene_partial_sequence
----------------------------------------------------------------------------------------------------GAGAAGGTTAGTC-TATTGAT------TACCATCACCAT-TCCTTT-----TCA---------------ATTCAGGGTCATGA--------TTTTCAAC----CACGTT-----------------GAAAATT------------A--------TTTT------CGCTCCTTCCACACTT--TTTTTC--CGCTGGTTA-CCCC---------GCCGCGAGGCACCCGCACGACCCCG-CGGTGCAAACG--AAAAATTTCTTA--TCACAGCCCCAC--CTTGCAC---AAGCA---------ACCATGCATTGC-TCATGAGACCCACTTTGAATAA-----------------TTGCTAATGCCTTG-ATACAGGAAGCTGCCGAGCTCGGTAAGGGTTCCTTCAAGTACGCCTGGGTTCTTGACAAGCTCAAGGCCGAGCGTGAGCGTGGTATCACCATCGATATCGCT-CTCTGGAAGTTCGAGACCAACGAGTACAATGTCACCGTCATT-GGTTAGTACCTCTCCACCTATGTCATGTTCTGC-ACCATAAGACACTTGACTAACCTTGCTTTATAGACGCTCCCGGTCA-CCGTGATTTCATCAAGAACAT-GATGACTGGT-------------------------------------------------------------------------------------------------------------------------------------------------------------------------------------------------------------------------------------------------------------------------------------------------------------------------------------------------------------------------------------------------------------------------------------------------------------------------------------------------------
>MK622279.1_Pestalotiopsis_sp._strain_CFCC_53013_translation_elongation_factor_1-alpha_gene_partial_cds
---------------------------------------------------------------------------------------------------CGAGAAGGTTAGTCATCCTCGC------AAT-CCCATCAT-CC---------TCA-----------------TTCTCATCATCA-T---CACCTCGCAAA----CATTT---CCACACC--GGTGCCGAAAATC----------TGG--------TTTT------CGCACCTG-CCCATTT----TCCC--AGACACTTA-CCCC---------GCCG-----------CACGACCCCG-CGGTGCAAACG--AAAAATTTCTTA--TCACAGCCCCAC--ATCACAC---AAACA-TTTTGGCAGCCACGCACTTT-GCATGA--CCCACAATGAACAA-----------------TTGCTGACCCCGCC-AAATAGGAAGCCGCCGAGCTCGGAAAGGGTTCCTTCAAGTACGCATGGGTTCTTGACAAGCTCAAGGCCGAGCGTGAGCGTGGTATCACCATTGATATCGCT-CTCTGGAAGTTCGAGACCAACGAGTACAATGTCACCGTCATT-GGTTAGTATCCCTGCCCACA--ACATGTATCAT-GTCTTCGAACTCAAGACTAACCTTGCAATACAGACGCTCCCGGTCA-CCGTGATTTCATCAAGAACAT-GA---------------------------------------------------------------------------------------------------------------------------------------------------------------------------------------------------------------------------------------------------------------------------------------------------------------------------------------------------------------------------------------------------------------------------------------------------------------------------------------------------------------
>MK622277.1_Pestalotiopsis_sp._strain_CFCC_53011_translation_elongation_factor_1-alpha_gene_partial_cds
---------------------------------------------------------------------------------------------------CGAGAAGGTTAGTCATCCTCGC------AAT-CCCATCAT-CC---------TCA-----------------TTCTCATCATCA-T---CACCTCGCAAA----CATTT---CCACACC--GGTGCCGAAAATC----------TGG--------TTTT------CGCACCTG-CCCATTT----TCCC--AGACACTTA-CCCC---------GCCG-----------CACGACCCCG-CGGTGCAAACG--AAAAATTTCTTA--TCACAGCCCCAC--ATCACAC---AAACA-TTTTGGCAGCCACGCACTTT-GCATGA--CCCACAATGAACAA-----------------TTGCTGACCCCGCC-AAATAGGAAGCCGCCGAGCTCGGAAAGGGTTCCTTCAAGTACGCATGGGTTCTTGACAAGCTCAAGGCCGAGCGTGAGCGTGGTATCACCATTGATATCGCT-CTCTGGAAGTTCGAGACCAACGAGTACAATGTCACCGTCATT-GGTTAGTATCCCTGCCCACA--ACATGTATCAT-GTCTTCGAACTCAAGACTAACCTTGCAATACAGACGCTCCCGGTCA-CCGTGATTTCATCAAGAACAT-GA---------------------------------------------------------------------------------------------------------------------------------------------------------------------------------------------------------------------------------------------------------------------------------------------------------------------------------------------------------------------------------------------------------------------------------------------------------------------------------------------------------------
>MK622278.1_Pestalotiopsis_sp._strain_CFCC_53012_translation_elongation_factor_1-alpha_gene_partial_cds
---------------------------------------------------------------------------------------------------CGAGAAGGTTAGTCATCCTCGC------AAT-CCCATCAT-CC---------TCA-----------------TTCTCATCATCA-T---CACCTCGCAAA----CATTT---CCACACC--GGTGCCGAAAATC----------TGG--------TTTT------CGCACCTG-CCCATTT----TCCC--AGACACTTA-CCCC---------GCCG-----------CACGACCCCG-CGGTGCAAACG--AAAAATTTCTTA--TCACAGCCCCAC--ATCACAC---AAACA-TTTTGGCAGCCACGCACTTT-GCATGA--CCCACAATGAACAA-----------------TTGCTGACCCCGCC-AAATAGGAAGCCGCCGAGCTCGGAAAGGGTTCCTTCAAGTACGCATGGGTTCTTGACAAGCTCAAGGCCGAGCGTGAGCGTGGTATCACCATTGATATCGCT-CTCTGGAAGTTCGAGACCAACGAGTACAATGTCACCGTCATT-GGTTAGTATCCCTGCCCACA--ACATGTATCAT-GTCTTCGAACTCAAGACTAACCTTGCAATACAGACGCTCCCGGTCA-CCGTGATTTCATCAAGAACAT-GA---------------------------------------------------------------------------------------------------------------------------------------------------------------------------------------------------------------------------------------------------------------------------------------------------------------------------------------------------------------------------------------------------------------------------------------------------------------------------------------------------------------
>JX399071.1_Pestalotiopsis_adusta_strain_MFLUCC10-0146_translation_elongation_factor_1_alpha_(tef1)_gene_partial_sequence
--------------------------------------------------CTTGATCTACAAGTGCGGTGGTATTGACAAGCGTACCATC-GAGAAGTTCGAGAAGGTTAGTCATGCTCAC-------AT-CCCATCAT-CC---------TCA--------------------TCATCATCA-T---CGCCTCGCAAA----CATTTT--CCAACC---GGTGCCGAAATTC----------T-G--------TTTT------CGCACCTG-CCCATTT----TTCC--AGACACTTA-CCCC---------GCCG-----------CACGACCCCG-CGGTGCAAACG--AAAAATTTCTTATCTCACAGCCCCAC--TTCACAC----AACA-TTTTGGCAGCCACGCACTTT-GCATGA--CCCACAATGAACAA-----------------TTGCTGACCCCGCC-AAATAGGAAGCCGCCGAGCTCGGAAAGGGTTCCTTCAAGTACGCATGGGTTCTTGACAAGCTCAAGGCCGAGCGTGAGCGTGGTATCACCATTGATATCGCT-CTCTGGAAGTTCGAGACCAACGAGTACAATGTCACCGTCATT-GGTTAGTATCCCTGTCCATA--GAAAGTATCAT-GTGTCCGAACTC-AGACTAACATCGCAATACAGACGCTCCCGGTCA-CCGTGATTTCATCAAGAACAT-GATTACTGGT---ACTTCCCAGGCCGACTGCGCCATTCTCATCATTGCC-----GCCGGTACTGGTGAGTTCGAGGCTGGTATCTCCAAGGATGGCCAGACTCGTGAGCACGCTCTGCTTGCCTTCACCCTGGGTGTCAAGCAGC--------TCATCGTTGCCATCAACAAGATGGACACTGCCAAGTGGTCCGAGGCCCGTTACAAGGAGATCA--TCAAGGAGACCTCCAACTTCATC--AAGAAGGTTGGCTACAACCCCAAGGAGGTTCCCTTCGT---------------CCCCATCTCCGGTTTCAACGGTGACAACATGTTGGACGAGACCACCAACGCC-CCCTGGTACAAGGGTTGGGAGAAGGAGGTCAAGGGTGTCAAGAAGGAGGGCAAGACTCTCTTCCAGGCCATTGACGCCATCAACCCCCCTAGCCGTCCCACCGAC-------------------------------------------
>JX399070.1_Pestalotiopsis_adusta_strain_ICMP6088_translation_elongation_factor_1_alpha_(tef1)_gene_partial_sequence
---------------------------------------------------CTTGATCTACAGTGCGGTGGTATTGACAAGCGTACCATC-GAGAAGTTCGAGAAGGTTAGTCATGCTCAC-------AT-CCCATCAT-CC---------TCA--------------------TCATCATCA-T---CGCCTCGCAAA----CATTTT--CCAACC---GGTGCCGAAATTC----------T-G--------TTTT------CGCACCTG-CCCATTT----TTCC--AGACACTTA-TCCC---------GCCG-----------CACGACCCCG-CGGTGCAAACG--AAAAATTTCTTATCTCACAGCCCCAC--TTCACAC----AACA-TTTTGGCAGCCACGCACTTT-GCATGA--CCCACAATGAACAA-----------------TTGCTGACCCCGCC-AAATAGGAAGCCGCCGAGCTCGGAAAGGGTTCCTTCAAGTACGCATGGGTTCTTGACAAGCTCAAGGCCGAGCGTGAGCGTGGTATCACCATTGATATCGCT-CTCTGGAAGTTCGAGACCAACGAGTACAATGTCACCGTCATT-GGTTAGTATCCCTGTCCATA--GAAAGTATCAT-GTGTCCGAACTC-AGACTAACATCGCAATACAGACGCTCCCGGTCA-CCGTGATTTCATCAAGAACAT-GATTACTGGT---ACTTCCCAGGCCGACTGCGCCATTCTCATCATTGCC-----GCCGGTACTGGTGAGTTCGAGGCTGGTATCTCCAAGGATGGCCAGACTCGTGAGCACGCTCTGCTTGCCTTCACCCTGGGTGTGAAGCAGC--------TCATCGTTGCCATCAACAAGATGGACACTGCCAAGTGGTCCGAGGCCCGTTACAAGGAGATCA--TCAAGGAGACCTCCAACTTCATC--AAGAAGGTTGGCTACAACCCCAAGGAGGTTCCCTTCGT---------------CCCCATCTCCGGTTTCAACGGTGACAACATGTTGGACGAGACCACCAACGCC-CCCTGGTACAAGGGTTGGGAGAAGGAGGTCAAGGGTGTCAAGAAGGAGGGCAAGACTCTCTTCCAGGCCATTGACGCCATCAACCCCCCTAGCCGTCCCACCGAC-------------------------------------------
>KY464150.1_Pestalotiopsis_aggestorum_strain_LC8186_translation_elongation_factor_1-alpha_(tef1)_gene_partial_cds
--------------------------------------------------------------------------------------------------TCGAGAAGGTTAGTCATGCTCAC------AGT-CCCATCAT-CC---------TCA--------------------TCATAATCA-T---CGACTCGCAAA----CATTTT--CCAACC---GGTGCCGAAATTC----------T-G--------TTTT------CGCACCTG-CCCATTT----TCCT--AGACACTTA-CCCC---------GCCG-----------CACGACCCCG-CGGTGCAAACG--AAAAATTTCTTA--TCACAGCCCCAC--TTCACAC----AACA-TTTTGGCAGCCACGCACTTT-GCATGA--CCCACAATGAACAA-----------------TTGCTGACCCCGCC-AAATAGGAAGCCGCCGAGCTCGGAAAGGGTTCCTTCAAGTACGCATGGGTTCTTGACAAGCTCAAGGCCGAGCGTGAGCGTGGTATCACCATTGATATCGCT-CTCTGGAAGTTCGAGACCAACGAGTACAATGTCACCGTCATT-GGTTAGTATCCCTGTCCACA--GAAAGTATCAT-GTGTCCGAACTC-AGACTAACATCGCAATACAGACGCTCCCGGTCA-CCGTGATTTCATCAAGAACAT-GATCA------------------------------------------------------------------------------------------------------------------------------------------------------------------------------------------------------------------------------------------------------------------------------------------------------------------------------------------------------------------------------------------------------------------------------------------------------------------------------------------------------------
>KX895234.1_Pestalotiopsis_aggestorum_strain_LC6301_translation_elongation_factor_1-alpha_gene_partial_cds
------------------------------------------------------ATCTACAAGTGCGGTGGTATTGACAAGCGTACCATC-GAGAAGTTCGAGAAGGTTAGTCATGCTCAC------AGT-CCCATCAT-CC---------TCA--------------------TCATAATCA-T---CGACTCGCAAA----CATTTT--CCAACC---GGTGCCGAAATTC----------T-G--------TTTT------CGCACCTG-CCCATTT----TCCT--AGACACTTA-CCCC---------GCCG-----------CACGACCCCG-CGGTGCAAACG--AAAAATTTCTTA--TCACAGCCCCAC--TTCACAC----AACA-TTTTGGCAGCCACGCACTTT-GCATGA--CCCACAATGAACAA-----------------TTGCTGACCCCGCC-AAATAGGAAGCCGCCGAGCTCGGAAAGGGTTCCTTCAAGTACGCATGGGTTCTTGACAAGCTCAAGGCCGAGCGTGAGCGTGGTATCACCATTGATATCGCT-CTCTGGAAGTTCGAGACCAACGAGTACAATGTCACCGTCATT-GGTTAGTATCCCTGTCCACA--GAAAGTATCAT-GTGTCCGAACTC-AGACTAACATCGCAATACAGACGCTCCCGGTCA-CCGTGATTTCATCAAGAACAT-GATCACTGGTACCTCC-------------------------------------------------------------------------------------------------------------------------------------------------------------------------------------------------------------------------------------------------------------------------------------------------------------------------------------------------------------------------------------------------------------------------------------------------------------------------------------------------
>ON005045.1_Pestalotiopsis_sp._strain_CFCC_54791_translation_elongation_factor_1-alpha_(tef1)_gene_partial_cds
---------------------------------------------------------------------------------------------------CGAGAAGGTTAGTCATCCTCGC------AAT-CCCATCAT-CC---------TCA-----------------TCCTCATCATCA-T---CACCTCGCAAA----CATTT---CCACACC--GGTGCCGAAAATC----------TGG--------TTTT------CGCACCTG-CCCATTT----TCCC--AGACACTTA-CCCC---------GCCG-----------CACGACCCCG-CGGTGCAAACG--AAAAATTTCTTA--TCACAGCCCCAC--ATCACAC---AAACA-TTTTGGCAGCCACGCACTTT-GCATGA--CCCACAATGAACAA-----------------TTGCTGACCCCGCC-AAATAGGAAGCCGCCGAGCTCGGAAAGGGTTCCTTCAAGTACGCATGGGTTCTTGACAAGCTCAAGGCCGAGCGTGAGCGTGGTATCACCATTGATATCGCT-CTCTGGAAGTTCGAGACCAACGAGTACAATGTCACCGTCATT-GGTTAGTATCCCTGCCCACA--ACATGTGTCAT-GTCTCTGAACTCAAGACTAACCTTGCAATACAGACGCTCCCGGTCA-CCGTGATTTCATCAAGAACAT-GA---------------------------------------------------------------------------------------------------------------------------------------------------------------------------------------------------------------------------------------------------------------------------------------------------------------------------------------------------------------------------------------------------------------------------------------------------------------------------------------------------------------
>KC247156.1_Pestalotiopsis_anacardiacearum_strain_IFRDCC_2397_translation_elongation_factor_1_alpha_gene_partial_sequence
--------------------------------------------------CTTGATCTACAAGTGCGGTGGTATCGACAAGCGTACCATC-GAGAAGTTCGAGAAGGTTAGTCATCCTCAC------AAT-CCCATCAG------------------------------------CACATTCA-TGGCCTCCCATCGAA----GATCT---CCGACCC--GATGTCGAAAATA----------T----------TTTCGTTTTTCGCACCTT-CCCACAT--TTTCCC------ACTTA-CCCC---------GCCGCATGGCCG---CACGACCCCG-CGGTGCAAACG--AAAAAATTCTTA--T--CAGCCCCAC--CTCGCAC---AAACA-TTTTGGCAGCCACGCACTTT--CATGA--CCCATGATGAGCCA-----------------TTGCTGACCCCGCC-AAACAGGAAGCCGCCGAGCTCGGAAAGGGTTCCTTCAAGTACGCCTGGGTTCTTGACAAGCTCAAGGCCGAGCGTGAGCGTGGTATCACCATCGATATCGCT-CTCTGGAAGTTCGAGACCAACGAGTACAATGTCACCGTCATT-GGTTAGTATCCCTGTCCACA--ACAACTCTCAT-GCATCCGAACTC-AGACTAACATGACAATACAGACGCTCCCGGTCA-CCGTGACTTCATCAAGAACAT-GATTACTGGT---ACCTCGCAGGCTGACTGCGCTATCCTCATCATTGCC-----GCTGGTACTGGTGAGTTCGAGGCTGGTATCTCCAAGGATGGCCAGACTCGTGAGCACGCTCTGCTTGCCTTCACCCTGGGTGTCAAGCAGC--------TCATCGTTGCCATCAACAAGATGGACACTGCCAAGTGGTCCGAGGCCCGTTACAAGGAGATCA--TCAAGGAGACCTCCAACTTCATC--AAGAAGGTTGGCTACAACCCCAAGGAGGTTCCCTTCGT---------------CCCCATCTCCGGTTTCAACGGTGACAACATGCTGGACGAGACCACCAACGCC-CCCTGGTACAAGGGTTGGGAGAAGGAGGTCAAGGGTGTCAAGAAGGAGGGCAAGACCCTCTTCCAGGCCATTGACGCCATCAACCCCCCTAGCCGTCCCACCGAC-------------------------------------------
>KM199515.1_Pestalotiopsis_arengae_strain_CBS_331.92_translation_elongation_factor_1-alpha_(tef1)_gene_partial_cds
---------------------------------------------------------------------------------------------------CGAGAAGGTTAGTCA---TCAC------GAT-CCCATCTT-------------CA--------------------TCTTCATCAGC------GCCTCAAA----CAATTCCATCATCTCTTGGTGCCGAAAATC----------ATT--------TTTT------CGCACCTT-CCCACGT----TCTC--TGACACTTA-CCCC---------GCCGCGTGGCCG---CACGACCCCG-CGGTGCAAACG--AAAAATTTCTTA--TCACAGCCCCAC--CTCAC-----AAACA-TTTTGGCAGCCACGCACTGT--CATGA--CCCACCATGAACCT-----------------ATACTGACCCCGCC-AAATAGGAAGCCGCCGAGCTCGGTAAGGGTTCCTTCAAGTACGCCTGGGTTCTTGACAAGCTCAAGGCCGAGCGTGAGCGTGGTATCACCATCGATATCGCT-CTCTGGAAGTTCGAGACCAACGAGTACAATGTCACCGTCATT-GGTTAGTATCCCTGTCTACA--ACATGTATCAT-GCCTTCGACCTC-AGACTAACATGGTAATACAGACGCTCCCGGTCA-CCGTGACTTCATCAAGAACAT------------------------------------------------------------------------------------------------------------------------------------------------------------------------------------------------------------------------------------------------------------------------------------------------------------------------------------------------------------------------------------------------------------------------------------------------------------------------------------------------------------------
>KM199516.1_Pestalotiopsis_arceuthobii_strain_CBS_434.65_translation_elongation_factor_1-alpha_(tef1)_gene_partial_cds
----------------------------------------------------------------------------------------------------GAGAAGGTTAGTCATCCTCCT------GAT-CCCCTCAT-------------CA-----------------TCGTCATCACCACT---TTCCCCTCCAA----CATCT---TCAACC----GGGTCGAAAATC----------TAT--------TTTTTCTATCCGCACCTG-GGCATAT----TC----TGGCACTTA-CCCC---------GCCGCGTGGCCG---CACGACCCCG-CGGTGCCAACG--AAAAATTTCTTA--TCACAGCCCCAC--CTCGCAC---AAACA-TTTTGGCCGCTATGCCTTTT--CAATA--CCCACTTTGAGCAC-----------------TTGCTGACACCGCC-AAACAGGAAGCCGCCGAGCTCGGTAAGGGTTCCTTCAAGTACGCCTGGGTTCTTGACAAGCTCAAGGCCGAGCGTGAGCGTGGTATCACCATCGATATCGCT-CTCTGGAAGTTCGAGACCAACGAGTACAATGTCACCGTCATT-GGTTAGTATCCACGTCCACA--TCAAGCGTCAT-GCACCCGTTCAC-AGACTAACATGGCAATACAGACGCTCCCGGTCA-CCGTGATTTCATCAAGAACAT-G----------------------------------------------------------------------------------------------------------------------------------------------------------------------------------------------------------------------------------------------------------------------------------------------------------------------------------------------------------------------------------------------------------------------------------------------------------------------------------------------------------------
>OR912988.1_Pestalotiopsis_sp._strain_SAUCC2240-4_translation_elongation_factor_1-alpha_(tef1)_gene_partial_cds
-------------------------------------------------------------------------------------------------------AAGGTTAGTCATGACGAT----------CCTATCAC------------------------------------CATCTTTATT---TACTCCCCAAA----CGATTTTATCATCT---CGTGCCGAAAATC------------GT-------TTTT------CGCACCTT-CCCGCAT----TCTC--TGACACTTAACCCCCGCCGCGTGGCCG-----------CACGACCCCG-CGGTGCAAACA----AAATTTCTTA--TCACAGCCCCAC--CTCGCAC---AAACA-TTTTGGCAGCCACGCACTGT--CTTGA--CCCACCATGAGCCT-----------------CTGCTGACCCCGCC-AAACAGGAAGCCGCCGAGCTCGGTAAGGGTTCCTTCAAGTACGCCTGGGTTCTTGACAAGCTCAAGGCCGAGCGTGAGCGTGGTATCACCATCGATATCGCT-CTCTGGAAGTTCGAGACCAATGAGTACAATGTCACCGTCATT-GGTTAGTAACCCTTCCCACA--ATATGTATCAT--CCCGTCAGCCTGAGACTAACACGGCATTACAGACGCTCCCGGTCA-CCGTGACTTCATCAAGAACAT------------------------------------------------------------------------------------------------------------------------------------------------------------------------------------------------------------------------------------------------------------------------------------------------------------------------------------------------------------------------------------------------------------------------------------------------------------------------------------------------------------------
>OR912989.1_Pestalotiopsis_sp._strain_SAUCC2240-5_translation_elongation_factor_1-alpha_(tef1)_gene_partial_cds
-------------------------------------------------------------------------------------------------------AAGGTTAGTCATGACGAT----------CCTATCAC------------------------------------CATCTTTATT---TACTCCCCAAA----CGATTTTATCATCT---CGTGCCGAAAATC------------GT-------TTTT------CGCACCTT-CCCGCAT----TCTC--TGACACTTAACCCCCGCCGCGTGGCCG-----------CACGACCCCG-CGGTGCAAACA----AAATTTCTTA--TCACAGCCCCAC--CTCGCAC---AAACA-TTTTGGCAGCCACGCACTGT--CTTGA--CCCACCATGAGCCT-----------------CTGCTGACCCCGCC-AAACAGGAAGCCGCCGAGCTCGGTAAGGGTTCCTTCAAGTACGCCTGGGTTCTTGACAAGCTCAAGGCCGAGCGTGAGCGTGGTATCACCATCGATATCGCT-CTCTGGAAGTTCGAGACCAATGAGTACAATGTCACCGTCATT-GGTTAGTAACCCTTCCCACA--ATATGTATCAT--CCCGTCAGCCTGAGACTAACACGGCATTACAGACGCTCCCGGTCA-CCGTGACTTCATCAAGAACAT------------------------------------------------------------------------------------------------------------------------------------------------------------------------------------------------------------------------------------------------------------------------------------------------------------------------------------------------------------------------------------------------------------------------------------------------------------------------------------------------------------------
>OP185509.1_UNVERIFIED:_Pestalotiopsis_sp._RG-2022g_translation_elongation_factor_1-alpha-like_gene_partial_sequence
-------------------------------------------------------------------------------------------------------------------------------------------------------------------------------------------------------------------CCAACC---GGTGCCGAGAATC----------T-G--------TTTT------CGCATCTG-CCCATTT----TCCC--AGACACTTA-CCCC---------GCCG-----------CACGACCCCG-CGGTGCAAACG--AAAAATTTCTTA--TCACAGCCCCAC--ATCGCAC---AAACA-TTTCGGCAGCCATGCACTTT-CCAAGA--CCCACAATGAACAT-----------------TTGCTGACCCCGCC-AAATAGGAAGCCGCCGAGCTCGGAAAGGGTTCCTTCAAGTACGCATGGGTTCTTGACAAGCTCAAGGCCGAGCGTGAGCGTGGTATCACCATCGATATCGCT-CTCTGGAAGTTCGAGACCAACGAGTACAATGTCACCGTCATT-GGTTAGTATTCCTGTCCACA--CGATGTACCAT-GCATCTGAATGT-ATACTAACATGGCAACACAGATGCTCCCGGTCA-CCGTGA---------------------------------------------------------------------------------------------------------------------------------------------------------------------------------------------------------------------------------------------------------------------------------------------------------------------------------------------------------------------------------------------------------------------------------------------------------------------------------------------------------------------------------
>KM199475.1_Pestalotiopsis_australis_strain_CBS_114193_translation_elongation_factor_1-alpha_(tef1)_gene_partial_cds
-----------------------------------------------------------------------------------------------------AGAAGGTTAGTC---CTCAC------AAT-CCCATCAT-TC---------CCA-----------------TCCTCATCATCG-------CCTCGCACA----CATT----CCAACC---GGTGCCGAAAATT----------T-G--------TTTT------CGCACCTG-CCCATTT----TCCC--AGACACTTA-CCCC---------GCCG-----------CACGACCCCG-CGGTGCAAACG--AAAAATTTCTTA--TCACAGCCCCAC--ATCACAC---AAACA-TTTTGGCAGCCATGCACTTT-CCAGGA--CCCACAATGAACAA-----------------TTGCTGACCCCGCC-AAATAGGAAGCCGCCGAGCTCGGAAAGGGTTCCTTCAAGTACGCATGGGTTCTTGACAAGCTCAAGGCCGAGCGTGAGCGTGGTATCACCATTGATATCGCT-CTCTGGAAGTTCGAGACCAACGAGTACAATGTCACCGTCATT-GGTTAGTAACCCTGTCCATG--CGATGTACCAT-GCGTCTGAATGT-ATGCTAACATGGCAACACAGATGCTCCCGGTCA-CCGTGATTTCATCAAGAACAT-GA---------------------------------------------------------------------------------------------------------------------------------------------------------------------------------------------------------------------------------------------------------------------------------------------------------------------------------------------------------------------------------------------------------------------------------------------------------------------------------------------------------------
>KM199557.1_Pestalotiopsis_australis_strain_CBS_111503_translation_elongation_factor_1-alpha_(tef1)_gene_partial_cds
------------------------------------------------------------------------------------------------------------------------C------AAT-CCCATCAT-TC---------CCA-----------------TCCTCATCATCG-------CCTCGCACA----CATT----CCAACC---GGTGCCGAAAATT----------T-G--------TTTT------CGCACCTG-CCCATTT----TCCC--AGACACTTA-CCCC---------GCCG-----------CACGACCCCG-CGGTGCAAACG--AAAAATTTCTTA--TCACAGCCCCAC--ATCACAC---AAACA-TTTTGGCAGCCATGCACTTT-CCAGGA--CCCACAATGAACAA-----------------TTGCTGACCCCGCC-AAATAGGAAGCCGCCGAGCTCGGAAAGGGTTCCTTCAAGTACGCATGGGTTCTTGACAAGCTCAAGGCCGAGCGTGAGCGTGGTATCACCATTGATATCGCT-CTCTGGAAGTTCGAGACCAACGAGTACAATGTCACCGTCATT-GGTTAGTAACCCTGTCCATG--CGATGTACCAT-GCGTCTGAATGT-ATGCTAACATGGCAACACAGATGCTCCCGGTCA-CCGTGATTTCATCAAGA----------------------------------------------------------------------------------------------------------------------------------------------------------------------------------------------------------------------------------------------------------------------------------------------------------------------------------------------------------------------------------------------------------------------------------------------------------------------------------------------------------------------
>KM199501.1_Pestalotiopsis_australasiae_strain_CBS_114141_translation_elongation_factor_1-alpha_(tef1)_gene_partial_cds
---------------------------------------------------------------------------------------------------CGAGAAGGTTAGTCATCCTCGC------AATCCCCATCAT-CC---------TCA-----------------TCCTCATTATCA-C---CACCTCGCAAA----CATTT---CCACACC--GGTGCCGAAAATC----------TGG--------TTTT------CGCACCTG-CCCATTT----TCCC--AGACACTTA-CCCC---------GCCG-----------CACGACCCCG-CGGTGCAAACG--AAAAATTTCTTA--TCACAGCCCCAC--ATCACAC---AAACA-TTTTGGCAGCCACGCACTTT-GCATGA--CCCACAATGAACAA-----------------TTGCTGACCCCGCC-AAATAGGAAGCCGCCGAGCTCGGAAAGGGTTCCTTCAAGTACGCATGGGTTCTTGACAAGCTCAAGGCCGAGCGTGAGCGTGGTATCACCATTGATATCGCT-CTCTGGAAGTTCGAGACCAACGAGTACAATGTCACCGTCATC-GGTTAGTATCCCTGTCCACA--ACATGTGTCAT-GTCTCTGAACTCAAGACTAACCTTGCAATACAGACGCTCCCGGTCA-CCGTGATTTCATCAAGAACAT-GA---------------------------------------------------------------------------------------------------------------------------------------------------------------------------------------------------------------------------------------------------------------------------------------------------------------------------------------------------------------------------------------------------------------------------------------------------------------------------------------------------------------
>KM199499.1_Pestalotiopsis_australasiae_strain_CBS_114126_translation_elongation_factor_1-alpha_(tef1)_gene_partial_cds
---------------------------------------------------------------------------------------------GAAGTTCGAGAAGGTTAGTCATCCTCGC------AATCCCCATCAT-CC---------TCA-----------------TCCTCATTATCA-C---CACCTCGCAAA----CATTT---CCACACC--GGTGCCGAAAATC----------TGG--------TTTT------CGCACCTG-CCCATTT----TCCC--AGACACTTA-CCCC---------GCCG-----------CACGACCCCG-CGGTGCAAACG--AAAAATTTCTTA--TCACAGCCCCAC--ATCACAC---AAACA-TTTTGGCAGCCACGCACTTT-GCATGA--CCCACAATGAACAA-----------------TTGCTGACCCCGCC-AAATAGGAAGCCGCCGAGCTCGGAAAGGGTTCCTTCAAGTACGCATGGGTTCTTGACAAGCTCAAGGCCGAGCGTGAGCGTGGTATCACCATTGATATCGCT-CTCTGGAAGTTCGAGACCAACGAGTACAATGTCACCGTCATT-GGTTAGCATCCCTGTCCACA--ACATGTGTCAT-GTCTCTGAACTCAAGACTAACCTTGCAATACAGACGCTCCCGGTCA-CCGTGATTTCATCAAGAACAT-GA---------------------------------------------------------------------------------------------------------------------------------------------------------------------------------------------------------------------------------------------------------------------------------------------------------------------------------------------------------------------------------------------------------------------------------------------------------------------------------------------------------------
>KM199506.1_Pestalotiopsis_biciliata_strain_CBS_236.38_translation_elongation_factor_1-alpha_(tef1)_gene_partial_cds
-----------------------------------------------------------------------------------------------------AGAAGGTTAGTCATCCTCGC------AAT-CCCATCAT-CC---------CCA-----------------TCCTCATCAACA-T---CACCTCGCAAA----CATTT---CCACACC--GGTGCCGAAAATC----------TGG--------TTTC------CGCACCTT-CCCATTT----TCCC--AGACACTTA-CCCC---------GCCG-----------CACGACCCCG-CGGTGCAAACG--AAAAATTTCTTA--TCGCAGCCCCAC--ATCAC-----AAACG-TTTTGGCAGCCACGCACTTT-GCATGA--CCCACAATGAACAA-----------------TTGCTGACCCCGCC-AAATAGGAAGCCGCCGAGCTCGGAAAGGGTTCCTTCAAGTACGCATGGGTTCTTGACAAGCTCAAGGCCGAGCGTGAGCGTGGTATCACCATTGATATCGCT-CTCTGGAAGTTCGAGACCAACGAGTACAATGTCACCGTCATT-GGTTAGTATCCCTGTCCACA--ACATGTGTCAT-GTCACCGAACTCAAGACTAACCTTGCAATACAGACGCTCCCGGTCA-CCGTGATTTCATCAAGAACAT------------------------------------------------------------------------------------------------------------------------------------------------------------------------------------------------------------------------------------------------------------------------------------------------------------------------------------------------------------------------------------------------------------------------------------------------------------------------------------------------------------------
>KM199505.1_Pestalotiopsis_biciliata_strain_CBS_124463_translation_elongation_factor_1-alpha_(tef1)_gene_partial_cds
----------------------------------------------------------------------------------------------------GAGAAGGTTAGTCATCCTCGC------AAT-CCCATCAT-CC---------CCA-----------------TCCTCATCAACA-T---CACCTCGCAAA----CATTT---CCACACC--GGTGCCGAAAATC----------TGG--------TTTC------CGCACCTG-CCCATTT----TCCC--AGACACTTA-CCCC---------GCCG-----------CACGACCCCG-CGGTGCAAACG--AAAAATTTCTTA--TCGCAGCCCCAC--ATCACA----AAACG-TTTTGGCAGCCACGCACTTT-GCATGA--CCCACAATGAACAA-----------------TTGCTGACCCCGCC-AAATAGGAAGCCGCCGAGCTCGGAAAGGGTTCCTTCAAGTACGCATGGGTTCTTGACAAGCTCAAGGCCGAGCGTGAGCGTGGTATCACCATTGATATCGCT-CTCTGGAAGTTCGAGACCAACGAGTACAATGTCACCGTCATT-GGTTAGTATCCCTGTCCACA--ACATGTGTCAT-GTCACCGAACTCAAGACTAACCTTGCAATACAGACGCTCCCGGTCA-CCGTGATTTCATCAAGAACAT-GA---------------------------------------------------------------------------------------------------------------------------------------------------------------------------------------------------------------------------------------------------------------------------------------------------------------------------------------------------------------------------------------------------------------------------------------------------------------------------------------------------------------
>KX895150.1_Pestalotiopsis_brachiata_strain_LC2988_translation_elongation_factor_1-alpha_gene_partial_cds
------------------------------------------------------ATCTACAAGTGCGGTGGTATCGACAAGCGTACCATC-GAGAAGTTCGAGAAGGTTAGTCATCCTCGC------AAT-CCCATCAT-CC---------TCA-----------------TCCTCATCATCA-TCACCACCTCGCAAA----CGTTG---CCACACC--GGTGGCGAAAATC----------TGG--------TTTT------CGCACCTG-CCCATTT----TCCC--AGACACTTA-CCCC---------GCCG-----------CACGACCCCG-CGGTGCAAACG--AAAAATTTCTTA--TCATAGCCCCAC--ATCACAC---AAACA-TTTTGGCAGCCACGCACTTT-GCATGA--CCCACAATGAACAA-----------------TTGCTGACCCCGCC-AAATAGGAAGCCGCCGAGCTCGGAAAGGGTTCCTTCAAGTACGCATGGGTTCTTGACAAGCTCAAGGCCGAGCGTGAGCGTGGTATCACCATTGATATCGCT-CTCTGGAAGTTCGAGACCAACGAGTACAATGTCACCGTCATT-GGTTAGTATCCCTGTCCACA--ACATGTGTCAT-GTCTCCAAACTCAAGACTAACCTTGCAATACAGACGCTCCCGGTCA-CCGTGATTTCATCAAGAACAT-GATTACTGGT---ACTTCCCAGGCCGACTGCGCCATTCTCATCATTGCC-----GCCGGTACTGGTGAGTTCGAGGCTGGTATCTCCAAGGATGGCCAGACTCGTGAGCACGCTCTGCTTGCCTTCACCCTGGGTGTCAAGCAGC--------TCATCGTTGCCATCAACAAGATGGACACTGCCAAGTGGTCCGAGGCCCGTTACAAGGAGATCA--TCAAGGAGACCTCCAACTTCATC--AAGAAGGTTGGCTACAACCCCAAGGAGGTCCCCTTCGT---------------CCCCATCTCCGGTTTCAACGGTGACAACATGTTGGACGAGACCACCAACGCC-CCCTGGTACAAGGGTTGGGAGAAGGAGGTCAAGGGTGTCAAGAAGGAGGGCAAGACTCTCTTCCAGGCCATTGACGCCATCAACCCCCCCAGCCGTCCCA------------------------------------------------
>KY464152.1_Pestalotiopsis_brachiata_strain_LC8188_translation_elongation_factor_1-alpha_(tef1)_gene_partial_cds
---------------------------------------------------------------------------------------------------------------------TCGC------AAT-CCCATCAT-CC---------TCA-----------------TCCTCATCATCA-TCACCACCTCGCAAA----CGTTG---CCACACC--GGTGSCGAAAATC----------TGG--------TTTT------CGCACCTG-CCCATTT----TCCC--AGACACTTA-CCCC---------GCCG-----------CACGACCCCG-CGGTGCAAACG--AAAAATTTCTTA--TCATAGCCCCAC--ATCACAC---AAACA-TTTTGGCAGCCACGCACTTT-GCATGA--CCCACAATGAACAA-----------------TTGCTGACCCCGCC-AAATAGGAAGCCGCCGAGCTCGGAAAGGGTTCCTTCAAGTACGCATGGGTTCTTGACAAGCTCAAGGCCGAGCGTGAGCGTGGTATCACCATTGATATCGCT-CTCTGGAAGTTCGAGACCAACGAGTACAATGTCACCGTCATT-GGTTAGTATCCCTGTCCACA--ACATGTGTCAT-GTCTCCAAACTCAAGACTAACCTTGCAATACAGACGCTCCCGGTCA-CCGTGATTTCATCAAGAACAT-GATCAC-----------------------------------------------------------------------------------------------------------------------------------------------------------------------------------------------------------------------------------------------------------------------------------------------------------------------------------------------------------------------------------------------------------------------------------------------------------------------------------------------------------
>KM199558.1_Pestalotiopsis_brassicae_strain_CBS_170.26_translation_elongation_factor_1-alpha_(tef1)_gene_partial_cds
-----------------------------------------------------------------------------------------------------------------ATCCACAC------AAT-CCCATCAT-TCCCACCATTCCCA------------------TCTTATCATCA-T---CGCCT--CAAA----CATCTT--CCAACC---GGTGCCGAAAATC----------T-G--------TTTT------CGCACCTG-CCCATTT----TCCC--AGACACTTA-CCCC---------GCCG-----------CACGACCCCG-CGGTGCAAACG--AAAAATTTCTTA--TCACAGCCCCAC--ATCGCAC---AAACA-TTTTGGCAGCCATGCACTTT-CCAAGA--CCCACAATGAACAA-----------------TTGCTGACCCCGCC-AAATAGGAAGCCGCCGAGCTCGGAAAGGGTTCCTTCAAGTACGCATGGGTTCTTGACAAGCTCAAGGCCGAGCGTGAGCGTGGTATCACCATTGATATCGCT-CTCTGGAAGTTCGAGACCAACGAGTACAATGTCACCGTCATT-GGTTAGTATCCCTGCCCACA--CCATGTATCAT-GCATCCGACCTT-GTGCTAACATGGCAACACAGATGCTCCCGGTCA-CCGTGACTTCATCAAGA----------------------------------------------------------------------------------------------------------------------------------------------------------------------------------------------------------------------------------------------------------------------------------------------------------------------------------------------------------------------------------------------------------------------------------------------------------------------------------------------------------------------
>JX399074.1_Pestalotiopsis_sp._SSNM-2012d_strain_OP111_translation_elongation_factor_1_alpha_(tef1)_gene_partial_sequence
-------------------------------------------------CTTGATCTACAAGTGCGGTTGGTATCGACAAGCGTACCATC--GGAAGTTCGAGAAGGATAGTTATCCTCAC------AAT-TCCATCAT-CC--------------------------------TCACTATCA-T---TACCTCGCAAA----TACTT---CCAAACC--GGTGTCGAAAATA----------T-GTGCTTCTTTTTT------CGCGCCTG-CCCACAT----CCCC--AGACACTTA-CCCC---------GCCG-----------CACGACCCCG-CGGTGCAAACG--AAAAATTTCTTA--TCACAGCCCCAC--ACCGCAC---AAACA-TTTTGGCAGCCATGCACTTT-TCATAA--CCCAC-ACGAGCAT-----------------TTGCTGACCCCGCC-AAATAGGAAGCCGCCGAGCTCGGAAAGGGTTCCTTCAAGTACGCATGGGTTCTTGACAAGCTCAAGGCCGAGCGTGAGCGTGGTATCACCATCGATATCGCT-CTCTGGAAGTTCGAGACCAACGAGTACAATGTCACCGTCATT-GGTTAGTATCCCTGTCCACA-----TCCATCAT-GCATCCGAAATC-AGACTAACACGGCACCACAGATGCTCCCGGTCA-CCGTGATTTCATCAAGAACAT-GATTACTGGT---ACCTCGCAGGCCGACTGCGCTATCCTCATCATTGCC-----GCTGGTACTGGTGAGTTCGAGGCTGGTATCTCCAAGGATGGCCAGACTCGTGAGCACGCTCTGCTTGCCTTCACCCTGGGTGTCAAGCAGC--------TCATCGTTGCCATCAACAAGATGGACACTGCCAAGTGGTCCGAGGCCCGCTACAAGGAGATCA--TCAAGGAGACCTCCAACTTCATC--AAGAAGGTTGGCTACAACCCCAAGGAGGTTCCCTTCGT---------------CCCCATCTCCGGTTTCAACGGTGACAACATGTTGGAGGAGACCACCAACGCC-CCCTGGTACAAGGGTTGGGAGAAGGAGGTCAAGGGTGTCAAGAAGGAGGGCAAGACCCTCTTCCAGGCCATTGACGCCATCAACCCCCCTAGCCGTCCCACCGAC-------------------------------------------
>OK507963.1_Pestalotiopsis_sp._strain_LHLKD08_translation_elongation_factor_1-alpha_(tef1)_gene_partial_cds
---------------------------------------------------------------------------------------------------CGAGAAGGTTAGTCATCCTCGC------AAT-CCCATCAT-CC---------CCA-----------------TCCTCATCAACA-T---CACCTCGCAAA----CATTT---CCACACC--GGTGCCGAAAATC----------TGG--------TTTC------CGCACCTG-CCCATTT----TCCC--AGACACTTA-CCCC---------GCCG-----------CACGACCCCG-CGGTGCAAACG--AAAAATTTCTTA--TCGCAGCCCCAC--ATCAC-----AAACG-TTTTGGCAGCCACGCACTTT-GCATGA--CCCACAATGAACAA-----------------TTGCTGACCCCGCC-AAATAGGAAGCCGCCGAGCTCGGAAAGGGTTCCTTCAAGTACGCATGGGTTCTTGACAAGCTCAAGGCCGAGCGTGAGCGTGGTATCACCATTGATATCGCT-CTCTGGAAGTTCGAGACCAACGAGTACAATGTCACCGTCATT-GGTTAGTATCCCTGTCCACA--ACATGTGTCAT-GTCACCGAACTCAAGACTAACCTTGCAATACAGACGCTCCCGGTCA-CCGTGATTTCATCAAGAAC--------------------------------------------------------------------------------------------------------------------------------------------------------------------------------------------------------------------------------------------------------------------------------------------------------------------------------------------------------------------------------------------------------------------------------------------------------------------------------------------------------------------
>OK507964.1_Pestalotiopsis_sp._strain_LHLKD09_translation_elongation_factor_1-alpha_(tef1)_gene_partial_cds
---------------------------------------------------------------------------------------------------CGAGAAGGTTAGTCATCCTCGC------AAT-CCCATCAT-CC---------CCA-----------------TCCTCATCAACA-T---CACCTCGCAAA----CATTT---CCACACC--GGTGCCGAAAATC----------TGG--------TTTC------CGCACCTG-CCCATTT----TCCC--AGACACTTA-CCCC---------GCCG-----------CACGACCCCG-CGGTGCAAACG--AAAAATTTCTTA--TCGCAGCCCCAC--ATCAC-----AAACG-TTTTGGCAGCCACGCACTTT-GCATGA--CCCACAATGAACAA-----------------TTGCTGACCCCGCC-AAATAGGAAGCCGCCGAGCTCGGAAAGGGTTCCTTCAAGTACGCATGGGTTCTTGACAAGCTCAAGGCCGAGCGTGAGCGTGGTATCACCATTGATATCGCT-CTCTGGAAGTTCGAGACCAACGAGTACAATGTCACCGTCATT-GGTTAGTATCCCTGTCCACA--ACATGTGTCAT-GTCACCGAACTCAAGACTAACCTTGCAATACAGACGCTCCCGGTCA-CCGTGATTTCATCAAGAAC--------------------------------------------------------------------------------------------------------------------------------------------------------------------------------------------------------------------------------------------------------------------------------------------------------------------------------------------------------------------------------------------------------------------------------------------------------------------------------------------------------------------
>OP185510.1_UNVERIFIED:_Pestalotiopsis_sp._RG-2022a_translation_elongation_factor_1-alpha-like_gene_partial_sequence
------------------------------------------------------------------------------------------------------------------------C------AAT-CCCATCAT-TC---------CCA-----------------TCCTCATCATCA-T---CACCTCGCAAA----CATTTT--CCAACT---GGTGCCGAAAATC----------T-G--------TTTT------CGCACCTG-CCCATTT----TCCC--AGACACTTA-CCCC---------GCCG-----------CACGACCCCG-CGGTGCAAACG--AAAAATTTCTTA--TCACAGCCCCAC--ATCGCAC---AAACA-TTTTGGCAGTCATGCACTTT-CCAAGA--CCCACAATGAACAA-----------------TTGCTGACCCCGCC-AAATAGGAAGCCGCCGAGCTCGGAAAGGGTTCCTTCAAGTACGCATGGGTTCTTGACAAGCTCAAGGCCGAGCGTGAGCGTGGTATCACCATTGATATCGCT-CTCTGGAAGTTCGAGACCAACGAGTACAATGTCACCGTCATT-GGTTAGTATCCCTGTCCACA--CGATGTACCAT-GCATCCGACCTT-GTACTAACATGGCAATCCAGATGCTCCCGGTCA-CCGTGATTTCATCAAGAACAT-GATCA------------------------------------------------------------------------------------------------------------------------------------------------------------------------------------------------------------------------------------------------------------------------------------------------------------------------------------------------------------------------------------------------------------------------------------------------------------------------------------------------------------
>OK358493.1_Pestalotiopsis_sp._strain_CFCC_54430_translation_elongation_factor_1-alpha_(tef1)_gene_partial_cds
--------------------------------------------------------------------------------------------AGAAGTTCGAGAAGGTTAGTCATCCTCAC------AAT-CCCATCACTTC----------------------------GTGCCCATCACCC--------TGCGAAAATCATCGTTTCG----------TGTGTCGAATATT----------TTTT-------TTTT------CGCATCCG-CCCACAT----TCTC--TGACACTTA-CCCC---------GCCG-----------CACGACCCCG-CGGTGCAAACGC-AAAAATTTCTTA--TTACAGCCCCAC--CTCACTTCCCAAA----------AGCTATGCGTTCT-TCTGGA--CCCACAACGAGGAT-----------------TTGCTGACCCCGCC-AAATAGGAAGCCGCCGAGCTCGGTAAGGGTTCCTTCAAGTACGCATGGGTTCTTGACAAGCTCAAGGCCGAGCGTGAGCGTGGTATCACCATCGATATCGCT-CTCTGGAAGTTCGAGACCAACGAGTACAATGTCACCGTCATT-GGTTAGTACTCCCATCCAGA--TAGTGCATACA-ATATGCGACTGT-CGACTAACATTGCACTACAGATGCTCCCGGTCA-CCGTGACTTCATCAAGAAC--------------------------------------------------------------------------------------------------------------------------------------------------------------------------------------------------------------------------------------------------------------------------------------------------------------------------------------------------------------------------------------------------------------------------------------------------------------------------------------------------------------------
>KM199473.1_Pestalotiopsis_chamaeropis_strain_CBS_186.71_translation_elongation_factor_1-alpha_(tef1)_gene_partial_cds
----------------------------------------------------------------------------------------------------GAGAAGGTTAGTCATCCTCA-------AAT-CCCATCAT-TC---------CCA-----------------TCCTCATCATCA-T---CGCCTCGCAAA----CATTTT--CCAACC---GGTGCCGAGAATC----------T-G--------TTTT------CGCATCTG-CCCATTT----TCCC--AGACACTTA-CCCC---------GCCG-----------CACGACCCCG-CGGTGCAAACG--AAAAAATTCTTA--TCACAGCCCCAC--ATCGCAC---AAACA-TTTTGGCAGCCATGCACTTT-CCAAGA--CCCACAATGAACAT-----------------TTGCTGACCCCGCC-AAATAGGAAGCCGCCGAGCTCGGAAAGGGTTCCTTCAAGTACGCATGGGTTCTTGACAAGCTCAAGGCCGAGCGTGAGCGTGGTATCACCATCGATATCGCT-CTCTGGAAGTTCGAGACCAACGAGTACAATGTCACCGTCATT-GGTTAGTATCCCTGTCCACA--CGATGTACTAT-GCATCTGAATGT-ATACTAACATGGCAACACAGATGCTCCCGGTCA-CCGTGATTTCATCAAGAACAT-GA---------------------------------------------------------------------------------------------------------------------------------------------------------------------------------------------------------------------------------------------------------------------------------------------------------------------------------------------------------------------------------------------------------------------------------------------------------------------------------------------------------------
>OK358500.1_Pestalotiopsis_sp._strain_CFCC_54314_translation_elongation_factor_1-alpha_(tef1)_gene_partial_cds
--------------------------------------------------------------------------------------------AGAAGTTCGAGAAGGTTAGTCATCCTCAC------AAT-CCTATCAT-CC-----------------------------TCCTCATCATCA-----CCACTCGCAAA----CATTT---TCGAACC--TGTGTCGAAGATC----------T-G--------TTTT------CGCACCTG-CCCATTT----TCCC--ACACACTTA-CCCC---------GCCG-----------CACGACCCCG-CGGTGCAAACG--AAAAATTTCTTA--TTACAGCCCCAC--ATCGCAC---AAACA-TTTTGGCAGCCATGCACTTT-TCATGA--CCCACAATGAGCAT-----------------TCGCTGACCCCGCC-AAATAGGAAGCCGCCGAGCTCGGAAAGGGTTCCTTCAAGTACGCATGGGTTCTTGACAAGCTCAAGGCCGAGCGTGAGCGTGGTATCACCATTGATATCGCT-CTCTGGAAGTTCGAGACCAACGAGTACAATGTCACCGTCATT-GGTTAGTATCCCTGTCCACA--ACATGCATCAT-GCATCCGAACTT-AGACTAACACCGCATTACAGATGCTCCCGGTCA-CCGTGATTTCATCAAGAACAT-GAT--------------------------------------------------------------------------------------------------------------------------------------------------------------------------------------------------------------------------------------------------------------------------------------------------------------------------------------------------------------------------------------------------------------------------------------------------------------------------------------------------------------
>OK358502.1_Pestalotiopsis_sp._strain_CFCC_52803_translation_elongation_factor_1-alpha_(tef1)_gene_partial_cds
--------------------------------------------------------------------------------------------AGAAGTTCGAGAAGGTTAGTCATCCTCAC------AAT-CCTATCAT-CA---------TCC-----------------TCCTCATCATCA-----CCACTCGCAAA----CATTT---TCGAACC--TGTGTCGAAGATC----------T-G--------TTTT------CGCACCTG-CCCATTT----TCCC--ACACACTTA-CCCC---------GCCG-----------CACGACCCCG-CGGTGCAAACG--AAAAATTTCTTA--TCACAGCCCCAC--ATCGCAC---AAACA-TTTTGGCAGCCATGCACTTT-TCATGA--CCCACAATGAGCAT-----------------TCGCTGACCCCGCC-AAATAGGAAGCCGCCGAGCTCGGAAAGGGTTCCTTCAAGTACGCATGGGTTCTTGACAAGCTCAAGGCCGAGCGTGAGCGTGGTATCACCATTGATATCGCT-CTCTGGAAGTTCGAGACCAACGAGTACAATGTCACCGTCATT-GGTTAGTATCCCTGTCCACA--ACATGCATCAT-GCATCCGAACTT-AGACTAACACCGCATTACAGATGCTCCCGGTCA-CCGTGATTTCATCAAGAACAT-GAT--------------------------------------------------------------------------------------------------------------------------------------------------------------------------------------------------------------------------------------------------------------------------------------------------------------------------------------------------------------------------------------------------------------------------------------------------------------------------------------------------------------
>OK358501.1_Pestalotiopsis_sp._strain_CFCC_54433_translation_elongation_factor_1-alpha_(tef1)_gene_partial_cds
--------------------------------------------------------------------------------------------AGAAGTTCGAGAAGGTTAGTCATCCTCAC------AAT-CCTATCAT-CC-----------------------------TCCTCATCATCA-----CCACTCGCAAA----CATTT---TCGAACC--TGTGTCGAAGATC----------T-G--------TTTT------CGCACCTG-CCCATTT----TCCC--ACACACTTA-CCCC---------GCCG-----------CACGACCCCG-CGGTGCAAACG--AAAAATTTCTTA--TCACAGCCCCAC--ATCGCAC---AAACA-TTTTGGCAGCCATGCACTTT-TCATGA--CCCACAATGAGCAT-----------------TCGCTGACCCCGCC-AAATAGGAAGCCGCCGAGCTCGGAAAGGGTTCCTTCAAGTACGCATGGGTTCTTGACAAGCTCAAGGCCGAGCGTGAGCGTGGTATCACCATTGATATCGCT-CTCTGGAAGTTCGAGACCAACGAGTACAATGTCACCGTCATT-GGTTAGTATCCCTGTCCACA--ACATGCATCAT-GCATCCGAACTT-AGACTAACACCGCATTACAGATGCTCCCGGTCA-CCGTGATTTCATCAAGAACAT-GT---------------------------------------------------------------------------------------------------------------------------------------------------------------------------------------------------------------------------------------------------------------------------------------------------------------------------------------------------------------------------------------------------------------------------------------------------------------------------------------------------------------
>OP753374.1_Pestalotiopsis_sp._YRS-2022a_isolate_M18_translation_elongation_factor_1-alpha_gene_partial_cds
---------------------------------------------------------------------------------------------------------------TCATCCTCAC------AAT-CCCATCAT-CC--------------------------------TCATCATCA-T---CACCTCGCAAA----CATTT---CCACACC--GGTGCCAAAAATC----------TGG--------TTTT------CGCACCTG-CCCATTT----TCCC--AGACACTTA-CCCC---------GCCG-----------CACGACCCCG-CGGTGCAAACG--AAAAATTTCTTA--TCATAGCCCCAC--ATCACAC---AAACA-TTTCGACAGCCGCGCACTTT-GCAAGA--CCCACAATGAACAA-----------------TTGCTGACCCCGCC-AAATAGGAAGCCGCCGAGCTCGGAAAGGGTTCCTTCAAGTACGCATGGGTTCTTGACAAGCTCAAGGCCGAGCGTGAGCGTGGTATCACCATTGATATCGCT-CTCTGGAAGTTCGAGACCAACGAGTACAATGTCACCGTCATT-GGTTAGTATCCCTGTCCACA--ACATGTGTCAT-GTCTCCGAACTCAAGACTAACCTTACAACACAGACGCTCCCGGTCA-CCGTGATTTCATCAAGA----------------------------------------------------------------------------------------------------------------------------------------------------------------------------------------------------------------------------------------------------------------------------------------------------------------------------------------------------------------------------------------------------------------------------------------------------------------------------------------------------------------------
>OK423753.1_Pestalotiopsis_sp._DRBB-2021a_translation_elongation_factor_1-alpha_(tef1a)_gene_partial_cds
--------------------------------------------------------------------------------------------------------AGGTTAGTCATGCTCAA------AGT-CCCATCAT-CC---------TCA--------------------TCATCATCA-T---CGCCTCGCAAA----CATTTT--CCAACC---GGTGCCGAAATTC----------T-G--------TTTT------CGCACCTG-CCCATTT----TCCC--AGACACTTA-CCCC---------GCCG-----------CACGACCCCG-CGGTGCAAACG--AAAAATTTCTTA--TCACAGCCCCAC--TTCACAC----AACA-TTTTGGCAGCCACGCACTTT-GCATGA--CCCACAATGAACAA-----------------TTGCTGACCCCGCC-AAATAGGAAGCCGCCGAGCTCGGAAAGGGTTCCTTCAAGTACGCATGGGTTCTTGACAAGCTCAAGGCCGAGCGTGAGCGTGGTATCACCATTGATATCGCT-CTCTGGAAGTTCGAGACCAACGAGTACAATGTCACCGTCATT-GGTTAGTATCCCTGTCCACA--GAAAGTATCAT-GTGTCCGAACTC-AGACTAACATCGCAATACAGACGCTCCCGGTCA-CCGTGATTTCATCAAGAA---------------------------------------------------------------------------------------------------------------------------------------------------------------------------------------------------------------------------------------------------------------------------------------------------------------------------------------------------------------------------------------------------------------------------------------------------------------------------------------------------------------------
>JX399056.1_Pestalotiopsis_clavata_strain_MFLUCC12-0268_translation_elongation_factor_1_alpha_(tef1)_gene_partial_sequence
--------------------------------------------------CTTGATCTACAAGTGCGGTGGTATCGACAAGCGTACCATC-GAGAAGTTCGAGAAGGTTAGTCATTCTCAC------AAT-CCCATCAT-TC---------CCA-----------------TCCTCATCATCA-T---CACCTCGCAAA----CATTTT--CCAACT---GGTGCCGAAAATC----------T-G--------TTTT------CGCACCTG-CCCATTT----TCCC--AGACACTTA-CCCC---------GCCG-----------CACGACCCCG-CGGTGCAAACG--AAAAATTTCTTA--TCACAGCCCCAC--ATCGCAC---AAACA-TTTTGGCAGTCATGCACTTT-CCAAGA--CCCACAATGAACAA-----------------TTGCTGACCCCGCC-AAATAGGAAGCCGCCGAGCTCGGAAAGGGTTCCTTCAAGTACGCATGGGTTCTTGACAAGCTCAAGGCCGAGCGTGAGCGTGGTATCACCATTGATATCGCT-CTCTGGAAGTTCGAGACCAACGAGTACAATGTCACCGTCATT-GGTTAGTATCCCTGTCCACA--CGATGTACCAT-GCATCCGACCTT-GTACTAACATGGCAATCCAGATGCTCCCGGTCA-CCGTGATTTCATCAAGAACAT-GATTACTGGT---ACCTCGCAGGCCGACTGCGCTATCCTCATCATTGCC-----GCTGGTACTGGTGAGTTCGAGGCTGGTATCTCCAAGGATGGCCAGACTCGTGAGCACGCTCTGCTTGCCTTCACCCTGGGTGTCAAGCAGC--------TCATCGTTGCCATCAACAAGATGGACACTGCCAAGTGGTCCGAGGCCCGTTACAAGGAGATCA--TCAAGGAGACCTCCAACTTCATC--AAGAAGGTTGGCTACAACCCCAAGGAGGTTCCCTTCGT---------------CCCCATCTCCGGTTTCAACGGTGATAACATGTTGGACGAGACCACCAACGCC-CCCTGGTACAAGGGTTGGGAGAAGGAGGTCAAGGGTGTCAAGAAGGAGGGCAAGACCCTCTTCCAGGCCATTGACGCCATCAACCCCCCTAGCCGTCCCACCGAC-------------------------------------------
>KM199488.1_Pestalotiopsis_colombiensis_strain_CBS_118553_translation_elongation_factor_1-alpha_(tef1)_gene_partial_cds
------------------------------------------------------------------------------------------------------GAAGGTTAGTCATGCTCAC------AGT-CCCATCAT-CC---------TCA--------------------TCATAATCA-T---CGACTCGCAAA----CATTTT--CCAACC---GGTGCCGAAATTC----------T-G--------TTTT------CGCACCTG-CCCATTT----TCCC--AGACACTTA-CCCC---------GCCG-----------CACGACCCCG-CGGTGCAAACG--AAAAATTTCTTA--TCACAGCCCCAC--TTCACAC----AACA-TTTTGGCAGCCACGCACTTT-GCATGA--CCCACAGTGAACAA-----------------TTGCTAACCCCGCC-AAATAGGAAGCCGCCGAGCTCGGAAAGGGTTCCTTCAAGTACGCATGGGTTCTTGACAAGCTCAAGGCCGAGCGTGAGCGTGGTATCACCATTGATATCGCT-CTCTGGAAGTTCGAGACCAACGAGTACAATGTCACCGTCATT-GGTTAGTATCCCTGTTCACA--GAATGTACCAT-GTCTCCGAACTC-AGACTAACATCACAACACAGACGCTCCCGGTCA-CCGTGATTTCATCAAGAACAT-G----------------------------------------------------------------------------------------------------------------------------------------------------------------------------------------------------------------------------------------------------------------------------------------------------------------------------------------------------------------------------------------------------------------------------------------------------------------------------------------------------------------
>OK358496.1_Pestalotiopsis_sp._strain_CFCC_54328_translation_elongation_factor_1-alpha_(tef1)_gene_partial_cds
--------------------------------------------------------------------------------------------AGAAGTTCGAGAAGGTTAGTCATCCTCAC------GAT-CCCATCATTCC-----------------------------ATGCCCGCGTCA-----CTCTGTCCAAATCATCAGTTTG----------CGTGTCGAAAATC--------T-TTT--------TTTT------CGCACCTG-CCCACAT----TCTC--TGACACTTA-CCCC---------GCCG-----------CACGACCCCG-CGGTGCAAACGC-AAAAATTTCTTA--TCACAGCCCCAC--CTCGCACTCCAAAAA---------TCAATGCACTCT-TCTGGA--CCCACATTGAGCA------------------TTGCTAACCCCGCC-AAATAGGAAGCCGCCGAGCTCGGTAAGGGTTCCTTCAAGTACGCATGGGTTCTTGACAAGCTCAAGGCCGAGCGTGAGCGTGGTATCACCATCGATATTGCT-CTCTGGAAGTTCGAGACCAACGAGTACAATGTCACCGTCATT-GGTTAGTATCCCCACCCGGA--TGGAGTGTCGA-GCATCCGATCGT-CGACTAACATTGCAACACAGATGCTCCCGGTCA-CCGTGACTTCATCAAGAACAT-GATG-------------------------------------------------------------------------------------------------------------------------------------------------------------------------------------------------------------------------------------------------------------------------------------------------------------------------------------------------------------------------------------------------------------------------------------------------------------------------------------------------------------
>OK358497.1_Pestalotiopsis_sp._strain_CFCC_55891_translation_elongation_factor_1-alpha_(tef1)_gene_partial_cds
--------------------------------------------------------------------------------------------AGAAGTTCGAGAAGGTTAGTCATCCTCAC------GAT-CCCATCATTCC-----------------------------ATGCCCGCGTCA-----CTCTGTCCAAATCATCAGTTTG----------CGTGTCGAAAATC---------TTTT--------TTTT------CGCACCTG-CCCACAT----TCTC--TGACACTTA-CCCC---------GCCG-----------CACGACCCCG-CGGTGCAAACGC-AAAAATTTCTTA--TCACAGCCCCAC--CTCGCACTCCAAAAA---------TCAATGCACTCT-TCTGGA--CCCACATTGAGCA------------------TTGCTAACCCCGCC-AAATAGGAAGCCGCCGAGCTCGGTAAGGGTTCCTTCAAGTACGCATGGGTTCTTGACAAGCTCAAGGCCGAGCGTGAGCGTGGTATCACCATCGATATTGCT-CTCTGGAAGTTCGAGACCAACGAGTACAATGTCACCGTCATT-GGTTAGTATCCCCACCCGGA--TGGAGTGTCGA-GCATCCGATCGT-CGACTAACATTGCAACACAGATGCTCCCGGTCA-CCGTGACTTCATCAAGAACAT-GATG-------------------------------------------------------------------------------------------------------------------------------------------------------------------------------------------------------------------------------------------------------------------------------------------------------------------------------------------------------------------------------------------------------------------------------------------------------------------------------------------------------------
>OP185511.1_UNVERIFIED:_Pestalotiopsis_sp._RG-2022d_translation_elongation_factor_1-alpha-like_gene_partial_sequence
-----------------------------------------------------------------------------------------------------------------------GT------AAT---CATCTT------------CCA-----------------TCCTCATCATCA-T---CGCCTCGCAAA----CATTTT--CCAACC---GGTGCCGAGAATC----------T-G--------TTTT------CGCATCTG-CCCATTT----TCCC--AGACACTTA-CCCC---------GCCG-----------CACGACCCCG-CGGTGCAAACG--AAAAATTTCTTA--TCACAGCCCCAC--ATCGCAC---AAACA-TTTTGGCAGCCATGCACTTT-CCAAGA--CCCACAATGAACAT-----------------TTGCTGACCCCGCC-AAATAGGAAGCCGCCGAGCTCGGAAAGGGTTCCTTCAAGTACGCATGGGTTCTTGACAAGCTCAAGGCCGAGCGTGAGCGTGGTATCACCATCGATATCGCT-CTCTGGAAGTTCGAGACCAACGAGTACAATGTCACCGTCATT-GGTTAGTATCCCTGTCCACA--CGATGTACCAT-GCATCTGAATGT-ATACTAACATGGCAACACAGATGCTCCCGGTCACCCGTGA---------------------------------------------------------------------------------------------------------------------------------------------------------------------------------------------------------------------------------------------------------------------------------------------------------------------------------------------------------------------------------------------------------------------------------------------------------------------------------------------------------------------------------
>KX895178.1_Pestalotiopsis_distincta_strain_LC3232_translation_elongation_factor_1-alpha_gene_partial_cds
------------------------------------------------------ATCTACAAGTGCGGTGGTATCGACAAGCGTACCATC-GAGAAGTTCGAGAAGGTTAGTCATCCTCGC------AAT-CCCATCAT-CC---------CCA-----------------TCCTCCTCATAA-T---CGCCTCGCAAA----CATTT---CCTCCC---GGTGCCGAAAATC----------C-G--------TTCG------CGCACCTG-CCCATTT----TTCC--AAACACTTA-CCCC---------GCCG-----------CACGACCCCG-CGGTGCAAACG--AAAAATTTCTTA--TCACAGCCCCAC--ATCGCAC---AAACA-TTTTGGCATCCATGCACGTT-CCATGA--CCCACCATGAACAA-----------------TTGCTGACCCCGCC-AAATAGGAAGCCGCCGAGCTCGGAAAGGGTTCCTTCAAGTACGCATGGGTTCTTGACAAGCTCAAGGCCGAGCGTGAGCGTGGTATCACCATTGATATCGCT-CTCTGGAAGTTCGAGACCAACGAGTACAATGTCACTGTCATT-GGTTAGTATCCCTGCTCACA--ACATGTATCAT-GTCTCCGAATTT-AGACTAACATTACGATCCAGACGCTCCCGGTCA-CCGTGATTTCATCAAGAACAT-GATTACTGGT---ACTTCCCAGGCCGACTGCGCCATTCTCATCATTGCC-----GCCGGCACTGGTGAGTTCGAGGCTGGTATCTCCAAGGATGGCCAGACTCGTGAGCACGCTCTGCTTGCCTTCACCCTGGGTGTCAAGCAGC--------TCATCGTTGCCATCAACAAGATGGACACTGCCAAGTGGTCCGAGGCCCGTTACAAGGAGATCA--TCAAGGAGACCTCCAACTTCATC--AAGAAGGTTGGCTACAACCCCAAGGAGGTTCCCTTCGT---------------CCCCATCTCCGGCTTCAACGGTGACAACATGTTGGACGAGACCACCAACGCC-CCCTGGTACAAGGGTTGGGAGAAGGAGGTCAAGGGTGTCAAGAAGGAGGGCAAGACTCTCTTCCAGGCCATTGACGCCATCAACCCCCCTAGCCGTCCCA------------------------------------------------
>KY464148.1_Pestalotiopsis_distincta_strain_LC8184_translation_elongation_factor_1-alpha_(tef1)_gene_partial_cds
--------------------------------------------------------------------------------------CATC-GAGAAGTTCGAGAAGGTTAGTCATCCTCGC------AAT-CCCATCAT-CC---------CCA-----------------TCCTCCTCATAA-T---CGCCTCGCAAA----CATTT---CCTCCC---GGTGCCGAAAATC----------C-G--------TTCG------CGCACCTG-CCCATTT----TTCC--AAACACTTA-CCCC---------GCCG-----------CACGACCCCG-CGGTGCAAACG--AAAAATTTCTTA--TCACAGCCCCAC--ATCGCAC---AAACA-TTTTGGCATCCATGCACGTT-CCATGA--CCCACCATGAACAA-----------------TTGCTGACCCCGCC-AAATAGGAAGCCGCCGAGCTCGGAAAGGGTTCCTTCAAGTACGCATGGGTTCTTGACAAGCTCAAGGCCGAGCGTGAGCGTGGTATCACCATTGATATCGCT-CTCTGGAAGTTCGAGACCAACGAGTACAATGTCACTGTCATT-GGTTAGTATCCCTGCTCACA--ACATGTATCAT-GTCTCCGAATTT-AGACTAACATTACGATCCAGACGCTCCCGGTCA-CCGTGATTTCATCAAGA----------------------------------------------------------------------------------------------------------------------------------------------------------------------------------------------------------------------------------------------------------------------------------------------------------------------------------------------------------------------------------------------------------------------------------------------------------------------------------------------------------------------
>KM199485.1_Pestalotiopsis_diploclisia_strain_CBS_115449_translation_elongation_factor_1-alpha_(tef1)_gene_partial_cds
----------------------------------------------------------------------------------------------AAGTTCGAGAAGGTTAGTCATGCTCAC------AGT-CCCATCAT-CC---------TCA--------------------TCACCATCA-T---CGCCTCGCAAA----CATTTT--CCAACC---GTTGCCGAAATTC----------T-G--------TTTT------CGCACCTG-CCCATTT----TCCC--AGACAATTA-CCCC---------GCCG-----------CACGACCCCG-CGGTGCAAACG--AAAAATTTCTTA--TCACAGCCCCAC--TTCACAC----AACA-TTTTGGCAGCCACGCACTTT-GCATGA--CCCACAATGAACAA-----------------TTGCTGACCCCGCC-AAATAGGAAGCCGCCGAGCTCGGAAAGGGTTCCTTCAAGTACGCATGGGTTCTTGACAAGCTCAAGGCCGAGCGTGAGCGTGGTATCACCATTGATATCGCT-CTCTGGAAGTTCGAGACCAACGAGTACAATGTCACCGTCATT-GGTTAGTATCCCTGTCCACA--GAAAGTATCAT-GTGTCCGAACTC-AGACTAACATCGCGATACAGACGCTCCCGGTCA-CCGTGATTTCATCAAGAACA-------------------------------------------------------------------------------------------------------------------------------------------------------------------------------------------------------------------------------------------------------------------------------------------------------------------------------------------------------------------------------------------------------------------------------------------------------------------------------------------------------------------
>KM199486.1_Pestalotiopsis_diploclisia_strain_CBS_115587_translation_elongation_factor_1-alpha_(tef1)_gene_partial_cds
--------------------------------------------------------------------------------------------AGAAGTTCGAGAAGGTTAGTCATGCTCAC------AGT-CCCATCAT-CC---------TCA--------------------TCACCATCA-T---CGCCTCGCAAA----CATTTT--CCAACC---GTTGCCGAAATTC----------T-G--------TTTT------CGCACCTG-CCCATTT----TCCC--AGACAATTA-CCCC---------GCCG-----------CACGACCCCG-CGGTGCAAACG--AAAAATTTCTTA--TCACAGCCCCAC--TTCACAC----AACA-TTTTGGCAGCCACGCACTTT-GCATGA--CCCACAATGAACAA-----------------TTGCTGACCCCGCC-AAATAGGAAGCCGCCGAGCTCGGAAAGGGTTCCTTCAAGTACGCATGGGTTCTTGACAAGCTCAAGGCCGAGCGTGAGCGTGGTATCACCATTGATATCGCT-CTCTGGAAGTTCGAGACCAACGAGTACAATGTCACCGTCATT-GGTTAGTATCCCTGTCCACA--GAAAGTATCAT-GTGTCCGAACTC-AGACTAACATCGCGATACAGACGCTCCCGGTCA-CCGTGATTTCATCAAGAACAT-G----------------------------------------------------------------------------------------------------------------------------------------------------------------------------------------------------------------------------------------------------------------------------------------------------------------------------------------------------------------------------------------------------------------------------------------------------------------------------------------------------------------
>MH554587.1_Pestalotiopsis_disseminata_strain_CBS_143904_translation_elongation_factor_1-alpha_(tef1)_gene_partial_cds
--------------------------------------------------------------------------------------------------------AGGTTAGTCATCCTCGC------AATCCCCACCAT-CC---------TCA--------------------TCCTCATCA-C------CTCCCAAA----CATTT---CCACACC--GGTGCCGAAAATC----------TGG--------TTTT------CGCACCTG-CCCATTT----TCCC--AGACACTTA-CCCC---------GCCG-----------CACGACCCCG-CGGTGCAAACG--AAAAATTTCTTA--TCACAGCCCCAC--ATCACAC---AAACA-TTTTGGCAGCCACGCACTTT-GCATGA--CCCACAATGAACAA-----------------TTGCTGACCCCGCC-AAATAGGAAGCCGCCGAGCTCGGAAAGGGTTCCTTCAAGTACGCATGGGTTCTTGACAAGCTCAAGGCCGAGCGTGAGCGTGGTATCACCATTGATATCGCT-CTCTGGAAGTTCGAGACCAACGAGTACAATGTCACCGTCATT-GGTTAGTATCCCTGCCCACA--CCATGCATCAT-GTCTTCAAACTCAAGACTAACCTTGCAATACAGACGCTCCCGGTCA-CCGTGATTTCATCAAGAACA-------------------------------------------------------------------------------------------------------------------------------------------------------------------------------------------------------------------------------------------------------------------------------------------------------------------------------------------------------------------------------------------------------------------------------------------------------------------------------------------------------------------
>JX399073.1_Pestalotiopsis_diversiseta_strain_MFLUCC12-0287_translation_elongation_factor_1_alpha_(tef1)_gene_partial_sequence
--------------------------------------------------CTTGATCTACAAGTGCGGTGGTATCGACAAGCGTACCATC-GAGAAGTTCGAGAAGGTTAGTCATCCTCAC------AAT-CCCATCAT-------------CA-----------------TCTTCATCACCA-T---CACCTCGCACA----CATTT---TCAACTC--AGTGCCGAAAATC------------A--------GTTT------CGCACCTG-CCCACAT----TCCC--AGACACTTA-CCCC---------GCCGCGTGGCCG---CACGACCCCG-CGGTGCAAACG--AAAAATTTCTTA--T--CAGCCCCAC--ATCACAC---AAACA-TTTTGGCGGCCATGCACTTT-TCGTAA--CCCACAATGAGCAA-----------------TTGCTGACCCTGCC-AAATAGGAAGCCGCCGAGCTCGGAAAGGGTTCCTTCAAGTACGCATGGGTTCTTGACAAGCTCAAGGCCGAGCGTGAGCGTGGTATCACCATCGATATCGCT-CTCTGGAAGTTCGAGACCAACGAGTACAATGTCACCGTCATT-GGTCAGTATCCCTGCCCACA--AGCTCTCTCAT-GGATCCGAACTC-ATACTAACATCGCAATATAGATGCTCCCGGTCA-CCGTGATTTCATCAAGAACAT-GATTACTGGT---ACCTCGCAGGCCGACTGCGCTATCCTCATCATTGCC-----GCTGGTACTGGTGAGTTCGAGGCTGGTATCTCCAAGGATGGCCAGACTCGTGAGCACGCTCTGCTTGCCTTCACCCTGGGTGTCAAGCAGC--------TCATCGTTGCCATCAACAAGATGGACACTGCCAAGTGGTCCGAGGCCCGTTACAAGGAGATCA--TCAAGGAGACCTCCAACTTCATC--AAGAAGGTTGGCTACAACCCCAAGGAGGTTCCCTTCGT---------------CCCCATCTCCGGTTTCAACGGTGACAACATGTTGGAGGAGACCACCAACGCC-CCCTGGTACAAGGGTTGGGAGAAGGAGGTCAAGGGTGTCAAGAAGGAGGGCAAGACCCTCTTCCAGGCCATTGACGCCATCAACCCCCCTAGCCGTCCTACCGAC-------------------------------------------
>MK975832.1_UNVERIFIED:_Pestalotiopsis_lushanensis_isolate_MFLUCC_14-0115_translation_elongation_factor_1-alpha-like_gene_partial_sequence
----------------------------------------------------------------------------------------------------GAGAAGGTTAGTCATCCTCAC------AAT-CCCATTCT-CC---------CCA----------------------TTCATCATT---CGTCTCGCAAA----CATTTT--CCAACTG--GGTGCCGAAAATC----------T-G--------TTTT------CGCACCTG-CCCATTT----TCCC--AGACACTTA-CCCC---------GCCG-----------CACGACCCCG-CGGTGCAAACG--AAAAATTTCTTA--TCACAGCCCCAC--ATCGCAC---AAACA-TTTTGGCAGCCATGCACTTT-CCATGA--CCCACAATGAACAA-----------------TTGCTGACCCCGCC-AAATAGGAAGCCGCCGAGCTCGGTAAGGGTC-------------------------------------------------------------------------------------------------------------------------------------------------------------------------------------------------------------------------------------------------------------------------------------------------------------------------------------------------------------------------------------------------------------------------------------------------------------------------------------------------------------------------------------------------------------------------------------------------------------------------------------------------------------------------------------------------------------------------------------------
>KP781880.1_Pestalotiopsissp._SM-2015c_translation_elongation_factor_1-alpha_(tef1)_gene_partial_cds
------------------------------------------------------------------------------------------------------------TAGTCATGCTCAC-------AT-CCCATCAT-CC--------------------------------TCATCATCA-T---CACCTCGCAAA----CATTT---CCACGCC--GGTGCCGAAAATC----------TGG--------TTTT------CGCACCTG-CCCATTT----TCCC--GGACACTTA-CCCC---------GCCG-----------CACGACCCCG-CGGTGCAAACG--AAAAATTTCTTA--TCATAGCCCCAC--ATCACAC---AAACA-TTTTGGCAGCCACGCACTTT-GCAAGA--CCCACAACGAACAA-----------------TTGCTGACCCCGCC-AAATAGGAAGCCGCCGAGCTCGGAAAGGGTTCCTTCAAGTACGCATGGGTTCTTGACAAGCTCAAGGCCGAGCGTGAGCGTGGTATCACCATTGATATCGCT-CTCTGGAAGTTCGAGACCAACGAGTACAATGTCACCGTCATT-GGTTAGTATCCCCGTCCACA--ACATGCATCAT-GTCTCCGAACTCAAGACTAACCTTGCCATACAGATGCTCCCGGTCA-CCGTGATTTCATCAAGA----------------------------------------------------------------------------------------------------------------------------------------------------------------------------------------------------------------------------------------------------------------------------------------------------------------------------------------------------------------------------------------------------------------------------------------------------------------------------------------------------------------------
>MT598644.1_UNVERIFIED:_Pestalotiopsis_dracaenae_isolate_HGUP4037_translation_elongation_factor_1-alpha-like_gene_partial_sequence
-----------------------------------------------------------------------------------------------------------------ATCCTCAT------------------------------------------------------CACCATCA-T---CGCCTCGCAAA----CATTTT--CCAACC---GTTGCCGAAATTC----------T-G--------TTTT------CGCACCTG-CCCATTT----TCCC--AGACAATTA-CCCC---------GCCG-----------CACGACCCCG-CGGTGCAAACG--AAAAATTTCTTA--TCACAGCCCCAC--TTCACAC----AACA-TTTTGGCAGCCACGCACTTT-GCATGA--CCCACAATGAACAA-----------------TTGCTGACCCCGCC-AAATAGGAAGCCGCCGAGCTCGGAAAGGGTTCCTTCAAGTACGCATGGGTTCTTGACAAGCTCAAGGCCGAGCGTGAGCGTGGTATCACCATTGATATCGCT-CTCTGGAAGTTCGAGACCAACGAGTACAATGTCACCGTCATT-GGTTAGTATCCCTGTCCACA--GAAAGTATCAT-GTGTCCGAACTC-AGACTAACATCGCGATACAGACGCTCCCGGTCA-CCGTGATTTCATCAAGA----------------------------------------------------------------------------------------------------------------------------------------------------------------------------------------------------------------------------------------------------------------------------------------------------------------------------------------------------------------------------------------------------------------------------------------------------------------------------------------------------------------------
>MN962732.1_Pestalotiopsis_dracaenicola_strain_MFLUCC_18-0913_translation_elongation_factor_1-alpha_(TEF-1)_gene_partial_cds
-----------------------------------------------------------------------------------------------------------------------------------CCCATCAT-CC---------TCA--------------------TCATCATCA-T---CGCCTCGCAAA----CATTT---CCAACC---GGTGCCGAAATTC----------T----------TTTT------CGCACCTG-CCCATTT----TTCC--AGACACTTA-CCCC---------GCCG-----------CACGACCCCG-CGGTGCAAACG--AAAAATTTCTTA--TCACAGCCCCAC--TTCACAC----AACA-TTTTGGCGGCCACGCACTTT-CCATGA--CCCACAATGAACAA-----------------TTGCTGACCCCGCC-AAATAGGAAGCCGCCGAGCTCGGTAAGGGTTCCTTCAAGTACGCATGGGTTCTTGACAAGCTCAAGGCCGAGCGTGAGCGTGGTATCACCATTGATATCGCT-CTCTGGAAGTTCGAGACCAACGAGTACAATGTCACCGTCATT-GGTTAGTATCCCTGTCCACA--GAATGTATCAT-GTGTCCGAACTC-AGACTAACATCGCAATACAGACGCTCCCGGTCA-CCGTGATTTCATCAAGAACAT------------------------------------------------------------------------------------------------------------------------------------------------------------------------------------------------------------------------------------------------------------------------------------------------------------------------------------------------------------------------------------------------------------------------------------------------------------------------------------------------------------------
>MW417119.1_Pestalotiopsis_endophytica_strain_MFLUCC_18-0932_translation_elongation_factor_1-alpha_(tef1)_gene_partial_cds
----------------------------------------------------------------------------------------------------------------GATCTCCCC------CAT-CC----AT-TC---------CCA-----------------TCCTTATCATTA-T---CACCTCGCAAA----TATTGT--CCGACT---GGTGCCGAAAATA----------T-G--------TTTT------CGCACCTG-CCCATTT----TCCC--AGACACTTA-CCCC---------GCCG-----------CACGACCCCG-CGGTGCAAACG--AAAAATTTCTTA--TCACAGCCCCAC--ATCGCAC---AAACA-TTTTGGCAGCCATGCACTTT-ACAAGA--CCCACAATGAACAA-----------------TTGCTGACCCCTCC-AAATAGGAAGCCGCCGAGCTCGGAAAGGGTTCCTTCAAGTACGCATGGGTCCTTGACAAGCTCAAGGCCGAGCGTGAGCGTGGTATCACCATTGATATCGCT-CTCTGGAAGTTCGAGACCAACGAGTACAATGTCACCGTCATT-GGTTAGTGTCCCTGTCCACA--CGATGTATCAT-GCATCCGAACGT-ACACTAACATGGCAATACAGATGCTCCCGGTCA-CCGTGATTTCATCAAGA----------------------------------------------------------------------------------------------------------------------------------------------------------------------------------------------------------------------------------------------------------------------------------------------------------------------------------------------------------------------------------------------------------------------------------------------------------------------------------------------------------------------
>KC537814.1_Pestalotiopsis_sp._MS-2013b_strain_OP023_translation_elongation_factor_1_alpha_(tef)_gene_partial_sequence
--------------------------------------------------CTTGATCTACAAGTGCGGTGGTATCGACAAGCGTACCATC-GAGAAGTTCGAGAAGGTTGGTTATCCTCAA------AAT-CCCATCAT-------------CA-----------------TGCCCATCATCG-----CCTCCCTCAAA----TATTT---TCAACTC--GGTGCCGAGAACC---------AT----------TATT------CGCACCTG-CCCACAT----TCTCTGACACACTTA-CCCC---------GCCG-----------CGCGACCCCG-CGGTGCAAACG--AAAAATTTCTTA--TCACAGCCCCAC--CTCGCAC---AAACA-TTTTCGCAGCCATGCATCTC--CATGA--TCCACAATGAGCAA-----------------CTGCTGACCCCGCC-AAACAGGAAGCCGCCGAGCTCGGTAAGGGTTCCTTCAAGTACGCCTGGGTTCTTGACAAGCTCAAGGCCGAGCGTGAGCGTGGTATCACCATCGATATCGCT-CTCTGGAAGTTCGAGACCAACGAGTACAATGTCACCGTCATT-GGTTAGTCTACCCGTCCACA--AGAAGGATCAT-TCATCCGACATC-ATACTAACATGGCAATACAGACGCTCCCGGTCA-CCGTGACTTCATCAAGAACAT-GATTACTGGT---ACCTCGCAGGCTGACTGCGCTATCCTCATCATTGCC-----GCCGGTACTGGTGAGTTCGAGGCTGGTATCTCCAAGGATGGCCAGACTCGTGAGCACGCTCTGCTTGCCTTCACCCTGGGTGTTAAGCAGC--------TCATCGTTGCCATCAACAAGATGGACACTGCCAAGTGGTCCGAGGCCCGTTACAAGGAGATCA--TCAAGGAGACCTCCAACTTCATC--AAGAAGGTTGGCTACAACCCCAAGGAGGTTCCCTTCGT---------------CCCCATCTCCGGTTTCAACGGTGACAACATGTTGGAGGAGACCGCCAACGCT-CCCTGGTACAAGGGTTGGGAGAAGGAGGTCAAGGGTGTCAAGAAGGAGGGCAAGACTCTCTTCCAGGCCATTGACGCCATCAACCCCCCTAGCCGTCCCACCGAC-------------------------------------------
>MK977635.1_Pestalotiopsis_sp._strain_BRIP_66615_translation_elongation_factor_1-alpha_(tef1a)_gene_partial_cds
----------------------------------------------------------------------------------------------------GAGAAGGTTAGTCATCCTCGC------AAT-CCCATCAT-CC---------TCA--------------------TCATCATCA-T---CACCTCACAAA----CATTT---CCACACC--GGTGCCGAAAATC----------TGG--------TTTT------CGCACCTG-CCCATTT----TCCC--ATACACTTA-CCCC---------GCCG-----------CACGACCCCG-CGGTGCAAACG--AAAAATTTCTTA--TCATAGCCCCAC--ATCAC-----AAACA-TTTTGGCAGCCACGCACTCT-GCATGA--CCCACAATGAACAA-----------------TTGCTGACCCCGCC-AAATAGGAAGCCGCCGAGCTCGGAAAGGGTTCCTTCAAGTACGCATGGGTTCTTGACAAGCTCAAGGCCGAGCGTGAGCGTGGTATCACCATTGATATCGCT-CTCTGGAAGTTCGAGACCAACGAGTACAATGTCACCGTCATT-GGTTAGTATCCCTGCCCACA--ACTTGTGTCAT-GTCTCCGAACTCAAGACTAACCTTACAATACAGACGCTCCCGGTCA-CCGTGATTTCATCAAGAACAT-GAT--------------------------------------------------------------------------------------------------------------------------------------------------------------------------------------------------------------------------------------------------------------------------------------------------------------------------------------------------------------------------------------------------------------------------------------------------------------------------------------------------------------
>OQ718691.1_Pestalotiopsis_sp._strain_SAUCC230046_translation_elongation_factor_1-alpha_(tef1)_gene_partial_cds
------------------------------------------------------------------------------------------------------GAAGGTTAGTCATCCTCGC------AAT-CCCATCAT-CC---------TCA-----------------TCTTCATCATCA-T---CACCTCGCAAA----GATTT---CCACACC--GGTGCCGAAAATC----------T-G--------TTTT------CGCACCTG-CCCATTT----TCCC--AGACACTTA-CCCC---------GCCG-----------CACGACCCCG-CGGTGCAAACG--AAAAATTTCTTA--TCATAGCCCCAC--ATCAC-----AAACA-TTTTGGCAGCCACGCACTCT-GCATGA--CCCACAATGAACAA-----------------TTGCTGACCCCGCC-AAATAGGAAGCCGCTGAGCTCGG---------------------------------------------------------------------------------------------------------------------------------------------------------------------------------------------------------------------------------------------------------------------------------------------------------------------------------------------------------------------------------------------------------------------------------------------------------------------------------------------------------------------------------------------------------------------------------------------------------------------------------------------------------------------------------------------------------------------------------------------------
>ON005047.1_Pestalotiopsis_sp._strain_CFCC_57359_translation_elongation_factor_1-alpha_(tef1)_gene_partial_cds
---------------------------------------------------------------------------------------------------CGAGAAGGTTAGTCATCATCGC-------ATTCCCATCAT-CC---------TCA--------------------TCCTCATCA-C------CTCGCAAA----CATTT---CCACACT--GGTGCCGAAAATC----------TGG--------TTTT------CGCACCTG-CCCATTT----TCCC--AGACACTTA-CCCC---------GCCG-----------CACGACCCCG-CGGTGCAAACG--AAAAATTTCTTA--TCACAGCCCCAC--ATCACAC---AAACA-TTTTGGCAGCCACGCACTTT-GCATGA--CCCACAATGAACAA-----------------TTGCTGACCCCGCC-AAATAGGAAGCCGCCGAGCTCGGAAAGGGTTCCTTCAAGTACGCATGGGTTCTTGACAAGCTCAAGGCCGAGCGTGAGCGTGGTATCACCATTGATATCGCT-CTCTGGAAGTTCGAGACCAACGAGTACAATGTCACCGTCATT-GGTTAGTATCCCTGCCCACA--CCATGCATCAT-GTCTTCGAACTCAAGACTAATCTTGCAATACAGACGCTCCCGGTCA-CCGTGATTTCATCAAGAACAT-GA---------------------------------------------------------------------------------------------------------------------------------------------------------------------------------------------------------------------------------------------------------------------------------------------------------------------------------------------------------------------------------------------------------------------------------------------------------------------------------------------------------------
>ON005048.1_Pestalotiopsis_sp._strain_CFCC_57360_translation_elongation_factor_1-alpha_(tef1)_gene_partial_cds
---------------------------------------------------------------------------------------------------CGAGAAGGTTAGTCATCATCGC------ATT-CCCATCAT-CC---------TCA--------------------TCCTCATCA-C------CTCGCAAA----CATTT---CCACACT--GGTGCCGAAAATC----------TGG--------TTTT------CGCACCTG-CCCATTT----TCCC--AGACACTTA-CCCC---------GCCG-----------CACGACCCCG-CGGTGCAAACG--AAAAATTTCTTA--TCACAGCCCCAC--ATCACAC---AAACA-TTTTGGCAGCCACGCACTTT-GCATGA--CCCACAATGAACAA-----------------TTGCTGACCCCGCC-AAATAGGAAGCCGCCGAGCTCGGAAAGGGTTCCTTCAAGTACGCATGGGTTCTTGACAAGCTCAAGGCCGAGCGTGAGCGTGGTATCACCATTGATATCGCT-CTCTGGAAGTTCGAGACCAACGAGTACAATGTCACCGTCATT-GGTTAGTATCCCTGCCCACA--CCATGCATCAT-GTCTTCGAACTCAAGACTAATCTTGCAATACAGACGCTCCCGGTCA-CCGTGATTTCATCAAGAACAT-GA---------------------------------------------------------------------------------------------------------------------------------------------------------------------------------------------------------------------------------------------------------------------------------------------------------------------------------------------------------------------------------------------------------------------------------------------------------------------------------------------------------------
>ON005046.1_Pestalotiopsis_sp._strain_CFCC_54440_translation_elongation_factor_1-alpha_(tef1)_gene_partial_cds
---------------------------------------------------------------------------------------------------CGAGAAGGTTAGTCATCATCGC------ATT-CCCATCAT-CC---------TCA--------------------TCCTCATCA-C------CTCGCAAA----CATTT---CCACACT--GGTGCCGAAAATC----------TGG--------TTTT------CGCACCTG-CCCATTT----TCCC--AGACACTTA-CCCC---------GCCG-----------CACGACCCCG-CGGTGCAAACG--AAAAATTTCTTA--TCACAGCCCCAC--ATCACAC---AAACA-TTTTGGCAGCCACGCACTTT-GCATGA--CCCACAATGAACAA-----------------TTGCTGACCCCGCC-AAATAGGAAGCCGCCGAGCTCGGAAAGGGTTCCTTCAAGTACGCATGGGTTCTTGACAAGCTCAAGGCCGAGCGTGAGCGTGGTATCACCATTGATATCGCT-CTCTGGAAGTTCGAGACCAACGAGTACAATGTCACCGTCATT-GGTTAGTATCCCTGCCCACA--CCATGCATCAT-GTCTTCGAACTCAAGACTAATCTTGCAATACAGACGCTCCCGGTCA-CCGTGATTTCATCAAGAACAT-GA---------------------------------------------------------------------------------------------------------------------------------------------------------------------------------------------------------------------------------------------------------------------------------------------------------------------------------------------------------------------------------------------------------------------------------------------------------------------------------------------------------------
>JQ683740.1_UNVERIFIED:_Pestalotiopsis_sp._SSNM-2012_translation_elongation_factor-1_alpha-like_gene_partial_sequence
---------------------------------------------------CTTGATCTACAGTGCGGTGGTATCGACAAGCGTACCATC-GAGAAGTTCGAGAAGGTTAGTTATCCTCAC------AAT-CCCATCAT-CC--------------------------------TCACCATCA-T---TGCCTCGCAAA----CATTT---CCAAACC--GGCGTCGAAAATC----------TGGTGTGTT--TTTT------CGCGCCTG-CCCACAT----TCCC--AGACACTTA-CCCC---------GCCG-----------CACGACCCCG-CGGTGCAAACG--AAAAATTTCTTA--TCACAGCCCCAC--ATCGCAC---AAACA-TTCTGGCAGCCATGAACTTT-ACATAA--CCCAT-ACGAGCAT-----------------CTGCTGACCCCGCC-AAATAGGAAGCCGCCGAGCTCGGAAAGGGTTCCTTCAAGTACGCATGGGTTCTTGACAAGCTCAAGGCCGAGCGTGAGCGTGGTATCACCATCGATATCGCT-CTCTGGAAGTTCGAGACCAACGAGTACAATGTCACCGTCATT-GGTTAGTATCCCTGTCCACA--ACATCCGACAT-GCATCCAAAATC-AGACTAACACGGCACCACAGATGCTCCCGGTCA-CCGTGATTTCATCAAGAACAT-GATTACTGGT---ACCTCGCAGGCCGACTGCGCTATCCTCATCATTGCC-----GCTGGTACTGGTGAGTTCGAGGCTGGTATCTCCAAGGATGGCCAGACTCGTGAGCACGCTCTGCTTGCCTTCACCCTGGGTGTCAAGCAGC--------------TCATCGTTGCCATCAACAAGACTGCCAAGTGGTCCGAGGCCCGCTACAAGGAGATCA--TCAAGGAGACCTCCAACTTCATC--AAGAAGGTTGGCTACAACCCCAAGGAGGTTCCCTTCGT---------------CCCCATCTCCGGCTTCAACGGTGACAACATGTTGGAGGAGACCACCAACGCC-CCCTGGTACAAGGGTTGGGAGAAGGAGGTCAAGGGTGTCAAGAAGGAGGGCAAGACCCTCTTCCAGGCCATTGACGCCATCAACCCCCCTAGCCGTCCCACCGAC-------------------------------------------
>OP185512.1_UNVERIFIED:_Pestalotiopsis_sp._RG-2022b_translation_elongation_factor_1-alpha-like_gene_partial_sequence
-----------------------------------------------------------------------------------------------------------------------------------ACCATCAT-TC---------CCA-----------------TCATCATCATCG-T---CGCCTTGCGAA----CATTTC--CCAACC---GGTGCCGAAATTC----------T-G--------TTTT------CGCACCTG-CCCACTT----TCCC--AGACACTTA-CCCC---------GCCG-----------CACGACCCCG-CGGTGCAAACG--AAAAATTTCTTA--TCACAGCCCCAC--ATCGCAC---AAACA-TTTTGGCAGCCATGCACTTT-CCATGA--CCCACAATGAACCA-----------------TTGCTGACCCCGCC-AAATAGGAAGCCGCCGAGCTCGGAAAGGGTTCCTTCAAGTACGCATGGGTTCTTGACAAGCTCAAGGCCGAGCGTGAGCGTGGTATCACCATTGATATCGCT-CTCTGGAAGTTCGAGACCAACGAGTACAATGTCACCGTCATT-GGTTAGTATCCCTGTCTACA--CAATGTACCAT-GCATCCGACCTT-GTACTAACATGGCAATCCAGATGCTCCCGGTCA-CCGTGATTTCATCAAGAACAT-GATACGGGG--------------------------------------------------------------------------------------------------------------------------------------------------------------------------------------------------------------------------------------------------------------------------------------------------------------------------------------------------------------------------------------------------------------------------------------------------------------------------------------------------------
>MH809389.1_Pestalotiopsis_formosana_isolate_NTUCC_17-009_translation_elongation_factor_1-alpha_(TEF-1)_gene_partial_cds
---------------------------------------------------------------------------------------------------------------------------------A-TCTATCAT-CC---------TCA-----------------TCTTCATCATCA-T---CACCTCGCAAA----GATTT---CCACACC--GGTGCCGAAAATC----------T-G--------TTTT------CGCACCTG-CCCATTT----TCCC--AGACACTTA-CCCC---------GCCG-----------CACGACCCCG-CGGTGCAAACG--AAAAATTTCTTA--TCATAGCCCCAC--ATCAC-----AAACA-TTTTGGCAGCCACGCACTCT-GCATGA--CCCACAATGAACAA-----------------TTGCTGACCCCGCC-AAATAGGAAGCCGCTGAGCTCGGAAAGGGTTCCTTCAAGTACGCATGGGTTCTTGACAAGCTCAAGGCCGAGCGTGAGCGTGGTATCACCATTGATATCGCT-CTCTGGAAGTTCGAGACCAACGAGTACAATGTCACCGTCATT-GGTTAGTATCCCTGCCCACA--ACATGTGTCAT-GTCTCCGAACTCAAGACTAACCTTACAATACAGACGCTCCCGGTCA-CCGTGATTTCATCAAGAACAT-G----------------------------------------------------------------------------------------------------------------------------------------------------------------------------------------------------------------------------------------------------------------------------------------------------------------------------------------------------------------------------------------------------------------------------------------------------------------------------------------------------------------
>KC537812.1_Pestalotiopsis_sp._MS-2013c_strain_OP137_translation_elongation_factor_1_alpha_(tef)_gene_partial_sequence
--------------------------------------------------CTTGATCTACAAGTGCGGTGGTATCGACAAGCGTACCATC-GAGAAGTTCGAGAATGTTAGTCATCCTCAA------AAT-CCCATCAT------------------------------------CATCACCA-T---CACCTGGCACG----CATTT---CCAACGC--GGTGCCGAAAATC-----------AG--------TTTT------CGCACTTG-CCCATAT----TCCC--AGACACTTA-CCCC---------GCCGCGTGGCCG---CACGACCCCG-CGATGCAAACG--AAAAATTTCTTA--T--CAGCCCCAC--ATCGCAC---AAACA-TTTTGGCAGCCATGCACTTT-TCATAA--TCCACAATGAGCAA-----------------TTGCTGACCCCGTC-AAATAGGAAGCCGCCGAGCTCGGTAAGGGTTCCTTCAAGTACGCATGGGTTCTTGACAAGCTCAAGGCCGAGCGTGAGCGTGGTATCACCATCGATATCGCT-CTCTGGAAGTTCGAGACCAACGAGTACAATGTCACCGTCATT-GGTCAGTATCCCTGTCCACT--AGCTGTTGCAT-GCATCCGAACTC-AGACTAATATGGCAATATAGATGCTCCCGGTCA-CCGTGATTTCATCAAGAACAT-GATTACTGGT---ACCTCGCAGGCCGACTGCGCTATCCTCATCATTGCC-----GCTGGTACTGGTGAGTTCGAGGCTGGTATCTCCAAGGATGGCCAGACTCGTGAGCACGCTCTGCTTGCCTTCACCCTGGGTGTCAAGCAGC--------TTATCGTTGCCATCAACAAGATGGACACTGCCAAGTGGTCCGAGGCCCGTTACAAGGAGATCA--TCAAGGAGACCTCCAACTTCATC--AAGAAGGTTGGCTACAACCCCAAGGAGGTTCCCTTCGT---------------CCCTATCTCCGGCTTCAACGGCGACAACATGTTGGAGGAGACCAGCAACGCC-CCCTGGTACAAGGGTTGGGAGAAGGAGGTCAAGGGTGTCAAGAAGGAGGGCAAGACCCTCTTCCAGGCCATTGACGCCATCAACCCCCCTAGCCGTCCCACCGAC-------------------------------------------
>LC311591.1_Pestalotiopsis_sp._tef1_gene_partial_sequence_strain:_Pes6
---------------------------------TCCACCACTACCGGTCACTTGATCTACAAGTGCGGTGGTATCGACAAGCGTACCATC-GAGAAGTTCGAGAAGGTTAGTCATCCTCAA------AAT-CCCATCAT------------------------------------CATCACCA-T---CACCTGGCACG----CATTT---TCAACGC--GGTGCCGAAAATC-----------AG--------TTTT------CGCACTTG-CCCATAT----TCCC--AGACACTTA-CCCC---------GCCGCGTGGCCG---CACGACCCCG-CGATGCAAACG--AAAAATTTCTTA--T--CAGCCCCAC--ATCGCAC---AAACA-TTTTGGCAGCCATGCACTTT-TCATAA--TCCACAATGAGCAA-----------------TTGCTGACCCCGTC-AAATAGGAAGCCGCCGAGCTCGGTAAGGGTTCCTTCAAGTACGCATGGGTTCTTGACAAGCTCAAGGCCGAGCGTGAGCGTGGTATCACCATCGATATCGCT-CTCTGGAAGTTCGAGACCAACGAGTACAATGTCACCGTCATT-GGTCAGTATCCCTGTCCACT--AGCTGTTGCAT-GCATCCGAACTC-AGACTAATATGGCAATATAGATGCTCCCGGTCA-CCGTGATTTCATCAAGAACAT-GATTACTGGT---ACCTCGCAGGCCGACTGCGCTATCCTCATCATTGCC-----GCTGGTACTGGTGAGTTCGAGGCTGGTATCTCCAAGGATGGCCAGACTCGTGAGCACGCTCTGCTTGCCTTCACCCTGGGTGTCAAGCAGC--------TCATCGTTGCCATCAACAAGATGGACACTGCCAAGTGGTCCGAGGCCCGTTACAAGGAGATCA--TCAAGGAGACCTCCAACTTCATC--AAGAAGGTTGGCTACAACCCCAAGGAGGTTCCCTTCGT---------------CCCTATCTCCGGCTTCAACGGCGACAACATGTTGGAGGAGACCAGCAACGCC-CCCTGGTACAAGGGTTGGGAGAAGGAGGTCAAGGGTGTCAAGAAGGAGGGCAAGACCCTCTTCCAGGCCATTGACGCCATCAACCCCCCTAGCCGTCCCACCGACAAGCCCCTCCGTCTTCCTCTCCAGGATGTC-------------
>KU926712.1_Pestalotiopsis_sp._DBP2015_strain_E-72-02_translation_elongation_factor_1_alpha_(tef1)_gene_partial_cds
--------------------------------------------------------------------------------------TCATCGAGAAGTTCGAGAAGGTTAGTCATCCTCGC------CAT-CCCATCAT-CC---------TCA-----------------TCCTCATCATCA-T---CACTTCGCAAA----CATTTC--CCACACC--GGTGTCGAAAATC----------TGG--------TTTT------CGCACCTG-CCCATTT----TCTC--AGACACTTA-CCCC---------GCCG-----------CACGACCCCG-CGGTGCAAACG--AAAAATTTCTTA--TCACAGCCCCAC--ATCAC-----AAACA-TTTTGGCAGCCACGCACCTT-GCATGA--CCCACAATGAACAA-----------------TTGCTGACCCCGCC-AAATAGGAAGCCGCCGAGCTCGGAAAGGGTTCCTTCAAGTACGCATGGGTTCTTGACAAGCTCAAGGCCGAGCGTGAGCGTGGTATCACCATTGATATCGCT-CTCTGGAAGTTCGAGACCAACGAGTACAATGTCACCGTCATT-GGTTAGTATCCCTGCCCACA--ATATGTGTCAT-GTCTCTGAACTCAAGACTAACCTTGCAATACAGACGCTCCCGGTCA-CCGTGATTTCATCAAGAACAT-GAT--------------------------------------------------------------------------------------------------------------------------------------------------------------------------------------------------------------------------------------------------------------------------------------------------------------------------------------------------------------------------------------------------------------------------------------------------------------------------------------------------------------
>KU926713.1_Pestalotiopsis_sp._DBP2015_strain_E-72-03_translation_elongation_factor_1_alpha_(tef1)_gene_partial_cds
--------------------------------------------------------------------------------------TCATCGAGAAGTTCGAGAAGGTTAGTCATCCTCGC------CAT-CCCATCAT-CC---------TCA-----------------TCCTCATCATCA-T---CACTTCGCAAA----CATTTC--CCACACC--GGTGTCGAAAATC----------TGG--------TTTT------CGCACCTG-CCCATTT----TCTC--AGACACTTA-CCCC---------GCCG-----------CACGACCCCG-CGGTGCAAACG--AAAAATTTCTTA--TCACAGCCCCAC--ATCAC-----AAACA-TTTTGGCAGCCACGCACCTT-GCATGA--CCCACAATGAACAA-----------------TTGCTGACCCCGCC-AAATAGGAAGCCGCCGAGCTCGGAAAGGGTTCCTTCAAGTACGCATGGGTTCTTGACAAGCTCAAGGCCGAGCGTGAGCGTGGTATCACCATTGATATCGCT-CTCTGGAAGTTCGAGACCAACGAGTACAATGTCACCGTCATT-GGTTAGTATCCCTGCCCACA--ATATGTGTCAT-GTCTCTGAACTCAAGACTAACCTTGCAATACAGACGCTCCCGGTCA-CCGTGATTTCATCAAGAACAT-GAT--------------------------------------------------------------------------------------------------------------------------------------------------------------------------------------------------------------------------------------------------------------------------------------------------------------------------------------------------------------------------------------------------------------------------------------------------------------------------------------------------------------
>KU926714.1_Pestalotiopsis_sp._DBP2015_strain_E-72-04_translation_elongation_factor_1_alpha_(tef1)_gene_partial_cds
--------------------------------------------------------------------------------------TCATCGAGAAGTTCGAGAAGGTTAGTCATCCTCGC------CAT-CCCATCAT-CC---------TCA-----------------TCCTCATCATCA-T---CACTTCGCAAA----CATTTC--CCACACC--GGTGTCGAAAATC----------TGG--------TTTT------CGCACCTG-CCCATTT----TCTC--AGACACTTA-CCCC---------GCCG-----------CACGACCCCG-CGGTGCAAACG--AAAAATTTCTTA--TCACAGCCCCAC--ATCAC-----AAACA-TTTTGGCAGCCACGCACCTT-GCATGA--CCCACAATGAACAA-----------------TTGCTGACCCCGCC-AAATAGGAAGCCGCCGAGCTCGGAAAGGGTTCCTTCAAGTACGCATGGGTTCTTGACAAGCTCAAGGCCGAGCGTGAGCGTGGTATCACCATTGATATCGCT-CTCTGGAAGTTCGAGACCAACGAGTACAATGTCACCGTCATT-GGTTAGTATCCCTGCCCACA--ATATGTGTCAT-GTCTCTGAACTCAAGACTAACCTTGCAATACAGACGCTCCCGGTCA-CCGTGATTTCATCAAGAACAT-GAT--------------------------------------------------------------------------------------------------------------------------------------------------------------------------------------------------------------------------------------------------------------------------------------------------------------------------------------------------------------------------------------------------------------------------------------------------------------------------------------------------------------
>KU926715.1_Pestalotiopsis_sp._DBP2015_strain_E-72-06_translation_elongation_factor_1_alpha_(tef1)_gene_partial_cds
--------------------------------------------------------------------------------------TCATCGAGAAGTTCGAGAAGGTTAGTCATCCTCGC------CAT-CCCATCAT-CC---------TCA-----------------TCCTCATCATCA-T---CACTTCGCAAA----CATTTC--CCACACC--GGTGTCGAAAATC----------TGG--------TTTT------CGCACCTG-CCCATTT----TCTC--AGACACTTA-CCCC---------GCCG-----------CACGACCCCG-CGGTGCAAACG--AAAAATTTCTTA--TCACAGCCCCAC--ATCAC-----AAACA-TTTTGGCAGCCACGCACCTT-GCATGA--CCCACAATGAACAA-----------------TTGCTGACCCCGCC-AAATAGGAAGCCGCCGAGCTCGGAAAGGGTTCCTTCAAGTACGCATGGGTTCTTGACAAGCTCAAGGCCGAGCGTGAGCGTGGTATCACCATTGATATCGCT-CTCTGGAAGTTCGAGACCAACGAGTACAATGTCACCGTCATT-GGTTAGTATCCCTGCCCACA--ATATGTGTCAT-GTCTCTGAACTCAAGACTAACCTTGCAATACAGACGCTCCCGGTCA-CCGTGATTTCATCAAGAACAT-GAT--------------------------------------------------------------------------------------------------------------------------------------------------------------------------------------------------------------------------------------------------------------------------------------------------------------------------------------------------------------------------------------------------------------------------------------------------------------------------------------------------------------
>ON221520.1_Pestalotiopsis_guangdongensis_strain_ZHKUCC_22_0016_translation_elongation_factor_1-alpha_(tef1)_gene_partial_cds
--------------------------------------------------------------------------------------------------TCGAGAAGGTTAGTCATCCTCAC------AAT-CCCATCA-------------TGA------------------------CATCCATGGCCTCCCATCGAC----CATCTC--CCACTC---GATGTCGAAAATATTT-------TCG--------TTTT------CGCACCTT-CCCACAT--TTTCCC------ACTTA-CCCC---------GCCGCATGGCCG---CACGACCCCG-CGGTGCAAACG--AAAAAATTCTTA--T--CAGCCCCAC--CTCGCAC---AAACA-TTTTGGCAGCCACGCACTTC--CACGA--CCCATCTTGAGCCA-----------------TTGCTGACCCCGCC-AAACAGGAAGCCGCCGAGCTCGGTAAGGGTTCCTTCAAGTAA---------------------------------------------------------------------------------------------------------------------------------------------------------------------------------------A----------------------------------------------------------------------------------------------------------------------------------------------------------------------------------------------------------------------------------------------------------------------------------------------------------------------------------------------------------------------------------------------------------------------------------------------------------------------------------------------------------------------------------------
>OK358498.1_Pestalotiopsis_sp._strain_CFCC_54308_translation_elongation_factor_1-alpha_(tef1)_gene_partial_cds
--------------------------------------------------------------------------------------------AGAAGTTCGAGAAGGTTAGTCATCCTCGC------AATCCCCATCAT-CC---------TCA-----------------TCGTCATCCTCA-T---CACCTCCCAAA----CATTT---CCACACC--GGTCCCGAAAATT----------TGG--------TTTT------CGCACCTG-CCCATTT----TCCC--CGACACTTA-CCCC---------GCCG-----------CACGACCCCG-CGGTGCAAACG--AAAAATTTCTTA--TCACAGCCCCAC--ATCACAC---AAACA-TTTTGGCAGCCACGCACTTT-GCATGA--CCCATAATGAACAA-----------------TTGCTGACCCCGCC-AAATAGGAAGCCGCCGAGCTCGGAAAGGGTTCCTTCAAGTACGCATGGGTTCTTGACAAGCTCAAGGCCGAGCGTGAGCGTGGTATCACCATTGATATCGCT-CTCTGGAAGTTCGAGACCAACGAGTACAATGTCACCGTCATT-GGTTAGTATCCCTGCCCACA--CCATGCATCAT-GTCTTCGAACTCAAGACTAACCTTGCAATACAGACGCTCCCGGTCA-CCGTGATTTCATCAAGAACAT-G----------------------------------------------------------------------------------------------------------------------------------------------------------------------------------------------------------------------------------------------------------------------------------------------------------------------------------------------------------------------------------------------------------------------------------------------------------------------------------------------------------------
>OK358499.1_Pestalotiopsis_sp._strain_CFCC_54300_translation_elongation_factor_1-alpha_(tef1)_gene_partial_cds
--------------------------------------------------------------------------------------------AGAAGTTCGAGAAGGTTAGTCATCCTCGC------AATCCCCATCAT-CC---------TCA-----------------TCGTCATCCTCA-T---CACCTCCCAAA----CATTT---CCACACC--GGTCCCGAAAATT----------TGG--------TTTT------CGCACCTG-CCCATTT----TCCC--CGACACTTA-CCCC---------GCCG-----------CACGACCCCG-CGGTGCAAACG--AAAAATTTCTTA--TCACAGCCCCAC--ATCACAC---AAACA-TTTTGGCAGCCACGCACTTT-GCATGA--CCCATAATGAACAA-----------------TTGCTGACCCCGCC-AAATAGGAAGCCGCCGAGCTCGGAAAGGGTTCCTTCAAGTACGCATGGGTTCTTGACAAGCTCAAGGCCGAGCGTGAGCGTGGTATCACCATTGATATCGCT-CTCTGGAAGTTCGAGACCAACGAGTACAATGTCACCGTCATT-GGTTAGTATCCCTGCCCACA--CCATGCATCAT-GTCTTCGAACTCAAGACTAACCTTGCAATACAGACGCTCCCGGTCA-CCGTGATTTCATCAAGAACAT------------------------------------------------------------------------------------------------------------------------------------------------------------------------------------------------------------------------------------------------------------------------------------------------------------------------------------------------------------------------------------------------------------------------------------------------------------------------------------------------------------------
>KM199504.1_Pestalotiopsis_grevilleae_strain_CBS_114127_translation_elongation_factor_1-alpha_(tef1)_gene_partial_cds
---------------------------------------------------------------------------------------CATCGAGAAGTTCGAGAAGGTTAGTCATACTCGC------AAT-CCCATCAT-CC---------CCA-----------------TGCTCATCATCA-T---CACCTCGCAAA----CATTT---CCACACC--GGTGCCGAAAATC----------TGG--------TTTT------CGCACCTG-CCCATTT----TCCC--AGACACTTA-CCCC---------GCCG-----------CACGACCCCG-CGGTGCAAACG--AAAAATTTCTTA--TCACAGCCCCAC--ATCACAC---AAACA-TTTTGGCAGCCACGCACTTT-GTATGA--CCCACAATGAACAA-----------------TTGCTGACCCCGCC-AAATAGGAAGCCGCCGAGCTCGGAAAGGGTTCCTTCAAGTACGCATGGGTTCTTGACAAGCTCAAGGCCGAGCGTGAGCGTGGTATCACCATTGATATCGCT-CTCTGGAAGTTCGAGACCAACGAGTACAATGTCACCGTCATT-GGTTAGTATCCCTGCCCACA--ACATGCATCAT-GTCTCCGAACTCAAGACTAATCTTGCAATACAGACGCTCCCGGTCA-CCGTGATTTCATCAAGAACAT-GAT--------------------------------------------------------------------------------------------------------------------------------------------------------------------------------------------------------------------------------------------------------------------------------------------------------------------------------------------------------------------------------------------------------------------------------------------------------------------------------------------------------------
>ON005052.1_Pestalotiopsis_sp._strain_CFCC_54803_translation_elongation_factor_1-alpha_(tef1)_gene_partial_cds
---------------------------------------------------------------------------------------------------CGAGAAGGTTAGTCATCCTCAC------GAT-CCCATCATTCC-----------------------------ATGCCCGCGTCA-----CTCTGTCCAAATCATCAGTTTG----------CGTGTCGAAAATC--------TTTTT--------TTTT------CGCACCTG-CCCACAT----TCTC--TGACACTTA-CCCC---------GCCG-----------CACGACCCCG-CGGTGCAAACGC-AAAAATTTCTTA--TCACAGCCCCAC--CTCGCACTCCAAAAA---------TCAATGCACTCT-TCTGGA--CCCACATTGAGCA------------------TTGCTAACCCCGCC-AAATAGGAAGCCGCCGAGCTCGGTAAGGGTTCCTTCAAGTACGCATGGGTTCTTGACAAGCTCAAGGCCGAGCGTGAGCGTGGTATCACCATCGATATTGCT-CTCTGGAAGTTCGAGACCAACGAGTACAATGTCACCGTCATT-GGTTAGTATCCCCACCCGGA--TGGAGTGTCGA-GCATCCGATCGT-CGACTAACATTGCAACACAGATGCTCCCGGTCA-CCGTGACTTCATCAAGAACAT-G----------------------------------------------------------------------------------------------------------------------------------------------------------------------------------------------------------------------------------------------------------------------------------------------------------------------------------------------------------------------------------------------------------------------------------------------------------------------------------------------------------------
>ON005053.1_Pestalotiopsis_sp._strain_CFCC_57364_translation_elongation_factor_1-alpha_(tef1)_gene_partial_cds
---------------------------------------------------------------------------------------------------CGAGAAGGTTAGTCATCCTCAC------GAT-CCCATCATTCC-----------------------------ATGCCCGCGTCA-----CTCTGTCCAAATCATCAGTTTG----------CGTGTCGAAAATC--------TTTTT--------TTTT------CGCACCTG-CCCACAT----TCTC--TGACACTTA-CCCC---------GCCG-----------CACGACCCCG-CGGTGCAAACGC-AAAAATTTCTTA--TCACAGCCCCAC--CTCGCACTCCAAAAA---------TCAATGCACTCT-TCTGGA--CCCACATTGAGCA------------------TTGCTAACCCCGCC-AAATAGGAAGCCGCCGAGCTCGGTAAGGGTTCCTTCAAGTACGCATGGGTTCTTGACAAGCTCAAGGCCGAGCGTGAGCGTGGTATCACCATCGATATTGCT-CTCTGGAAGTTCGAGACCAACGAGTACAATGTCACCGTCATT-GGTTAGTATCCCCACCCGGA--TGGAGTGTCGA-GCATCCGATCGT-CGACTAACATTGCAACACAGATGCTCCCGGTCA-CCGTGACTTCATCAAGAACAT-G----------------------------------------------------------------------------------------------------------------------------------------------------------------------------------------------------------------------------------------------------------------------------------------------------------------------------------------------------------------------------------------------------------------------------------------------------------------------------------------------------------------
>KM199514.1_Pestalotiopsis_hawaiiensis_strain_CBS_114491_translation_elongation_factor_1-alpha_(tef1)_gene_partial_cds
---------------------------------------------------------------------------------------------------CGAGAAGGTTAGTCATCCTCAC------AAT-CCCATCAT-------------CA---------------------CATCCGCGGC---TTCCACTCGAA----CATTTC--CCACCC---GACGCCGAAAATA---------------------TTTTCGCTTGCGCATCTT-CCCACAT----TCTC----CCACTTA-CCCC---------GCCGCGTGGCCG---CACGACCCCG-CGGTGCAAACGA-AAAAATTTCTTA--T--CGGCCCCAC--CTCGCAT---AAACA-TTTTGGCAGCCACTCACTTC--CATGA--CCCACGATGAGCCA-----------------TTGCTGACCCCGCC-AAATAGGAAGCCGCCGAGCTCGGAAAGGGTTCCTTCAAGTACGCCTGGGTTCTTGACAAGCTCAAGGCCGAGCGTGAGCGTGGTATCACCATCGATATCGCT-CTCTGGAAGTTCGAGACCAACGAGTACAATGTCACCGTCATT-GGTTAGTATCCCTGTCCACA--ACAAGTCTCAT-GCATCCGAACTC-AGACTAACATGGCAATACAGACGCTCCCGGTCA-CCGTGACTTCATCAAGAACAT-G----------------------------------------------------------------------------------------------------------------------------------------------------------------------------------------------------------------------------------------------------------------------------------------------------------------------------------------------------------------------------------------------------------------------------------------------------------------------------------------------------------------
>MH554399.1_Pestalotiopsis_hispanica_strain_CBS_115391_translation_elongation_factor_1-alpha_(tef1)_gene_partial_cds
--------------------------------------------------------------------------------------------------------AGGTTAGTCATCCTCGC------AAT-CCCATCAT-CC---------TCA--------------TCATCATCATCATCA-TCACCACCTCGCAAA----CGTTG---CCACACC--GGTGCCGAAAATC----------TGG--------TTTT------CGCACCTG-CCCATTT----TCCC--AGACACTTA-CCCC---------GCCG-----------CACGACCCCG-CGGTGCAAACG--AAAAATTTCTTA--TCATAGCCCCAC--ATCACAC---AAACA-TTTTGGCAGCCACGCACTTT-GCATGA--CCCACAATGAACAA-----------------TTGCTGACCCCGCC-AAATAGGAAGCCGCCGAGCTCGGAAAGGGTTCCTTCAAGTACGCATGGGTTCTTGACAAGCTCAAGGCCGAGCGTGAGCGTGGTATCACCATTGATATCGCT-CTCTGGAAGTTCGAGACCAACGAGTACAATGTCACCGTCATT-GGTTAGTATCCCTGTCCACA--ACATGTGTCAT-GTCTCCAAACTCAAGACTAACCTTGCAATACAGACGCTCCCGGTCA-CCGTGATTTCATCAAGAACA-------------------------------------------------------------------------------------------------------------------------------------------------------------------------------------------------------------------------------------------------------------------------------------------------------------------------------------------------------------------------------------------------------------------------------------------------------------------------------------------------------------------
>KM199481.1_Pestalotiopsis_hollandica_strain_CBS_265.33_translation_elongation_factor_1-alpha_(tef1)_gene_partial_cds
----------------------------------------------------------------------------------------------------GAGAAGGTTAGTCATCCACAC------AAT-CCCATCAT-TCCCACCATTCCCA------------------TCTTATCATCA-T---CGC--CTCAAA----CATCTT--CCAACC---GGTGCCGAAAATC----------T-G--------TTTT------CGCACCTG-CCCATTT----TCCC--AGACACTTA-CCCC---------GCCG-----------CACGACCCCG-CGGTGCAAACG--AAAAATTTCTTA--TCACAGCCCCAC--ATCGCAC---AAACA-TTTTGGCAGCCATGCACTTT-CCAAGA--CCCACAATGAACAA-----------------TTGCTGACCCCGCC-AAATAGGAAGCCGCCGAGCTCGGAAAGGGTTCCTTCAAGTACGCATGGGTTCTTGACAAGCTCAAGGCCGAGCGTGAGCGTGGTATCACCATTGATATCGCT-CTCTGGAAGTTCGAGACCAACGAGTACAATGTCACCGTCATT-GGTTAGTATCCCTGCCCACA--CCATGTATCAT-GCATCCGACCTT-GTGCTAACATGGCAACACAGATGCTCCC---------------------------------------------------------------------------------------------------------------------------------------------------------------------------------------------------------------------------------------------------------------------------------------------------------------------------------------------------------------------------------------------------------------------------------------------------------------------------------------------------------------------------------------------
>KM199484.1_Pestalotiopsis_humus_strain_CBS_336.97_translation_elongation_factor_1-alpha_(tef1)_gene_partial_cds
------------------------------------------------------------------------------------------------------GAAGGTTAGTCATGCTCAC------AGT-CCCATCAT-CC---------TCA--------------------TCACCATCA-T---CGCCTCGCAAA----CATTTT--CCAACC---GGTGCCGAAATTC----------T-G--------TTTT------CGCACCTG-CCCATTT----TCCC--AGACAATTA-CCCC---------GCCG-----------CACGACCCCG-CGGTGCAAACG--AAAAATTTCTTA--TCACAGCCCCAC--TTCACAC----AACA-TTTTGGCGGCCACGCACTTT-GCATGA--CCCACAATGAACAA-----------------TTGCTGACCCCGCC-AAATAGGAAGCCGCCGAGCTCGGAAAGGGTTCCTTCAAGTACGCATGGGTTCTTGACAAGCTCAAGGCCGAGCGTGAGCGTGGTATCACCATTGATATCGCT-CTCTGGAAGTTCGAGACCAACGAGTACAATGTCACCGTCATT-GGTTAGTATCCCTGTCCACA--GAAAGTATCAT-GTGTCCGAACTC-AGACTAACATCGCAATACAGACGCTCCCGGTCA-CCGTGATTTCATCAAGAACAT------------------------------------------------------------------------------------------------------------------------------------------------------------------------------------------------------------------------------------------------------------------------------------------------------------------------------------------------------------------------------------------------------------------------------------------------------------------------------------------------------------------
>OK507970.1_Pestalotiopsis_sp._strain_LHXT18_translation_elongation_factor_1-alpha_(tef1)_gene_partial_cds
---------------------------------------------------------------------------------------------------CGAGAAGGTTAGTCATCCTCGC------AAT-CCCATCAT-CC---------TCA-----------------TTCTCATCATCA-T---CACCTCGCAAA----CATTT---CCACACC--GGTGCCGAAAATC----------TGG--------TTTT------CGCACCTG-CCCATTT----TCCC--AGACACTTA-CCCC---------GCCG-----------CACGACCCCG-CGGTGCAAACG--AAAAATTTCTTA--TCACAGCCCCAC--ATCACAC---AAACA-TTTTGGCAGCCACGCACTTT-GCATGA--CCCACAATGAACAA-----------------TTGCTGACCCCGCC-AAATAGGAAGCCGCCGAGCTCGGAAAGGGTTCCTTCAAGTACGCATGGGTTCTTGACAAGCTCAAGGCCGAGCGTGAGCGTGGTATCACCATTGATATCGCT-CTCTGGAAGTTCGAGACCAACGAGTACAATGTCACCGTCATT-GGTTAGTATCCCTGCCCACA--ACATGTATCAT-GTCTTCGAACTCAAGACTAACCTTGCAATACAGACGCTCCCGGTCA-CCGTGATTTCATCAAGAAC--------------------------------------------------------------------------------------------------------------------------------------------------------------------------------------------------------------------------------------------------------------------------------------------------------------------------------------------------------------------------------------------------------------------------------------------------------------------------------------------------------------------
>OK507969.1_Pestalotiopsis_sp._strain_LHXT15_translation_elongation_factor_1-alpha_(tef1)_gene_partial_cds
---------------------------------------------------------------------------------------------------CGAGAAGGTTAGTCATCCTCGC------AAT-CCCATCAT-CC---------TCA-----------------TTCTCATCATCA-T---CACCTCGCAAA----CATTT---CCACACC--GGTGCCGAAAATC----------TGG--------TTTT------CGCACCTG-CCCATTT----TCCC--AGACACTTA-CCCC---------GCCG-----------CACGACCCCG-CGGTGCAAACG--AAAAATTTCTTA--TCACAGCCCCAC--ATCACAC---AAACA-TTTTGGCAGCCACGCACTTT-GCATGA--CCCACAATGAACAA-----------------TTGCTGACCCCGCC-AAATAGGAAGCCGCCGAGCTCGGAAAGGGTTCCTTCAAGTACGCATGGGTTCTTGACAAGCTCAAGGCCGAGCGTGAGCGTGGTATCACCATTGATATCGCT-CTCTGGAAGTTCGAGACCAACGAGTACAATGTCACCGTCATT-GGTTAGTATCCCTGCCCACA--ACATGTATCAT-GTCTTCGAACTCAAGACTAACCTTGCAATACAGACGCTCCCGGTCA-CCGTGATTTCATCAAGAAC--------------------------------------------------------------------------------------------------------------------------------------------------------------------------------------------------------------------------------------------------------------------------------------------------------------------------------------------------------------------------------------------------------------------------------------------------------------------------------------------------------------------
>MW251113.1_Pestalotiopsis_hydei_isolate_MFLUCC-20-0135_translation_elongation_factor_(tef1)_gene_partial_cds
--------------------------------------------------------------------------------------------------------------GTCTTGCGCAT----------TCCTTCAT-CC---------TC------------------TCCTCATCATCA-T---CACTTCGCAAA----CATTTC--CCACACC--GGTGTCGAAAATC----------TGG--------TTTT------CGCACCTG-CCCATTT----TCTC--AGACACTTA-CCCC---------GCCG-----------CACGACCCCG-CGGTGCAAACG--AAAAATTTCTTA--TCACAGCCCCAC--ATCACAC---AAACA-TTTTGGCAGCCACGCACCTT-GCATGA--CCCACAATGAACAA-----------------TTGCTGACCCCGCC-AAATAGGAAGCCGCCGAGCTCGGAAAGGGTTCCTTCAAGTACGCATGGGTTCTTGACAAGCTCAAGGCCGAGCGTGAGCGTGGTATCACCATTGATATCGCT-CTCTGGAAGTTCGAGACCAACGAGTACAATGTCACCGTCATT-GGTTAGTATCCCTGCCCACA--ATATGTGTCAT-GTCTCTGAACTCAAGACTAACCTTGCAATACAGACGCTCCCGGTCA-CCGTGATTTCATCAAGAA---------------------------------------------------------------------------------------------------------------------------------------------------------------------------------------------------------------------------------------------------------------------------------------------------------------------------------------------------------------------------------------------------------------------------------------------------------------------------------------------------------------------
>MW759037.1_Pestalotiopsis_iberica_strain_CAA_1005_translation_elongation_factor_1-alpha_(TEF)_gene_partial_cds
---------------------------------------------------------------------------------------CATCGAGAAGTTCGAGAAGGTTAGTCATCCTCAC------AAT-CCCATCAT-CC---------CCA--------------------TCATCATCG-T------CTCGCAAA----CATTTT--CCAACT---GGTGCCGAAAATC----------T-G--------TTTT------CGCACCTG-CCCATTT----TCCC--AGACACTTA-CCCC---------GCCG-----------CACGACCCCG-CGGTGCAAACG--AAAAATTTCTTA--TCACAGCCCCAC--ATCGCAC---AAACA-TTTTGGCAGCCATGCACTTT-CCATGA--CCCACAATGAACAA-----------------TTGCTGACCCCGCC-AAATAGGAAGCCGCCGAGCTCGGAAAGGGTTCCTTCAAGTACGCATGGGTTCTTGACAAGCTCAAGGCCGAGCGTGAGCGTGGTATCACCATTGATATCGCT-CTCTGGAAGTTCGAGACCAACGAGTACAATGTCACCGTCATT-GGTTAGTATCCCGGTCCACA--CCATGCACCAT-GCATCCGACCTT-GTACTAACATCACAATACAGATGCTCCCGGTCA-CCGTGATTTCATCAAGAACAT-GATTACTGGT---ACCTCGCAGGCCGACTGCGCTATCCTCATCATTGCCGACGGTACTGG-----------------------------------------------------------------------------------------------------------------------------------------------------------------------------------------------------------------------------------------------------------------------------------------------------------------------------------------------------------------------------------------------------------------------------------------------------
>MW759039.1_Pestalotiopsis_iberica_strain_CAA_1006_translation_elongation_factor_1-alpha_(TEF)_gene_partial_cds
---------------------------------------------------------------------------------------CATCGAGAAGTTCGAGAAGGTTAGTCATCCTCAC------AAT-CCCATCAT-CC---------CCA--------------------TCATCATCG-T------CTCGCAAA----CATTTT--CCAACT---GGTGCCGAAAATC----------T-G--------TTTT------CGCACCTG-CCCATTT----TCCC--AGACACTTA-CCCC---------GCCG-----------CACGACCCCG-CGGTGCAAACG--AAAAATTTCTTA--TCACAGCCCCAC--ATCGCAC---AAACA-TTTTGGCAGCCATGCACTTT-CCATGA--CCCACAATGAACAA-----------------TTGCTGACCCCGCC-AAATAGGAAGCCGCCGAGCTCGGAAAGGGTTCCTTCAAGTACGCATGGGTTCTTGACAAGCTCAAGGCCGAGCGTGAGCGTGGTATCACCATTGATATCGCT-CTCTGGAAGTTCGAGACCAACGAGTACAATGTCACCGTCATT-GGTTAGTATCCCGGTCCACA--CCATGCACCAT-GCATCCGACCTT-GTACTAACATCACAATACAGATGCTCCCGGTCA-CCGTGATTTCATCAAGAACAT-GATTACTGGT---ACCTCGCAGGCCGACTGCGCTATCCTCATCATTGCCGACGGTACTGG-----------------------------------------------------------------------------------------------------------------------------------------------------------------------------------------------------------------------------------------------------------------------------------------------------------------------------------------------------------------------------------------------------------------------------------------------------
>MW759038.1_Pestalotiopsis_iberica_strain_CAA_1004_translation_elongation_factor_1-alpha_(TEF)_gene_partial_cds
---------------------------------------------------------------------------------------CATCGAGAAGTTCGAGAAGGTTAGTCATCCTCAC------AAT-CCCATCAT-CC---------CCA--------------------TCATCATCG-T------CTCGCAAA----CATTTT--CCAACT---GGTGCCGAAAATC----------T-G--------TTTT------CGCACCTG-CCCATTT----TCCC--AGACACTTA-CCCC---------GCCG-----------CACGACCCCG-CGGTGCAAACG--AAAAATTTCTTA--TCACAGCCCCAC--ATCGCAC---AAACA-TTTTGGCAGCCATGCACTTT-CCATGA--CCCACAATGAACAA-----------------TTGCTGACCCCGCC-AAATAGGAAGCCGCCGAGCTCGGAAAGGGTTCCTTCAAGTACGCATGGGTTCTTGACAAGCTCAAGGCCGAGCGTGAGCGTGGTATCACCATTGATATCGCT-CTCTGGAAGTTCGAGACCAACGAGTACAATGTCACCGTCATT-GGTTAGTATCCCGGTCCACA--CCATGCACCAT-GCATCCGACCTT-GTACTAACATCACAATACAGATGCTCCCGGTCA-CCGTGATTTCATCAAGAACAT-GATTACTGGT---ACCTCGCAGGCCGACTGCGCTATCCTCATCATTGCCGACGGTACTGG-----------------------------------------------------------------------------------------------------------------------------------------------------------------------------------------------------------------------------------------------------------------------------------------------------------------------------------------------------------------------------------------------------------------------------------------------------
>JX399059.1_Pestalotiopsis_intermedia_strain_MFLUCC12-0259_translation_elongation_factor_1_alpha_(tef1)_gene_partial_sequence
--------------------------------------------------CTTGATCTACAAGTGCGGTGGTATCGACAAGCGTACCATC-GAGAAGTTCGAGAAGGTTAGTCATCCTCA-------AAT-CCCATCAT-TC---------CCA-----------------TCCTCATCATCA-T---CGCCTCGCAAA----CATTTT--CCAACC---GGTGCCGAGAATC----------T-G--------TTTT------CGCATCTG-CCCATTT----TCCC--AGACACTTA-CCCC---------GCCG-----------CACGACCCCG-CGGTGCAAACG--AAAAATTTCTTA--TCACAGCCCCAC--ATCGCAC---AAACA-TTTTGGCAGCCATGCACTTT-CCAAGA--CCCACAATGAACAT-----------------TTGCTGACCCCGCC-AAATAGGAAGCCGCCGAGCTCGGAAAGGGTTCCTTCAAGTACGCATGGGTTCTTGACAAGCTCAAGGCCGAGCGTGAGCGTGGTATCACCATCGATATCGCT-CTCTGGAAGTTCGAGACCAACGAGTACAATGTCACCGTCATT-GGTTAGTATTCCTGTCCACA--CGATGTACTAT-GCATCTGAATGT-ATACTAACATGGCAACACAGATGCTCCCGGTCA-CCGTGATTTCATCAAGAACAT-GATTACTGGT---ACCTCGCAGGCCGACTGCGCTATCCTCATCATTGCC-----GCTGGTACTGGTGAGTTCGAGGCTGGTATCTCCAAGGATGGCCAGACTCGTGAGCACGCTCTGCTTGCCTTCACCCTGGGTGTCAAGCAGC--------TCATCGTTGCCATCAACAAGATGGACACTGCCAAGTGGTCCGAGGCCCGTTACAAGGAGATCA--TCAAGGAGACCTCCAACTTCATC--AAGAAGGTTGGCTACAACCCCAAGGAGGTTCCCTTCGT---------------CCCCATCTCCGGTTTCAACGGTGACAACATGTTGGACGAGACCACCAACGCC-CCCTGGTACAAGGGTTGGGAGAAGGAGGTCAAGGGTGTCAAGAAGGAGGGCAAGACTCTCTTCCAGGCCATTGACGCCATCAACCCCCCTAGCCGTCCCACCGAC-------------------------------------------
>JX399072.1_Pestalotiopsis_inflexa_strain_MFLUCC12-0270_translation_elongation_factor_1_alpha_(tef1)_gene_partial_sequence
--------------------------------------------------CTTGATCTACAAGTGCGGTGGTATCGACAAGCGTACCATC-GAGAAGTTCGAGAAGGTTAGTCATCCTCAC------AAT-CCCATCAT-CC---------CCA-----------------TCTTCATCATCA-T---CACCTGGCAAA----TACTTTTCCCAAC----GGTGCCGAAAATC----------T-G--------TTTT------CGCACCTG-CCCACTT----TCCC--AGACACGTA-CCCC---------GCCG-----------CACGACCCCG-CGGTGCAAACG--AAAAAATTCTTA--TCACAGCCCCAC--ATCGCAC---AACCA-TTTTGGCAGCCATGCACTTT-TCATGAT-CCCACAACGACCAT-----------------TCGCTGACCCCGCC-AAACAGGAAGCCGCCGAGCTCGGAAAGGGTTCCTTCAAGTACGCATGGGTTCTTGACAAGCTCAAGGCCGAGCGCGAGCGTGGTATCACCATTGATATCGCT-CTCTGGAAGTTCGAGACCAACCAGTACAATGTCACCGTCATT-GGTTAGTATCCCTGTCCACA--ACATGCATCAT-GCATCCGAACTC-ATACTAACATGGCAATACAGATGCTCCCGGTCA-CCGTGACTTCATCAAGAACAT-GATTACTGGT---ACCTCGCAGGCCGACTGCGCTATCCTCATCATTGCC-----GCTGGTACTGGTGAGTTCGAGGCTGGTATCTCCAAGGATGGCCAGACTCGTGAGCACGCTCTGCTTGCCTTCACCCTGGGTGTCAAGCAGC--------TCATCGTTGCCATCAACAAGATGGACACTGCCAAGTGGTCCGAGGCCCGTTACAAGGAGATCA--TCAAGGAGACCTCCAACTTCATC--AAGAAGGTTGGCTACAACCCCAAGGAGGTTCCCTTCGT---------------CCCCATCTCCGGTTTCAACGGTGACAACATGTTGGACGAGACCACCAACGCC-CCCTGGTACAAGGGTTGGGAGAAGGAGGTCAAGGGTGTCAAGAAGGAGGGCAAGACTCTCTTCCAGGCCATTGACGCCATCAACCCCCCCAGCCGTCCCACCGAC-------------------------------------------
>KP781881.1_Pestalotiopsissp._SM-2015a_translation_elongation_factor_1-alpha_(tef1)_gene_partial_cds
------------------------------------------------------------------------------------------------------------TAGTCATCCACAC------AAT-CCCATCAT-TCCCCCATTC-CCA------------------TCTTATCATCA-T---CGC--CTCAAA----CATCTT--CCAACC---GGTGCCGAAAATC----------T-G--------TTTT------CGCACCTG-CCCATTT----TCCC--AGACACTTA-CCCC---------GCCG-----------CACGACCCCG-CGGTGCAAACG--AAAAATTTCTTA--TCACAGCCCCAC--ATCGCAC---AAACA-TTTTGGCAGCCATGCACTTT-CCAAGA--CCCACAATGAACAA-----------------TTGCTGACCCCGCC-AAATAGGAAGCCGCCGAGCTCGGAAAGGGTTCCTTCAAGTACGCATGGGTTCTTGACAAGCTCAAGGCCGAGCGTGAGCGTGGTATCACCATTGATATCGCT-CTCTGGAAGTTCGAGACCAATGAGTACAATGTCACCGTCATT-GGTTAGTATCCCTGCCCACA--CCATGTATCAT-GCATCCGACCTT-GTGCTAACATGGCAACACAGATGCTCCCGGTCA-CCGTGACTTCATCAAGA----------------------------------------------------------------------------------------------------------------------------------------------------------------------------------------------------------------------------------------------------------------------------------------------------------------------------------------------------------------------------------------------------------------------------------------------------------------------------------------------------------------------
>KM199554.1_Pestalotiopsis_jesteri_strain_CBS_109350_translation_elongation_factor_1-alpha_(tef1)_gene_partial_cds
-------------------------------------------------------------------------------------------------------AAGGTGAGTAATCGTCCCTCAGCAAATACCACTGAA-ATATTA-----TCATGATCTTCCTCTTTTACACAAAATCATCATT------GTCGCGAGCTTTCTGGCTCTCTGCTTCCTGATGC-AAAATTTTCACGCA---TCT--------TTTC------CTCACTTT-CCCACACAATCCTGT--AACTGGTTA-CCCC---------GCCA----GAAATGACATAACCCCG-CGACCCTTCCG---AAAATGTCTTC--TCGT-GCCCCACCAATCGCTC----------TACCGCAACACCACAATTG-CCGC----TTCCCAATGAACAACCCCAATTGAAACCTCGTTACTGACCCCTAC--GATAGGAAGCCGCCGAACTCGGAAAGGGTTCCTTCAAGTACGCATGGGTTCTTGACAAGCTTAAGGCCGAGCGTGAGCGTGGTATCACCATCGATATCGCT-CTCTGGAAGTTCGAGACCAACGAGTACCAGGTTACCGTCATT-GGTTAGTA--CATGTCTTGGCCAAGGTTGTTAATGTGCT--------AAACTAATTCATCCA-ACAGACGCTCCCGGTCA-CCGTGATTTCATCAAGAACAT-GA---------------------------------------------------------------------------------------------------------------------------------------------------------------------------------------------------------------------------------------------------------------------------------------------------------------------------------------------------------------------------------------------------------------------------------------------------------------------------------------------------------------
>KX895227.1_Pestalotiopsis_jiangxiensis_strain_LC4399_translation_elongation_factor_1-alpha_gene_partial_cds
------------------------------------------------------ATCTACAAGTGCGGTGGTATCGACAAGCGTACCATC-GAGAAGTTCGAGAAGGTTAGTTATCCTCAC------AAT-CCCATCAT-TC---------CCA--------------------TCATCATCG-T---CGCCTCGCGAA----CATTTC--CCAACC---GGTGCCGAGAATC----------T-G--------TTTT------CGCACCTG-CCCATTT----TCCC--AGACACTTA-CCCC---------GCCG-----------CACGACCCCG-CGGTGCAAACG--AAAAATTTCTTA--TCACAGCCCCAC--ATCGCAC---AAACA-TTTTGGCAGCCATGCACCTT-CCAAGA--CCCACAATGAACAA-----------------TTGCTGACCCCGCC-AAATAGGAAGCCGCCGAGCTCGGAAAGGGTTCCTTCAAGTACGCATGGGTTCTTGACAAGCTCAAGGCCGAGCGTGAGCGTGGTATCACCATCGATATCGCT-CTCTGGAAGTTCGAGACCAACGAGTACAATGTCACCGTCATT-GGTTAGTAACCTTGTCCATA--CGATGTACCAT-GCATCTGAATGT-ATACTAACATGGCAAAACAGATGCTCCCGGTCA-CCGTGATTTCATCAAGAACAT-GATTACTGGT---ACCTCGCAGGCCGACTGCGCTATCCTCATCATTGCC-----GCTGGTACTGGTGAGTTCGAGGCTGGTATCTCCAAGGATGGCCAGACTCGTGAGCACGCTCTGCTTGCCTTCACCCTGGGTGTCAAGCAGC--------TCATCGTTGCCATCAACAAGATGGACACTGCCAAGTGGTCCGAGGCCCGTTACAAGGAGATCA--TCAAGGAGACCTCCAACTTCATC--AAGAAGGTTGGCTACAACCCCAAGGAGGTTCCCTTCGT---------------CCCCATCTCCGGTTTCAACGGTGACAACATGTTGGACGAGACCACCAACGCC-CCCTGGTACAAGGGTTGGGAGAAGGAGGTCAAGGGTGTCAAGAAGGAGGGCAAGACTCTCTTCCAGGCCATTGACGCCATCAACCCCCCTAGCCGTCCCA------------------------------------------------
>OR539186.1_Pestalotiopsis_sp._isolate_BM1-1_translation_elongation_factor_1-alpha_gene_partial_cds
---------------------------------------------------------------------------------------------------CGAGAAGGTTAGTCATCCTCGC------AAT-CCCATCAT-CC---------TCA-----------------TTCTCATCATCA-T---CACCTCGCAAA----CATTT---CCACACC--GGTGCCGAAAATC----------TGG--------TTTT------CGCACCTG-CCCATTT----TCCC--AGACACTTA-CCCC---------GCCG-----------CACGACCCCG-CGGTGCAAACG--AAAAATTTCTTA--TCACAGCCCCAC--ATCACAC---AAACA-TTTTGGCAGCCACGCACTTT-GCATGA--CCCACAATGAACAA-----------------TTGCTGACCCCGCC-AAATAGGAAGCCGCCGAGCTCGGAAAGGGTTCCTTCAAGTACGCATGGGTTCTTGACAAGCTCAAGGCCGAGCGTGAGCGTGGTATCACCATTGATATCGCT-CTCTGGAAGTTCGAGACCAACGAGTACAATGTCACCGTCATT-GGTTAGTATCCCTGCCCACA--ACATGTATCAT-GTCTTCGAACTCAAGACTAACCTTGCAATACAGACGCTCCCGGTCA-CCGTGATTTCATCAAGAACAT-GAT--------------------------------------------------------------------------------------------------------------------------------------------------------------------------------------------------------------------------------------------------------------------------------------------------------------------------------------------------------------------------------------------------------------------------------------------------------------------------------------------------------------
>KY464154.1_Pestalotiopsis_jinchanghensis_strain_LC8190_translation_elongation_factor_1-alpha_(tef1)_gene_partial_cds
--------------------------------------------------------------------------------------------------TCGAGAAGGTTAGTCATCCTCGC------AAT-CCCATCAT---------------------------------CCCCATTCTCA-----TACCTCGCAAA----CGTTTT--CCAACC---GGTGCCGAAAATC----------T-G--------TTTT------CGCACCTG-CCCATTT----TCCC--AGACACTTA-CCCC---------GCCG-----------CACGACCCCG-CGGTGCAAACG--AAAAATTTCTTA--TCACAGCCCCAC--TTCACAC----AACA-TTTTGGCAGCCACGCACTTT-GCATGA--CCCACAGTGAACAA-----------------TTGCTAACCCCGCC-AAATAGGAAGCCGCCGAGCTCGGAAAGGGTTCCTTCAAGTACGCATGGGTTCTTGACAAGCTCAAGGCCGAGCGTGAGCGTGGTATCACCATTGATATCGCT-CTCTGGAAGTTCGAGACCAACGAGTACAATGTCACCGTCATT-GGTTAGTATCCCTGTTCACA--GAATGTACCAT-GTCTCCGAACTC-AGACTAACATCACAACACAGACGCTCCCGGTCA-CCGTGATTTCATCAAGAA---------------------------------------------------------------------------------------------------------------------------------------------------------------------------------------------------------------------------------------------------------------------------------------------------------------------------------------------------------------------------------------------------------------------------------------------------------------------------------------------------------------------
>KX895247.1_Pestalotiopsis_jinchanghensis_strain_LC6636_translation_elongation_factor_1-alpha_gene_partial_cds
--------------------------------------------------------------------------------------------------TCGAGAAGGTTAGTCATCCTCGC------AAT-CCCATCAT-CC--------------------------------CCATTCTCA-----TACCTCGCAAA----CGTTTT--CCAACC---GGTGCCGAAAATC----------T-G--------TTTT------CGCACCTG-CCCATTT----TCCC--AGACACTTA-CCCC---------GCCG-----------CACGACCCCG-CGGTGCAAACG--AAAAATTTCTTA--TCACAGCCCCAC--TTCACAC----AACA-TTTTGGCAGCCACGCACTTT-GCATGA--CCCACAGTGAACAA-----------------TTGCTAACCCCGCC-AAATAGGAAGCCGCCGAGCTCGGAAAGGGTTCCTTCAAGTACGCATGGGTTCTTGACAAGCTCAAGGCCGAGCGTGAGCGTGGTATCACCATTGATATCGCT-CTCTGGAAGTTCGAGACCAACGAGTACAATGTCACCGTCATT-GGTTAGTATCCCTGTTCACA--GAATGTACCAT-GTCTCCGAACTC-AGACTAACATCACAACACAGACGCTCCCGGTCA-CCGTGATTTCATCAAGAACAT-GATCA------------------------------------------------------------------------------------------------------------------------------------------------------------------------------------------------------------------------------------------------------------------------------------------------------------------------------------------------------------------------------------------------------------------------------------------------------------------------------------------------------------
>MT563102.1_Pestalotiopsis_kandelicola_strain_NCYUCC_19-0354_elongation_factor_1-alpha_(EF1)_gene_partial_cds
-----------------------------------------------------------------------------------------------------------TTAGTCATCCTCGC------AAT-CCCATCAT-CC---------TCA-----------------TCTTCATCATCA-T---CACCTCGCAAA----GATTT---CCACATC--GGTGCCGAAAATC----------T-G--------TTTT------CGCACCTG-CCCATTT----TCCC--AGACACATA-CCCC---------GCCG-----------CACGACCCCG-CGGTGCAAACG--AAAAATTTCTTA--TCATAGCCCCAC--ATCAC-----AAACA-TTTTGGCAGCCACGCACTCT-GCATGA--CCCACAATGAACAA-----------------TTGCTGACCCCGCC-AAATAGGAAGCCGCCGAGCTCGGTAAGGG-TCCTTCAAGTAAA-------------------------------------------------------------------------------------------------------------------------------------------------------------------------------------------------------------------------------------------------------------------------------------------------------------------------------------------------------------------------------------------------------------------------------------------------------------------------------------------------------------------------------------------------------------------------------------------------------------------------------------------------------------------------------------------------------------------------------
>MT563101.1_Pestalotiopsis_kandelicola_strain_NCYUCC_19-0355_elongation_factor_1-alpha_(EF1)_gene_partial_cds
-----------------------------------------------------------------------------------------------------------TTAGTCATCCTCGC------AAT-CCCATCAT-CC---------TCA-----------------TCTTCATCATCA-T---CACCTCGCAAA----GATTT---CCACATC--GGTGCCGAAAATC----------T-G--------TTTT------CGCACCTG-CCCATTT----TCCC--AGACACATA-CCCC---------GCCG-----------CACGACCCCG-CGGTGCAAACG--AAAAATTTCTTA--TCATAGCCCCAC--ATCAC-----AAACA-TTTTGGCAGCCACGCACTCT-GCATGA--CCCACAATGAACAA-----------------TTGCTGACCCCGCC-AAATAGGAAGCCGCCGAGCTCGGTAAGGG-TCCTTCAAGTAAA-------------------------------------------------------------------------------------------------------------------------------------------------------------------------------------------------------------------------------------------------------------------------------------------------------------------------------------------------------------------------------------------------------------------------------------------------------------------------------------------------------------------------------------------------------------------------------------------------------------------------------------------------------------------------------------------------------------------------------
>LC553555.1_Pestalotiopsis_sp._KNU-PT-1804_KNU-PT-1804_EF1-alpha_gene_for_translation_elongation_factor_1-alpha_partial_sequence
TGTGTTGTTAAATTGCCAGTCGATTCCGGCAAGTCCACCAATACCGGTCACTTGATCTACAAGTGCGGTGGTATCGACAAGCGTACCATC-GAGAAGTTCGAGAAGGTTAGTCATCCTCGC------AAT-CCCATCAT-CC---------TCA-----------------TCCTCATCATCA-T---CACTTCGCAAA----CATTTC--CCACACC--GGTGTCGAAAATC----------TGG--------TTTT------CGCACCTG-CCCATTT----TCTC--AGACACTTA-CCCC---------GCCG-----------CACGACCCCG-CGGTGCAAACG--AAAAATTTCTTA--TCACAGCCCCAC--ATCACAC---AAACA-TTTTGGCAGCCACGCACCTT-GCATGA--CCCACAATGAACAA-----------------TTGCTGACCCCGCC-AAATAGGAAGCCGCCGAGCTCGGAAAGGGTTCCTTCAAGTACGCATGGGTTCTTGACAAGCTCAAGGCCGAGCGTGAGCGTGGTATCACCATTGATATCGCT-CTCTGGAAGTTCGAGACCAACGAGTACAATGTCACCGTCATT-GGTTAGTATCCCTGCCCACA--ATATGTGTCAT-GTCTCTGAACTCAAGACTAACCTTGCAATACAGACGCTCCCGGTCA-CCGTGATTTCATCAAGAACAT-GATTACTGGT---ACTTCCCAGGCCGACTGCGCCATTCTCATCATTGCC-----GCCGGTACTGGTGAGTTCGAGGCTGGTATCTCCAAGGATGGCCAGACTCGTGAGCACGCTCTGCTTGCCTTCACCCTGGGTGTCAAGCAGC--------TGATCGTTGCCATCAACAAGATGGACACTGCCAAGTGGTCCGAGGCCCGTTACAAGGAGATCA--TCAAGGAGACCTCCAACTTCATC--AAGAAGGTTGGCTACAACCCCAAGGAGGTTCCCTTCGT---------------CCCCATCTCCGGTTTCAACGGTGACAACATGTTGGACGAGACCACCAACGCC-CCCTGGTACAAGGGTTGGGAGAAGGAGGTCAAGGGTGTCAAGAAGGAGGGCAAGACTCTCTTCCAGGCCATTGACGCCATCAACCCCCCTAGCCGTCCCACCGACAAGCCCCTCCGTCTTCCCCTCCGGGATGTCTACAAGATCGGTG
>KX895246.1_Pestalotiopsis_kenyana_strain_LC6633_translation_elongation_factor_1-alpha_gene_partial_cds
----------------------------------------------------------------------------------------------------GAGAAGGTTAGTCATCCTCGC------AAT-CCCATCAT-CC---------TCA-----------------TCCTCATCATCA-T---CACTTCGCAAA----CATTTC--CCACACC--GGTGTCGAAAATC----------TGG--------TTTT------CGCACCTG-CCCATTT----TCTC--AGACACTTA-CCCC---------GCCG-----------CACGACCCCG-CGGTGCAAACG--AAAAATTTCTTA--TCACAGCCCCAC--ATCACAC---AAACA-TTTTGGCAGCCACGCACCTT-GCATGA--CCCACAATGAACAA-----------------TTGCTGACCCCGCC-AAATAGGAAGCCGCCGAGCTCGGAAAGGGTTCCTTCAAGTACGCATGGGTTCTTGACAAGCTCAAGGCCGAGCGTGAGCGTGGTATCACCATTGATATCGCT-CTCTGGAAGTTCGAGACCAACGAGTACAATGTCACCGTCATT-GGTTAGTATCCCTGCCCACA--ATATGTGTCAT-GTCTCTGAACTCAAGACTAACCTTGCAATACAGACGCTCCCGGTCA-CCGTGATTTCATCAAGAACAT-GATCAC-----------------------------------------------------------------------------------------------------------------------------------------------------------------------------------------------------------------------------------------------------------------------------------------------------------------------------------------------------------------------------------------------------------------------------------------------------------------------------------------------------------
>KM199502.1_Pestalotiopsis_kenyana_strain_CBS_442.67_translation_elongation_factor_1-alpha_(tef1)_gene_partial_cds
-------------------------------------------------------------------------------------------------TTCGAGAAGGTTAGTCATCCTCGC------AAT-CCCATCAT-CC---------TCA-----------------TCCTCATCATCA-T---CACTTCGCAAA----CATTTC--CCACACC--GGTGTCGAAAATC----------TGG--------TTTT------CGCACCTG-CCCATTT----TCTC--AGACACTTA-CCCC---------GCCG-----------CACGACCCCG-CGGTGCAAACG--AAAAATTTCTTA--TCACAGCCCCAC--ATCACAC---AAACA-TTTTGGCAGCCACGCACCTT-GCATGA--CCCACAATGAACAA-----------------TTGCTGACCCCGCC-AAATAGGAAGCCGCCGAGCTCGGAAAGGGTTCCTTCAAGTACGCATGGGTTCTTGACAAGCTCAAGGCCGAGCGTGAGCGTGGTATCACCATTGATATCGCT-CTCTGGAAGTTCGAGACCAACGAGTACAATGTCACCGTCATT-GGTTAGTATCCCTGCCCACA--ATATGTGTCAT-GTCTCTGAACTCAAGACTAACCTTGCAATACAGACGCTCCCGGTCA-CCGTGATTTCATCAAGAACAT-GA---------------------------------------------------------------------------------------------------------------------------------------------------------------------------------------------------------------------------------------------------------------------------------------------------------------------------------------------------------------------------------------------------------------------------------------------------------------------------------------------------------------
>KM199497.1_Pestalotiopsis_knightiae_strain_CBS_114138_translation_elongation_factor_1-alpha_(tef1)_gene_partial_cds
-------------------------------------------------------------------------------------------------------AAGGTTAGTCATCCTCGC------AAT-CCCATCAT-CG---------TCA-----------------TCCTCATCATCA-T---CACCTCGCAAA----CATTT---CCACACC--GGTGCCGAAAATC----------TGG--------TTTT------CGCACCTG-CCCATTT----TCCC--ACACACTTA-CCCC---------GCCG-----------CACGACCCCG-CGGTGCAAACG--AAAAATTTCTTA--TCATAGCCCCAC--ATCACAC---AAACA-TTTTGGCAGCCACGCACTTT-GCAAGA--CCCACAATGAACAA-----------------TTGCTGACCCCGCC-AAATAGGAAGCCGCCGAGCTCGGAAAGGGTTCCTTCAAGTACGCATGGGTTCTTGACAAGCTCAAGGCCGAGCGTGAGCGTGGTATCACCATTGATATCGCT-CTCTGGAAGTTCGAGACCAACGAGTACAATGTCACCGTCATT-GGTTAGTATCCCTGTCCACA--ACATGCATCAT-GTCTTTGAACTCAAGACTAACCTTGCACTACAGACGCTCCCGGTCA-CCGTGATTTCATCAAGAACAT------------------------------------------------------------------------------------------------------------------------------------------------------------------------------------------------------------------------------------------------------------------------------------------------------------------------------------------------------------------------------------------------------------------------------------------------------------------------------------------------------------------
>KM199495.1_Pestalotiopsis_knightiae_strain_CBS_111963_translation_elongation_factor_1-alpha_(tef1)_gene_partial_cds
--------------------------------------------------------------------------------------------------------AGGTTAGTCATCCTCGC------AAT-CCCATCAT-CG---------TCA-----------------TCCTCATCATCA-T---CACCTCGCAAA----CATTT---CCACACC--GGTGCCGAAAATC----------TGG--------TTTT------CGCACCTG-CCCATTT----TCCC--ACACACTTA-CCCC---------GCCG-----------CACGACCCCG-CGGTGCAAACG--AAAAATTTCTTA--TCATAGCCCCAC--ATCACAC---AAACA-TTTTGGCAGCCACGCACTTT-GCAAGA--CCCACAATGAACAA-----------------TTGCTGACCCCGCC-AAATAGGAAGCCGCCGAGCTCGGAAAGGGTTCCTTCAAGTACGCATGGGTTCTTGACAAGCTCAAGGCCGAGCGTGAGCGTGGTATCACCATTGATATCGCT-CTCTGGAAGTTCGAGACCAACGAGTACAATGTCACCGTCATT-GGTTAGTATCCCTGTCCACA--ACATGCATCAT-GTCTTTGAACTCAAGACTAACCTTGCACTACAGACGCTCCCGGTCA-CCGTGATTTCATCAAGAACAT-GA---------------------------------------------------------------------------------------------------------------------------------------------------------------------------------------------------------------------------------------------------------------------------------------------------------------------------------------------------------------------------------------------------------------------------------------------------------------------------------------------------------------
>MH388395.1_UNVERIFIED:_Pestalotiopsis_krabiensis_voucher_MFLUCC_16-0260_TEF1_gene_partial_sequence
-----------------------------------------------------TGATTACAAGTGCGGTGGTATGGCCAAGCGTACCATTGGAGAAGTTCGAGAAGGTTAGTCATGCTCAC-------AT-CCCATCAT-TCC--------TCA--------------------TCATCATCA-T---CGCCTCGCAAA----CATTTT--CCAAACC--GGTGCCGGAAATT----------CTG--------TTTT------CGCACCTGCCCCATTT----TTCC--AGACACTTACCCCC---------GCCG-----------CACGACCCCGCCGGTGCAAACGA-AAAAATTTCTTATCTCACAGCCCCAC--TTCAC-----AACCA-TTTTGGCAGCCACGCACTTTGGCATGA--CCCCCAATGAACAA-----------------TTGCTGACCCCGCCAAAATAGGAAGCCGCCGAGCTCGGAAAGGGTTCCTTCAAGTACGCATGGGTTCTTGACAAGCTCAAGGCCGAGCGTGAGCGTGGTATCACCATTGATATCGCT-CTCTGGAAGTTCGAGACCAACGAGTACAATGTCACCGTCATT-GGTTAGTATCCCTGTCCATA--GAAAGTATCAT-GTGTCCGAACTC-AGACTAACATCGCAATACAGACGCTCCCGGTCA-CCGTGATTTCATCAAGAACAT-GATTACTGGT---ACTTCCCAGGCCGACTGCGCCATTCTCATCATTGCC-----GCCGGTACTGGTGAGTTCGAGGCTGGTATCTCCAAGGATGGCCAGACTCGTGAGCACGCTCTGCTTGCCTTCACCCTGGGTGTCAAGCAGC--------TCATCGTTGCCATCAACAAGATGGACACTGCCAAGTGGTCCGAGGCCCGTTACAAGGAGATCA--TCAAGGAGACCTCCAACTTCATC--AAGAAGGTTGGCTACAACCCCAAGGAGGTTCCCTTCGT---------------CCCCATCTCCGGTTTCAACGGTGACAACATGTTGGACGAGACCACCAACGCC-CCCTGGTACAAGGGTTGGGAGAAGGAGGTCAAGGGTGTCAAGAAGGAGGGCAAGACTCTCTTCCAGGCCATTGACGCCATCAACCCCCCTAGCCGTCCCACCGACAAGCCCCTC----------------------------------
>MH554412.1_Pestalotiopsis_leucadendri_strain_CBS_121417_translation_elongation_factor_1-alpha_(tef1)_gene_partial_cds
--------------------------------------------------------------------------------------------------------AGGTTAGTC---CTCAC------AAT-CCCATCAT-TC---------CCA--------------------TCCTCATCA-T---CGCCTCGCACA----CATT----CCAACC---GGTGCCGAAAATT----------T-G--------TTTT------CGCACCTG-CCCATTT----TCCC--AGACACTTA-CCCC---------GCCG-----------CACGACCCCG-CGGTGCAAACG--AAAAATTTCTTA--TCACAGCCCCAC--ATCAC-----AAACA-TTTTGGCAGCCATGCACTTT-CCAGGA--CCCACAATGAACAA-----------------TTGCTGACCCCGCC-AAATAGGAAGCCGCCGAGCTCGGAAAGGGTTCCTTCAAGTACGCATGGGTTCTTGACAAGCTCAAGGCCGAGCGTGAGCGTGGTATCACCATTGATATCGCT-CTCTGGAAGTTCGAGACCAACGAGTACAATGTCACCGTCATT-GGTTAGTAACCCTGTCCATG--CGATGTACCAT-GCGTCTGAATGT-ATGCTAACATGGCAACACAGATGCTCCCGGTCA-CCGTGATTTCATCAAGAACA-------------------------------------------------------------------------------------------------------------------------------------------------------------------------------------------------------------------------------------------------------------------------------------------------------------------------------------------------------------------------------------------------------------------------------------------------------------------------------------------------------------------
>KC481684.1_UNVERIFIED:_Pestalotiopsis_sp._HGUP4057_translation_elongation_factor_1_alpha-like_gene_complete_sequence
---------------------------------------CACTACGGTCACTTGATCTACAAGTGCGGTGGTATTGACAAGCGTACCATC-GAGAAGTTCGAGAAGGTTAGTCATGCTCAC-------AT-CCCATCAT-CC---------TCA--------------------TCATCATCA-T---CGCCTCGCAAA----CATTTT--CCAACC---GGTGCCGAAATTC----------T-G--------TTTT------CGCACCTG-CCCATTT----TTCC--AGACACTTA-CCCC---------GCCG-----------CACGACCCCG-CGGTGCAAACG--AAAAATTTCTTATCTCACAGCCCCAC--TTCACAC----AACA-TTTTGGCAGCCACGCACTTT-GCATGA--CCCACAATGAACAA-----------------TTGCTGACCCCGCC-AAATAGGAAGCCGCCGAGCTCGGAAAGGGTTCCTTCAAGTACGCATGGGTTCTTGACAAGCTCAAGGCCGAGCGTGAGCGTGGTATCACCATTGATATCGCT-CTCTGGAAGTTCGAGACCAACGAGTACAATGTCACCGTCATT-GGTTAGTATCCCTGTCCATA--GAAAGTATCAT-GTGTCCGAACTC-AGACTAACATCGCAATACAGACGCTCCCGGTCA-CCGTGATTTCATCAAGAACAT-GATTACTGGT---ACTTCCCAGGCCGACTGCGCCATTCTCATCATTGCC-----GCCGGTACTGGTGAGTTCGAGGCTGGTATCTCCAAGGATGGCCAGACTCGTGAGCACGCTCTGCTTGCCTTCACCCTGGGTGTGAAGCAGC--------TCATCGTTGCCATCAACAAGATGGACACTGCCAAGTGGTCCGAGGCCCGTTACAAGGAGATCA--TCAAGGAGACCTCCAACTTCATC--AAGAAGGTTGGCTACAACCCCAAGGAGGTTCCCTTCGT---------------CCCCATCTCCGGTTTCAACGGTGACAACATGTTGGACGAGACCACCAACGCC-CCCTGGTACAAGGGTTGGGAGAAGGAGGTCAAGGGTGTCAAGAAAGAGGGCAAGACTCTCTTCCA-GCCATTGACGCCATCAACCCCCCTAGCCGTCCCACCGACAAGCCCCTCCTCAGCTGCAGAT---------------------
>JX399058.1_Pestalotiopsis_linearis_strain_MFLUCC12-0271_translation_elongation_factor_1_alpha_(tef1)_gene_partial_sequence
--------------------------------------------------CTTGATCTACAAGTGCGGTGGTATCGACAAGCGTACCATC-GAGAAGTTCGAGAAGGTTAGTCATCCTCA-------AAT-CCCATCAT-TC---------CCA-----------------TCCTCATCATCA-T---CGCCTCGCAAA----CATTTT--CCAACC---GGTGCCGAGAATC----------T-G--------TTTT------CGCACCTG-CCCATTT----TCCC--AGACACTTA-CCCC---------GCCG-----------CACGACCCCG-CGGTGCAAACG--AAAAATTTCTTA--TCACAGCCCCAC--ATCGCAC---AAACA-TTTTGGCAGCCATGCACTTT-CCAAGA--CCCACAATGAACAT-----------------TTGCTGACCCCGCC-AAATAGGAAGCCGCCGAGCTCGGAAAGGGTTCCTTCAAGTACGCATGGGTTCTTGACAAGCTCAAGGCCGAGCGTGAGCGTGGTATCACCATCGATATCGCT-CTCTGGAAGTTCGAGACCAACGAGTACAATGTCACCGTCATT-GGTTAGTATCCCTGTCCACA--CGATGTACCAT-GCATCTGAATGT-ATACTAACATGGCAACACAGATGCTCCCGGTCA-CCGTGATTTCATCAAGAACAT-GATTACTGGT---ACCTCGCAGGCTGACTGCGCTATCCTCATCATTGCC-----GCTGGTACTGGTGAGTTCGAGGCTGGTATCTCCAAGGATGGCCAGACTCGTGAGCACGCTCTGCTTGCCTTCACCCTGGGTGTCAAGCAGC--------TCATCGTTGCCATCAACAAGATGGACACTGCCAAGTGGTCCGAGGCCCGTTACAAGGAGATCA--TCAAGGAGACCTCCAACTTCATC--AAGAAGGTTGGCTACAACCCCAAGGAGGTTCCCTTCGT---------------CCCCATCTCCGGTTTCAACGGTGACAACATGTTGGACGAGACCACCAACGCC-CCCTGGTACAAGGGTTGGGAGAAGGAGGTCAAGGGTGTCAAGAAGGAGGGCAAGACTCTCTTCCAGGCCATTGACGCCATCAACCCCCCTAGCCGTCCCACCGAC-------------------------------------------
>OP186110.1_Pestalotiopsis_linguae_strain_ZHKUCC22-0159_translation_elongation_factor_1-alpha_(tef1)_gene_partial_cds
-----------------------------------------------------------------------------------------------------AGAAGGTTAGTCATCCTCGC------AAT-CCCATCAT-CC---------TCA-----------------TCTTCATCATCA-T---CACCTCGCAAA----GATTT---CCACATC--GGTGCCGAAAATC----------T-G--------TTTT------CGCACCTG-CCCATTT----TCCC--AGACAGTTA-CCCC---------GCCG-----------CACGACCCCG-CGGTGCAAACG--AAAAATTTCTTA--TCATAGCCCCAC--ATCAC-----AAACA-TTTTGGCAGCCACGCACTCT-GCATGA--CCCACAATGAACAA-----------------TTGCTGACCCCGCC-AAATAGGAAGCCGCCGAGCTCGGAAAGGGTTCCTTCAAGTACGCATGGGTTCTTGACAAGCTCAAGGCCGAGCGTGAGCGTGGTATCACCATTGATATCGCT-CTCTGGAAGTTCGAGACCAACGAGTACAATGTCACCGTCATT-GGTTAGTATCCCTGCCCACA--ACATGTGTCAT-GTCTCCGAACTCAAGACTAACCTTACAATACAGACGCTCCCGGTCA-CCGTGATTTCATCAAGAACAT------------------------------------------------------------------------------------------------------------------------------------------------------------------------------------------------------------------------------------------------------------------------------------------------------------------------------------------------------------------------------------------------------------------------------------------------------------------------------------------------------------------
>OK358504.1_Pestalotiopsis_sp._strain_CFCC_55893_translation_elongation_factor_1-alpha_(tef1)_gene_partial_cds
--------------------------------------------------------------------------------------------AGAAGTTCGAGAAGGTTAGTCATCCTCGC------AAT-CCCATCAT------------------------------------CATCATCA-C------CTCGCAAA----CATTT---CCACGCC--GGTGCCGAAAATC----------TGG--------TTTT------CGCACCTG-CCCATTT----TCCC--GGACACTTA-CCCC---------GCCG-----------CACGACCCCG-CGGTGCAAACG--AAAAATTTCTTA--TCATAGCCCCAC--ATCACAC---AAACA-TTTTGGCAGCCACGCACTTT-GCAAGA--CCCACAACGAACAA-----------------TTGCTGACCCCGCC-AAATAGGAAGCCGCCGAGCTCGGAAAGGGTTCCTTCAAGTACGCATGGGTTCTTGACAAGCTCAAGGCCGAGCGTGAGCGTGGTATCACCATTGATATCGCT-CTCTGGAAGTTCGAGACCAACGAGTACAATGTCACCGTCATT-GGTTAGTATCCCTGTCCACA--ACATGCATCAT-GTCTCCGGACTCAAGACTAACCTTGCAATACAGATGCTCCCGGTCA-CCGTGATTTCATCAAGAACAT------------------------------------------------------------------------------------------------------------------------------------------------------------------------------------------------------------------------------------------------------------------------------------------------------------------------------------------------------------------------------------------------------------------------------------------------------------------------------------------------------------------
>OK358503.1_Pestalotiopsis_sp._strain_CFCC_55100_translation_elongation_factor_1-alpha_(tef1)_gene_partial_cds
--------------------------------------------------------------------------------------------AGAAGTTCGAGAAGGTTAGTCATCCTCGC------AAT-CCCATCAT------------------------------------CATCATCA-------CCTCGCAAA----CATTT---CCACGCC--GGTGCCGAAAATC----------TGG--------TTTT------CGCACCTG-CCCATTT----TCCC--GGACACTTA-CCCC---------GCCG-----------CACGACCCCG-CGGTGCAAACG--AAAAATTTCTTA--TCATAGCCCCAC--ATCACAC---AAACA-TTTTGGCAGCCACGCACTTT-GCAAGA--CCCACAACGAACAA-----------------TTGCTGACCCCGCC-AAATAGGAAGCCGCCGAGCTCGGAAAGGGTTCCTTCAAGTACGCATGGGTTCTTGACAAGCTCAAGGCCGAGCGTGAGCGTGGTATCACCATTGATATCGCT-CTCTGGAAGTTCGAGACCAACGAGTACAATGTCACCGTCATT-GGTTAGTATCCCTGTCCACA--ACATGCATCAT-GTCTCCGGACTCAAGACTAACCTTGCAATACAGATGCTCCCGGTCA-CCGTGATTTCATCAAGAACAT------------------------------------------------------------------------------------------------------------------------------------------------------------------------------------------------------------------------------------------------------------------------------------------------------------------------------------------------------------------------------------------------------------------------------------------------------------------------------------------------------------------
>KX895156.1_Pestalotiopsis_chinensis_strain_LC3013_translation_elongation_factor_1-alpha_gene_partial_cds
----------------------------------------------------------------------------------------------AAGTTCGAGAAGGTTAGTTATCCTCAC------AAT-TCCATCAT---------------------------------CCTCACTATCA-T---TACCTCGCAAA----TACTT---CCAAACC--GGTGTCGAAAATA----------T-GTGCTTCTTTTTT------CGCGCCTG-CCCACAT----CCCC--AGACACTTA-CCCC---------GCCG-----------CACGACCCCG-CGGTGCAAACG--AAAAATTTCTTA--TCACAGCCCCAC--ACCGCAC---AAACA-TTTTGGCAGCCATGCACTTT-TCATAA--CCCAC-ACGAGCAT-----------------TTGCTGACCCCGCC-AAATAGGAAGCCGCCGAGCTCGGAAAGGGTTCCTTCAAGTACGCATGGGTTCTTGACAAGCTCAAGGCCGAGCGTGAGCGTGGTATCACCATCGATATCGCT-CTCTGGAAGTTCGAGACCAACGAGTACAATGTCACCGTCATT-GGTTAGTATCCCTGTCCACA-----TCCATCAT-GCATCCGAAATC-AGACTAACACGGCACCACAGATGCTCCCGGTCA-CCGTGATTTCATCAAGAACAT-GATCACTG---------------------------------------------------------------------------------------------------------------------------------------------------------------------------------------------------------------------------------------------------------------------------------------------------------------------------------------------------------------------------------------------------------------------------------------------------------------------------------------------------------
>OP737881.1_Pestalotiopsis_sp._NGL-2022a_isolate_JY1_translation_elongation_factor_1-alpha_gene_partial_cds
----------------------------------------------------------------------------------------------------------GTTAGTCATCCTCGC------AAT-CCCATCAT-CC---------TCA-----------------TCTTCATCACCA-T---CACCTCGCAAA----CATTT---CCACACC--GGTGCCGAAAATC----------T-G--------TTTT------CGCACCTG-CCCATTT----TCCC--AGACACTTA-CCCC---------GCCG-----------CACGACCCCG-CGGTGCAAACG--AAAAATTTCTTA--TCATAGCCCCAC--AT--CAC---AAACA-TTTTGGCAGCCACGCACTCT-GCATGA--CCCACAATGAACAA-----------------TTGCTGACCCCGCC-AAATAGGAAGCCGCCGAGCTCGGAAAGGGTTCCTTCAAGTACGCATGGGTTCTTGACAAGCTCAAGGCCGAGCGTGAGCGTGGTATCACCATTGATATCGCT-CTCTGGAAGTTCGAGACCAACGAGTACAATGTCACCGTCATT-GGTTAGTATCCCTGCCCACA--ACATGTGTCAT-GTCTCCGAACTCGAGACTAACCTTACAATACAGACGCTCCCGGTCA-CCGTGATTTCATCAAGAACAT------------------------------------------------------------------------------------------------------------------------------------------------------------------------------------------------------------------------------------------------------------------------------------------------------------------------------------------------------------------------------------------------------------------------------------------------------------------------------------------------------------------
>KY464146.1_Pestalotiopsis_lushanensis_strain_LC8182_translation_elongation_factor_1-alpha_(tef1)_gene_partial_cds
-------------------------------------------------------------------------------------TCATC-GAGAAGTTCGAGAAGGTTAGTCATCCTCAC------AAT-CCCATCAT-CC---------CCA-----------------------TCATCA-T---CGTCTCGCAAA----CATTTT--CCAACT---GGTGCCGAAAATC----------T-G--------TTTT------CGCACCTG-CCCATTT----TCCC--AGACACTTA-CCCC---------GCCG-----------CACGACCCCG-CGGTGCAAACG--AAAAATTTCTTA--TCACAGCCCCAC--ATCGCAC---AAACA-TTTTGGCAGCCATGCACTTT-CCATGA--CCCACAATGAACAA-----------------TTGCTGACCCCGCC-AAATAGGAAGCCGCCGAGCTCGGAAAGGGTTCCTTCAAGTACGCATGGGTTCTTGACAAGCTCAAGGCCGAGCGTGAGCGTGGTATCACCATTGATATCGCT-CTCTGGAAGTTCGAGACCAACGAGTACAATGTCACCGTCATT-GGTTAGTATCCCGGTCCACA--CCATGCACCAT-GCATCCGACCTT-GTACTAACATCACAATACAGATGCTCCCGGTCA-CCGTGATTTCATCAAGAACAT-GATCACT----------------------------------------------------------------------------------------------------------------------------------------------------------------------------------------------------------------------------------------------------------------------------------------------------------------------------------------------------------------------------------------------------------------------------------------------------------------------------------------------------------
>KY464147.1_Pestalotiopsis_lushanensis_strain_LC8183_translation_elongation_factor_1-alpha_(tef1)_gene_partial_cds
-------------------------------------------------------------------------------------TCATC-GAGAAGTTCGAGAAGGTTAGTCATCCTCAC------AAT-CCCATCAT-CC---------CCA-----------------------TCATCA-T---CGTCTCGCAAA----CATTTT--CCAACT---GGTGCCGAAAATC----------T-G--------TTTT------CGCACCTG-CCCATTT----TCCC--AGACACTTA-CCCC---------GCCG-----------CACGACCCCG-CGGTGCAAACG--AAAAATTTCTTA--TCACAGCCCCAC--ATCGCAC---AAACA-TTTTGGCAGCCATGCACTTT-CCATGA--CCCACAATGAACAA-----------------TTGCTGACCCCGCC-AAATAGGAAGCCGCCGAGCTCGGAAAGGGTTCCTTCAAGTACGCATGGGTTCTTGACAAGCTCAAGGCCGAGCGTGAGCGTGGTATCACCATTGATATCGCT-CTCTGGAAGTTCGAGACCAACGAGTACAATGTCACCGTCATT-GGTTAGTATCCCGGTCCACA--CCATGCACCAT-GCATCCGACCTT-GTACTAACATCACAATACAGATGCTCCCGGTCA-CCGTGATTTCATCAAGAACAT-GATCACT----------------------------------------------------------------------------------------------------------------------------------------------------------------------------------------------------------------------------------------------------------------------------------------------------------------------------------------------------------------------------------------------------------------------------------------------------------------------------------------------------------
>KX895223.1_Pestalotiopsis_lushanensis_strain_LC4344_translation_elongation_factor_1-alpha_gene_partial_cds
------------------------------------------------------ATCTACAAGTGCGGTGGTATCGACAAGCGTACCATC-GAGAAGTTCGAGAAGGTTAGTCATCCTCAC------AAT-CCCATCAT-CC---------CCA--------------------TCATCATCG-T------CTCGCAAA----CATTTT--CCAACT---GGTGCCGAAAATC----------T-G--------TTTT------CGCACCTG-CCCATTT----TCCC--AGACACTTA-CCCC---------GCCG-----------CACGACCCCG-CGGTGCAAACG--AAAAATTTCTTA--TCACAGCCCCAC--ATCGCAC---AAACA-TTTTGGCAGCCATGCACTTT-CCATGA--CCCACAATGAACAA-----------------TTGCTGACCCCGCC-AAATAGGAAGCCGCCGAGCTCGGAAAGGGTTCCTTCAAGTACGCATGGGTTCTTGACAAGCTCAAGGCCGAGCGTGAGCGTGGTATCACCATTGATATCGCT-CTCTGGAAGTTCGAGACCAACGAGTACAATGTCACCGTCATT-GGTTAGTATCCCGGTCCACA--CCATGCACCAT-GCATCCGACCTT-GTACTAACATCACAATACAGATGCTCCCGGTCA-CCGTGATTTCATCAAGAACAT-GATTACTGGT---ACCTCGCAGGCCGACTGCGCTATCCTCATCATTGCC-----GCTGGTACTGGTGAGTTCGAGGCTGGTATCTCCAAGGATGGCCAGACCCGTGAGCACGCTCTGCTTGCCTTCACCCTGGGTGTCAAGCAGC--------TCATCGTTGCCATCAACAAGATGGACACTGCCAAGTGGTCCGAGGCCCGTTACAAGGAGATCA--TCAAGGAGACCTCCAACTTCATC--AAGAAGGTTGGCTACAACCCCAAGGAGGTTCCCTTCGT---------------CCCCATCTCCGGATTCAACGGTGACAACATGCTGGACGAGACCACCAACGCC-CCCTGGTACAAGGGTTGGGAGAAGGAGGTCAAGGGTGTCAAGAAGGAGGGCAAGACCCTCTTCCAGGCCATTGACGCCATCAACCCCCCTAGCCGTCCCA------------------------------------------------
>KX186620.1_UNVERIFIED:_Pestalotiopsis_macadamiae_voucher_BRIP_63739b_translation_elongation_factor_1-alpha-like_gene_partial_sequence
-----------------------------------------------------------------------------------------------------------------------------------------------------------------------------------------------------------------------------------AAAATC----------TGG--------TTTT------CGCACCTG-CCCATTT----TCTC--AGACACTTA-CCCC---------GCCG-----------CACGACCCCG-CGGTGCAAACG--AAAAATTTCTTA--TCACAGCCCCAC--ATCACAC---AAACA-TTTTGGCAGCCACGCACCTT-GCATGA--CCCACAATGAACAA-----------------TTGCTGACCCCGCC-AAATAGGAAGCCGCCGAGCTCGGTAAGGGTTCCTTCAAGTACCTGTG---------------------------------------------------------------------------------------------------------------------------------------------------------------------------------------------------------------------------------------------------------------------------------------------------------------------------------------------------------------------------------------------------------------------------------------------------------------------------------------------------------------------------------------------------------------------------------------------------------------------------------------------------------------------------------------------------------------------------
>KX186619.1_UNVERIFIED:_Pestalotiopsis_macadamiae_voucher_BRIP_63741a_translation_elongation_factor_1-alpha-like_gene_partial_sequence
-----------------------------------------------------------------------------------------------------------------------------------------------------------------------------------------------------------------------------------AAAATC----------TGG--------TTTT------CGCACCTG-CCCATTT----TCCC--AGACACTTA-CCCC---------GCCG-----------CACGACCCCG-CGGTGCAAACG--AAAAATTTCTTA--TCACAGCCCCAC--ATCACAC---AAACA-TTTTGGCAGCCACGCACTTT-GCATGA--CCCACAATGAACAA-----------------TTGCTGACCCCGCC-AAATAGGAAGCCGCCGAGCTCGGTAAGGGTTCCTTCAAGTACCTGTG---------------------------------------------------------------------------------------------------------------------------------------------------------------------------------------------------------------------------------------------------------------------------------------------------------------------------------------------------------------------------------------------------------------------------------------------------------------------------------------------------------------------------------------------------------------------------------------------------------------------------------------------------------------------------------------------------------------------------
>KX186621.1_UNVERIFIED:_Pestalotiopsis_macadamiae_voucher_BRIP_63738b_translation_elongation_factor_1-alpha-like_gene_partial_sequence
-----------------------------------------------------------------------------------------------------------------------------------------------------------------------------------------------------------------------------------AAAATC----------TGG--------TTTT------CGCACCTG-CCCATTT----TCTC--AGACACTTA-CCCC---------GCCG-----------CACGACCCCG-CGGTGCAAACG--AAAAATTTCTTA--TCACAGCCCCAC--ATCACAC---AAACA-TTTTGGCAGCCACGCACCTT-GCATGA--CCCACAATGAACAA-----------------TTGCTGACCCCGCC-AAATAGGAAGCCGCCGAGCTCGGTAAGGGTTCCTTCAAGTACCTGTG---------------------------------------------------------------------------------------------------------------------------------------------------------------------------------------------------------------------------------------------------------------------------------------------------------------------------------------------------------------------------------------------------------------------------------------------------------------------------------------------------------------------------------------------------------------------------------------------------------------------------------------------------------------------------------------------------------------------------
>KM199482.1_Pestalotiopsis_malayana_strain_CBS_102220_translation_elongation_factor_1-alpha_(tef1)_gene_partial_cds
-------------------------------------------------------------------------------------------------------AAGGTTAGTCATGCTCAC------AGT-CCCATCAT-CC---------TCA--------------------TCACCATCA-T---CGCCTCGCAAA----CATTTT--CCAACC---GTTGCCGAAATTC----------T-G--------TTTT------CGCACCTG-CCCATTT----TCCC--AGACAATTA-CCCC---------GCCG-----------CACGACCCCG-CGGTGCAAACG--AAAAATTTCTTA--TCACAGCCCCAC--TTCACAC----AACA-TTTTGGCAGCCACGCACTTT-GCATGA--CCCACAATGAACAA-----------------TTGCTGACCCCGCC-AAATAGGAAGCCGCCGAGCTCGGAAAGGGTTCCTTCAAGTACGCATGGGTTCTTGACAAGCTCAAGGCCGAGCGTGAGCGTGGTATCACCATTGATATCGCT-CTCTGGAAGTTCGAGACCAACGAGTACAATGTCACCGTCATT-GGTTAGTATCCGTGTCCACA--GAAAGTATCAT-GTGTCCGAACTC-AGACTAACATTGCAATACAGACGCTCCCGGTCA-CCGTGATTTCATCAAGAACAT-GA---------------------------------------------------------------------------------------------------------------------------------------------------------------------------------------------------------------------------------------------------------------------------------------------------------------------------------------------------------------------------------------------------------------------------------------------------------------------------------------------------------------
>OR126313.1_Pestalotiopsis_manyueyuanani_isolate_NTUPPMCC_18-165_translation_elongation_factor_1-alpha_(TEF-1)_gene_partial_cds
---------------------------------------------------------------------------------------CATCGAGAAAGTCGAGAAGGTTAGTCATCCTCGC---AATAAT-CTCATCCTGTC------------------------------------CATCACTTTGCT-TCAGCAAT----CATTT------------TCTGTCGAAAATG-----------AG--------TTTT-TCCCTCGCACCTG-CCCACAT----TCTT-TTAACACCTA-CCCC---------GCCG-----------CACGACCCCG-CGGTGCGAACGCAAAAAATTTCTTA--TCACAGCCCCAC--CTCAC-----AAATGTTTCAACCAGCCATGTACCTT--TTGGA--CCCACAATGAGCAT-----------------TCGCTGACCCCGCC-AAATAGGAAGCCGCCGAGCTCGGTAAGGGTTCCTTCAAGTACGCATGGGTTCTTGACAAGCTCAAGGCCGAGCGTGAGCGTGGTATCACCATCGATATCGCT-CTCTGGAAGTTCGAGACCCAAGAGTACGAAGTCACCGTCATT-GGTTAGTATCCCCACCCCGA--AACACAGTCA--ACCACCCGACCAACCACTAACATGGCAATACAGATGCTCCCGGTCA-CCGTGATTTCATCAAGAACAT-GATCACTG---------------------------------------------------------------------------------------------------------------------------------------------------------------------------------------------------------------------------------------------------------------------------------------------------------------------------------------------------------------------------------------------------------------------------------------------------------------------------------------------------------
>KU252401.1_Pestalotiopsis_sp._strain_YN3A1_translation_elongation_factor_1-alpha_(tef1)_gene_partial_cds
-------------------------------------------------------------------------------------------------------AAGGTTAGTCATCCTCGC------AAT-CCCATCAT-CC---------TCA-----------------TCCTCATCATCA-T---CACTTCGCAAA----CATTTC--CCACACC--GGTGTCGAAAATC----------TGG--------TTTT------CGCACCTG-CCCATTT----TCTC--AGACACTTA-CCCC---------GCCG-----------CACGACCCCG-CGGTGCAAACG--AAAAATTTCTTA--TCACAGCCCCAC--ATCACAC---AAACA-TTTTGGCAGCCACGCACCTT-GCATGA--CCCACAATGAACAA-----------------TTGCTGACCCCGCC-AAATAGGAAGCCGCCGAGCTCGGAAAGGGTTCCTTCAAGTACGCATGGGTTCTTGACAAGCTCAAGGCCGAGCGTGAGCGTGGTATCACCATTGATATCGCT-CTCTGGAAGTTCGAGACCAACGAGTACAATGTCACCGTCATT-GGTTAGTATCCCTGCCCACA--ATATGTGTCAT-GTCTCTGAACTCAAGACTAACCTTGCAATACAGACGCTCCCGGTCA-CCGTGATTTCATCAAGAACAT-G----------------------------------------------------------------------------------------------------------------------------------------------------------------------------------------------------------------------------------------------------------------------------------------------------------------------------------------------------------------------------------------------------------------------------------------------------------------------------------------------------------------
>JX399076.1_Pestalotiopsis_jesteri_strain_MFLUCC12-0279_translation_elongation_factor_1_alpha_(tef1)_gene_partial_sequence
---------------------------------------------------CTTGATCTACAGTGCGGTGGTATCGACAAGCGTACCATC-GAGAAGTTCGAGAAGGTTAGTCATCCTCAC------GAC-CTCATCATACC-----------------------------ATGCCCACGTCA-----CTCTGCCCAAATCACCATTTTG----------CGTGTTGAAAATT----------TT---------TTTTTTTTTTCGCATCTG-CCCACAT----TCTC--TGACACTTA-CCCC---------GCCG-----------CACGACCCCG-CGGTGCCAACGC-AAAAATTTCTTA--TCACAGCCCCAC--CTCGCACTGCAAAAA--------AATCATGCATTCT-TCTGGA--CCCACATTGAGCA------------------CTGCTAACCCCGCC-AATTAGGAAGCCGCCGAGCTCGGTAAGGGTTCCTTCAAGTACGCATGGGTTCTTGACAAGCTCAAGGCCGAGCGTGAGCGTGGTATCACCATCGATATTGCT-CTCTGGAAGTTCGAGACCAACGAGTACAATGTCACCGTCATT-GGTTAGTATCCCTATCCAGA--TGGAGCGTTAA-GCATCCGACCGT-CGACTAACATTGCAACACAGATGCTCCCGGTCA-CCGTGACTTCATCAAGAACAT-GATTACTGGT---ACTTCGCAGGCCGACTGCGCCATTCTCATCATTGCC-----GCCGGTACTGGTGAGTTCGAGGCTGGTATCTCCAAGGATGGCCAGACTCGTGAGCACGCTCTGCTTGCCTTCACCCTGGGTGTCAAGCAGC--------TCATCGTTGCCATCAACAAGATGGACACTGCCAAGTGGTCCGAGGCCCGTTACAAGGAGATCA--TCAAGGAGACCTCCAACTTCATC--AAGAAGGTTGGCTACAACCCCAAGGAGGTTCCCTTCGT---------------CCCCATCTCCGGTTTCAACGGTGACAACATGTTGGAGGAGACCACCAACGCT-TCCTGGTACAAGGGCTGGGAGAAGGAGGTCAAGGGTGTCAAGAAGGAGGGCAAGACTCTCTTCCAGGCCATTGACGCCATCAACCCCCCTAGCCGTCCTACCGAC-------------------------------------------
>KM199479.1_Pestalotiopsis_monochaeta_strain_CBS_144.97_translation_elongation_factor_1-alpha_(tef1)_gene_partial_cds
---------------------------------------------------------------------------------------------------CGAGAAGGTTAGTCATCCACAC------AAT-CCCATCAT-TCCCATCATTCCCA---------TCATTCCCATCTTATCATCA-T---CGC--CTCAAA----CATCTT--CCAACC---GGTGCCGAAAATC----------T-G--------TTTT------CGCACCTG-CCCATTT----TCCC--AGACAGTTA-CCCC---------GCCG-----------CACGACCCCG-CGGTGCAAACG--AAAAATTTCTTA--TCACAGCCCCAC--ATCGCAC---AAACA-TTTTGGCAGCCATGCACTTT-CCAAGA--CCCACAATGAACAA-----------------TTGCTGACCCCGCC-AAATAGGAAGCCGCCGAGCTCGGAAAGGGTTCCTTCAAGTACGCATGGGTTCTTGACAAGCTCAAGGCCGAGCGTGAGCGTGGTATCACCATTGATATCGCT-CTCTGGAAGTTCGAGACCAACGAGTACAATGTCACCGTCATT-GGTTAGTATCCCTGCCCACA--CCATGTATCAT-GCATCCGACCTT-GTGCTAACATGGCAACACAGATGCTCCCGGTCA-CCGTGACTTCATCAAGAACAT-GA---------------------------------------------------------------------------------------------------------------------------------------------------------------------------------------------------------------------------------------------------------------------------------------------------------------------------------------------------------------------------------------------------------------------------------------------------------------------------------------------------------------
>KM199480.1_Pestalotiopsis_monochaeta_strain_CBS_440.83_translation_elongation_factor_1-alpha_(tef1)_gene_partial_cds
--------------------------------------------------------------------------------------------------------AGGTTAGTCATCCACAC------AAT-CCCATCAT-TC---------CCATCATTCCCATCATTCCCATCTTATCATCA-T---CGCCT--CAAA----CATCTT--CCAACC---GGTGCCGAAAATC----------T-G--------TTTT------CGCACCTG-CCCATTT----TCCC--AGACAGTTA-CCCC---------GCCG-----------CACGACCCCG-CGGTGCAAACG--AAAAATTTCTTA--TCACAGCCCCAC--ATCGCAC---AAACA-TTTTGGCAGCCATGCACTTT-CCAAGA--CCCACAATGAACAA-----------------TTGCTGACCCCGCC-AAATAGGAAGCCGCCGAGCTCGGAAAGGGTTCCTTCAAGTACGCATGGGTTCTTGACAAGCTCAAGGCCGAGCGTGAGCGTGGTATCACCATTGATATCGCT-CTCTGGAAGTTCGAGACCAACGAGTACAATGTCACCGTCATT-GGTTAGTATCCCTGCCCACA--CCATGTATCAT-GCATCCGACCTT-GTGCTAACATGGCAACACAGATGCTCCCGGTCA-CCGTGACTTCATCAAGAACAT-G----------------------------------------------------------------------------------------------------------------------------------------------------------------------------------------------------------------------------------------------------------------------------------------------------------------------------------------------------------------------------------------------------------------------------------------------------------------------------------------------------------------
>OQ714341.1_Pestalotiopsis_sp._2_YW-2023_translation_elongation_factor_1_alpha_gene_partial_cds
--------------------------------------------------------------------------------------------------TTGAGAAGGTTAGTCATCCTCGC------AAT-CCCATCAT-CC--------------------------------TCATCATCA-T---CACCTCGCAAA----CATTT---CCACACC--GGTGCCGAAAATC----------TGG--------TTTT------CGCACCTG-CCCATCT----TCCC--AGACACTTA-CCCC---------GCCG-----------CACGACCCCG-CGGTGCAAACG--AAAAATTTCTTA--TCACTGCCCCAC--ATCACAC---AAACA-TTTTGGCAGCCACGCACTTT-GCATGA--CCCACAATGAACAA-----------------TTGCTGACCCCGCC-AAATAGGAAGCCGCCGAGCTCGGTAAGG----------------------------------------------------------------------------------------------------------------------------------------------------------------------------------------------------------------------------------------------------------------------------------------------------------------------------------------------------------------------------------------------------------------------------------------------------------------------------------------------------------------------------------------------------------------------------------------------------------------------------------------------------------------------------------------------------------------------------------------------
>OK507972.1_Pestalotiopsis_sp._strain_LHNJ16_translation_elongation_factor_1-alpha_(tef1)_gene_partial_cds
---------------------------------------------------------------------------------------------------CGAGAAGGTTAGTCATCCTCGC------AAT-CCCATCAT-CC---------CCA-----------------TTCTCATCGTCA-T---CACCTCGCAAA----CATTTT--CCAACC---GGTCCCGAAATTC----------T-G--------TTTT------CGCACCTG-CCCACTT----TCCC--AGACACTTA-CCCC---------GCCG-----------CACGACCCCG-CGGTGCAAACG--AAAAATTTCTTA--TCATAGCCCCAC--TTCACAC----AACA-TTTTGGCAGCCACGCACTTT-GCATGA--CCCATAATGAACAA-----------------TTGCTGACCCCGCC-AAATAGGAAGCCGCCGAGCTCGGAAAGGGTTCCTTCAAGTACGCATGGGTTCTTGACAAGCTCAAGGCCGAGCGTGAGCGTGGTATCACCATTGATATCGCT-CTCTGGAAGTTCGAGACCAACGAGTACAATGTCACCGTCATT-GGTTAGTATCCCTGTCCACA--GAAAGTATCAT-GTGTCCGAACAC-AGACTAACATCGCGATACAGACGCTCCCGGTCA-CCGTGATTTCATCAAGAAC--------------------------------------------------------------------------------------------------------------------------------------------------------------------------------------------------------------------------------------------------------------------------------------------------------------------------------------------------------------------------------------------------------------------------------------------------------------------------------------------------------------------
>OK507966.1_Pestalotiopsis_sp._strain_LHGX10_translation_elongation_factor_1-alpha_(tef1)_gene_partial_cds
---------------------------------------------------------------------------------------------------CGAGAAGGTTAGTCATCCTCGC------AAT-CCCATCAT-CC---------TCA-----------------TCTTCATCATCA-C---CACCTCGCAAA----GATTT---CCACACC--GGTGCCGAAAATC----------T-G--------TTTT------CGCACCTG-CCCATTT----TCCC--AGACACTTA-CCCC---------GCCG-----------CACGACCCCG-CGGTGCAAACG--AAAAATTTCTTA--TCATAGCCCCAC--ATCAC-----AAACA-TTTTGGCAGCCACGCACTCT-GCATGA--CCCACAATGAACAA-----------------TTGCTGACCCCGCC-AAATAGGAAGCCGCTGAGCTCGGAAAGGGTTCCTTCAAGTACGCATGGGTTCTTGACAAGCTCAAGGCCGAGCGTGAGCGTGGTATCACCATTGATATCGCT-CTCTGGAAGTTCGAGACCAACGAGTACAATGTCACCGTCATT-GGTTAGTATCCCTGCCCACA--ACATGTGTCAT-GTCTCCGAACTCAAGACTAACCTTACAATACAGACGCTCCCGGTCA-CCGTGATTTCATCAAGAAC--------------------------------------------------------------------------------------------------------------------------------------------------------------------------------------------------------------------------------------------------------------------------------------------------------------------------------------------------------------------------------------------------------------------------------------------------------------------------------------------------------------------
>OR912991.1_Pestalotiopsis_sp._strain_SAUCC2322-3_translation_elongation_factor_1-alpha_(tef1)_gene_partial_cds
---------------------------------------------------------------------------------------------------------GGTTAGTCATTCTCGC------AAC-ATCCTCAT-TC---------TCA-----------------TTCCCATCACCG--------CTTTCCCATCGCCGTCT---TCACATA--GGTGCCGAAAATC-------------AATT----TTTT------CGCACCTG-CCCACAT----TCCC--AAACACTTA-CCCC---------GCCG-----------CACGACCCCG-CGATGCAAACG--AAAAATTTCTTA--TCTCAGCCCCAC----CTCAC---AAACA-ATTTCGCAGCCATGCATCCC-CCCAGA--TCCACAATGA-TAA-----------------TTGCTGACCCTTCC-AAATAGGAAGCTGCCGAGCTCGGAAAGGGTTCCTTCAAGTACGCATGGGTTCTTGACAAGCTCAAGGCCGAGCGTGAGCGTGGTATCACCATTGATATCGCT-CTCTGGAAGTTCGAGACCAACGAGTACAATGTCACCGTCATT-GGTTAGTAGCCACGTCCACA--TGAGGCGTCAT-GCACTTGAGCTC-AGACTAACACCACAACACAGACGCTCCCGGTCA-CCGTGACTTCATCAAGAA---------------------------------------------------------------------------------------------------------------------------------------------------------------------------------------------------------------------------------------------------------------------------------------------------------------------------------------------------------------------------------------------------------------------------------------------------------------------------------------------------------------------
>OR912992.1_Pestalotiopsis_sp._strain_SAUCC2322-4_translation_elongation_factor_1-alpha_(tef1)_gene_partial_cds
---------------------------------------------------------------------------------------------------------GGTTAGTCATTCTCGC------AAC-ATCCTCAT-TC---------TCA-----------------TTCCCATCACCG-CTTTCCCATCGC-------CGTCT---TCACATA--GGTGCCGAAAATC-------AATT----------TTTT------CGCACCTG-CCCACAT----TCCC--AAACACTTA-CCCC---------GCCG-----------CACGACCCCG-CGATGCAAACG--AAAAATTTCTTA--TCTCAGCCCCAC--CTCAC-----AAACA-ATTTCGCAGCCATGCATCCC-CCCAGA--TCCACAATGA-TAA-----------------TTGCTGACCCTTCC-AAATAGGAAGCTGCCGAGCTCGGAAAGGGTTCCTTCAAGTACGCATGGGTTCTTGACAAGCTCAAGGCCGAGCGTGAGCGTGGTATCACCATTGATATCGCT-CTCTGGAAGTTCGAGACCAACGAGTACAATGTCACCGTCATT-GGTTAGTAGCCACGTCCACA--TGAGGCGTCAT-GCACTTGAGCTC-AGACTAACACCACAACACAGACGCTCCCGGTCA-CCGTGACTTCATCAAGAA---------------------------------------------------------------------------------------------------------------------------------------------------------------------------------------------------------------------------------------------------------------------------------------------------------------------------------------------------------------------------------------------------------------------------------------------------------------------------------------------------------------------
>KM199511.1_Pestalotiopsis_novae-hollandiae_strain_CBS_130973_translation_elongation_factor_1-alpha_(tef1)_gene_partial_cds
--------------------------------------------------------------------------------------------------TCGAGAAGGTTAGTCATCCTCAC------AAT-CCCATCAC-------------CA-----------------TCCTCCTTATCA-C---CACCTCGCAAA----CATTT---TAAATC---GGTGCCGAGAATC----------T-G--------TTTT------CGCACCTG-CCCACAT----TCCC--AGACACTTA-CCCC---------GCCG-----------CACGACCCCG-CGGTGCAAAAG--AAAAATTTCTTA--TCACAGCCCCAC--ATCGCAC---AAACA-TTTTGACAGCCATGCACTTT-TCATGG--CCCACAATGAGGAT-----------------TTGCTGACCCCGCC-AAATAGGAAGCCGCCGAGCTCGGAAAGGGTTCCTTCAAGTACGCATGGGTTCTTGACAAGCTCAAGGCCGAGCGTGAGCGTGGTATCACCATTGATATCGCT-CTCTGGAAGTTCGAGACCAACGAGTACAATGTCACCGTCATT-GGTTAGTATACCTGTCCACA--CCATGCATCAC-GCATCCGAATTC-AGACTAACATGGCAATACAGATGCTCCCGGTCA-CCGTGATTTCATCAAGAACAT------------------------------------------------------------------------------------------------------------------------------------------------------------------------------------------------------------------------------------------------------------------------------------------------------------------------------------------------------------------------------------------------------------------------------------------------------------------------------------------------------------------
>MH809391.1_Pestalotiopsis_neolitseae_isolate_NTUCC_17-011_translation_elongation_factor_1-alpha_(TEF-1)_gene_partial_cds
------------------------------------------------------------------------------------------------------------------ACCCCGC------A---TCCATCAT-CC---------------------------------CATCCTCA-----TACCTCGCAA-----CGTTTT--CCAACC---GGTGTCGAAAATC-----------GG--------TTTT------CGCACCTG-CCCATTT----TCCC--AGACACTTA-CCCC---------GCCG-----------CACGACCCCG-CGGTGCAAACG--AAAAATTTCTTA--TCACAGCCCCAC--TTCACAC----AACA-TTTTGGCAGCCACGCACTTT-GCATGA--CCCACAGTGAACAA-----------------TTGCTGACCCCGCC-AAATAGGAAGCCGCCGAGCTCGGAAAGGGTTCCTTCAAGTACGCATGGGTTCTTGACAAGCTCAAGGCCGAGCGTGAGCGTGGTATCACCATTGATATCGCT-CTCTGGAAGTTCGAGACCAACGAGTACAATGTCACCGTCATT-GGTTAGTATTCCTGTCCACA--GAATGTATCAT-GTCTCCGAACTC-AGACTAACATCACAATACAGACGCTCCCGGTCA-CCGTGATTTCATCAAGAACAT-G----------------------------------------------------------------------------------------------------------------------------------------------------------------------------------------------------------------------------------------------------------------------------------------------------------------------------------------------------------------------------------------------------------------------------------------------------------------------------------------------------------------
>KM199494.1_Pestalotiopsis_oryzae_strain_CBS_171.26_translation_elongation_factor_1-alpha_(tef1)_gene_partial_cds
-----------------------------------------------------------------------------------------------------AGAAGGTTAGTCATCCTCGC------AAT-CCCATCAT-CC---------TCA-----------------TCCTCATCATCA-T---CACCTCGCAAA----CATTT---CCACACC--GGTGCCGAAAATC----------TGG--------TTTT------CGCACCTG-CCCATTT----TCCC--ACACACTTA-CCCC---------GCCG-----------CACGACCCCG-CGGTGCAAACG--AAAAATTTCTTA--TCATAGCCCCAC--ATCACAC---AAACA-TTTTGGCAGCCACGCACTTT-GCATGA--CCCACAATGAACAA-----------------TTGCTGACCCCACC-AAATAGGAAGCCGCCGAGCTCGGAAAGGGTTCCTTCAAGTACGCATGGGTTCTTGACAAGCTCAAGGCCGAGCGTGAGCGTGGTATCACCATTGATATCGCT-CTCTGGAAGTTCGAGACCAACGAGTACAATGTCACCGTCATT-GGTTAGTATCCCTGCCCACA--ACATGCATCAT-GTCTCCGAACTCAAGACTAACCTTTCAATACAGACGCTCCCGGTCA-CCGTGATTTCATCAAGAACAT------------------------------------------------------------------------------------------------------------------------------------------------------------------------------------------------------------------------------------------------------------------------------------------------------------------------------------------------------------------------------------------------------------------------------------------------------------------------------------------------------------------
>KM199496.1_Pestalotiopsis_oryzae_strain_CBS_353.69_translation_elongation_factor_1-alpha_(tef1)_gene_partial_cds
--------------------------------------------------------------------------------------------------------AGGTTAGTCATCCTCGC------AAT-CCCATCAT-CC---------TCA-----------------TCCTCATCATCA-T---CACCTCGCAAA----CATTT---CCACACC--GGTGCCGAAAATC----------TGG--------TTTT------CGCACCTG-CCCATTT----TCCC--ACACACTTA-CCCC---------GCCG-----------CACGACCCCG-CGGTGCAAACG--AAAAATTTCTTA--TCATAGCCCCAC--ATCACAC---AAACA-TTTTGGCAGCCACGCACTTT-GCATGA--CCCACAATGAACAA-----------------TTGCTGACCCCACC-AAATAGGAAGCCGCCGAGCTCGGAAAGGGTTCCTTCAAGTACGCATGGGTTCTTGACAAGCTCAAGGCCGAGCGTGAGCGTGGTATCACCATTGATATCGCT-CTCTGGAAGTTCGAGACCAACGAGTACAATGTCACCGTCATT-GGTTAGTATCCCTGCCCACA--ACATGCATCAT-GTCTCCGAACTCAAGACTAACCTTTCAATACAGACGCTCCCGGTCA-CCGTGATTTCATCAAGAACAT-GA---------------------------------------------------------------------------------------------------------------------------------------------------------------------------------------------------------------------------------------------------------------------------------------------------------------------------------------------------------------------------------------------------------------------------------------------------------------------------------------------------------------
>KM199493.1_Pestalotiopsis_oryzae_strain_CBS_111522_translation_elongation_factor_1-alpha_(tef1)_gene_partial_cds
------------------------------------------------------------------------------------------------GTTCGAGAAGGTTAGTCATCCTCGC------AAT-CCCATCAT-CC---------TCA-----------------TCCTCATCATCA-T---CACCTCGCAAA----CATTT---CCACACC--GGTGCCGAAAATC----------TGG--------TTTT------CGCACCTG-CCCATTT----TCCC--ACACACTTA-CCCC---------GCCG-----------CACGACCCCG-CGGTGCAAACG--AAAAATTTCTTA--TCATAGCCCCAC--ATCACAC---AAACA-TTTTGGCAGCCACGCACTTT-GCATGA--CCCACAATGAACAA-----------------TTGCTGACCCCACC-AAATAGGAAGCCGCCGAGCTCGGAAAGGGTTCCTTCAAGTACGCATGGGTTCTTGACAAGCTCAAGGCCGAGCGTGAGCGTGGTATCACCATTGATATCGCT-CTCTGGAAGTTCGAGACCAACGAGTACAATGTCACCGTCATT-GGTTAGTATCCCTGCCCACA--ACATGCATCAT-GTCTCCGAACTCAAGACTAACCTTTCAATACAGACGCTCCCGGTCA-CCGTGATTTCATCAAGAACAT-G----------------------------------------------------------------------------------------------------------------------------------------------------------------------------------------------------------------------------------------------------------------------------------------------------------------------------------------------------------------------------------------------------------------------------------------------------------------------------------------------------------------
>MH388396.1_UNVERIFIED:_Pestalotiopsis_pandanicola_voucher_MFLUCC_16-0255_TEF1_gene_partial_sequence
------------------------------------------ACCGGTCACTTGATCTACAAGTGCGGTGGTATTGACAAGCGTACCATC-GAGAAGTTCGAGAAGGTTAGTCATGCTCAC-------AT-CCCATCAT-CC---------TCA--------------------TCATCATCA-T---CGCCTCGCAAA----CATTTT--CCAACC---GGTGCCGAAATTC----------T-G--------TTTT------CGCACCTG-CCCATTT----TTCC--AGACACTTA-CCCC---------GCCG-----------CACGACCCCG-CGGTGCAAACG--AAAAATTTCTTATCTCACAGCCCCAC--TTCACAC----AACA-TTTTGGCAGCCACGCACTTT-GCATGA--CCCACAATGAACAA-----------------TTGCTGACCCCGCC-AAATAGGAAGCCGCCGAGCTCGGAAAGGGTTCCTTCAAGTACGCATGGGTTCTTGACAAGCTCAAGGCCGAGCGTGAGCGTGGTATCACCATTGATATCGCTCCTCTGGAAGTTCGAGACCAACGAGTACAATGTCACCGTCATTGGGTTAGTATCCCTGTCCATA--GAAAGTATCATGGTGTCCGAACTC-AGACTAACATCGCAATACAGACGCTCCCGGGCAACCGTGATTTCATCAAGAACATGGATTACTGGGTACTTCCCCAGGCCGACTGGCGCCATTCTCATCATTGGCCGCCGGTACCTGGTGAATTCCGAGGCTGGTATCTCCCAAGGATGGCCAGACTCCTTGAGCACGCTCTGGCTTGGCTTCACCCCTGGGTGGTCAAGCAGCCTCATCCGTTGCCATCAACAAGATGGACACTGGCCAAGTGGGTCCCGAGGCCCGTTACAAGGAGATCCATCCAAGGAGACCTCCAACTTCATCCAAGAAAGGTTGGCTACACCCCCCCAAGGAGGGTCCCTTTCGTCCCCCATCTCCGGGTTTCAACGGTGACAAACATGGTTGGGACGAGACCACCAACGCCCCCTGGGTTACAAGGGTTGGGGAAAAAAGAGAGGTCAAGGGTTGTCCAAAAAGGAGGGCAAGACTCTCCTTCAAGGCATTGGACG-----------------------------------------------------------------------
>KM199491.1_Pestalotiopsis_papuana_strain_CBS_331.96_translation_elongation_factor_1-alpha_(tef1)_gene_partial_cds
--------------------------------------------------------------------------------------------------------AGGTTAGTCATGCTCAC-------AT-CCCATCAT-CC---------TCA--------------------TCATCATCA-T---CGCCTCGCAAA----CATTTT--CCAACC---GGTGCCGAAATTC----------T-G--------TTTT------CGCACCTG-CCCATTT----TTCC--AGACACTTA-CCCC---------GCCG-----------CACGACCCCG-CGGTGCAAACG--AAAAATTTCTTATCTCACAGCCCCAC--TTCACAC----AACA-TTTTGGCAGCCACGCACTTT-GCATGA--CCCACAATGAACAA-----------------TTGCTGACCCCGCC-AAATAGGAAGCCGCCGAGCTCGGAAAGGGTTCCTTCAAGTACGCATGGGTTCTTGACAAGCTCAAGGCCGAGCGTGAGCGTGGTATCACCATTGATATCGCT-CTCTGGAAGTTCGAGACCAACGAGTACAATGTCACCGTCATT-GGTTAGTATCCCTGTCCATA--GAAAGTATCAT-GTGTCCGAACTC-AGACTAACATCGCAATACAGACGCTCCCGGTCA-CCGTGATTTCATCAAGAACAT-G----------------------------------------------------------------------------------------------------------------------------------------------------------------------------------------------------------------------------------------------------------------------------------------------------------------------------------------------------------------------------------------------------------------------------------------------------------------------------------------------------------------
>KM199492.1_Pestalotiopsis_papuana_strain_CBS_887.96_translation_elongation_factor_1-alpha_(tef1)_gene_partial_cds
---------------------------------------------------------------------------------------------------------GGTTAGTCATGCTCAC-------AT-CCCATCAT-CC---------TCA--------------------TCATCATCA-T---CGCCTCGCAAA----CATTTT--CCAACC---GGTGCCGAAATTC----------T-G--------TTTT------CGCACCTG-CCCATTT----TTCC--AGACACTTA-CCCC---------GCCG-----------CACGACCCCG-CGGTGCAAACG--AAAAATTTCTTATCTCACAGCCCCAC--TTCACAC----AACA-TTTTGGCAGCCACGCACTTT-GCATGA--CCCACAATGAACAA-----------------TTGCTGACCCCGCC-AAATAGGAAGCCGCCGAGCTCGGAAAGGGTTCCTTCAAGTACGCATGGGTTCTTGACAAGCTCAAGGCCGAGCGTGAGCGTGGTATCACCATTGATATCGCT-CTCTGGAAGTTCGAGACCAACGAGTACAATGTCACCGTCATT-GGTTAGTATCCCTGTCCATA--GAAAGTATCAT-GTGTCCGAACTC-AGACTAACATCGCAATACAGACGCTCCCGGTCA-CCGTGATTTCATCAAGAACAT-GA---------------------------------------------------------------------------------------------------------------------------------------------------------------------------------------------------------------------------------------------------------------------------------------------------------------------------------------------------------------------------------------------------------------------------------------------------------------------------------------------------------------
>KM199509.1_Pestalotiopsis_parva_strain_CBS_278.35_translation_elongation_factor_1-alpha_(tef1)_gene_partial_cds
-------------------------------------------------------------------------------------------GAGAAGTTCGAGAAGGTTAGTCATCCTCGC------AAT-CCCATCAT-CC---------TCA-----------------TCTTCATCATCA-C------CTCGCAAA----GATTT---CCACATC--GGTGCCGAAAATC----------T-G--------TTTT------CGCACCTG-CCCATTT----TCCC--AGGCAATTA-CCCC---------GCCG-----------CACGACCCCG-CGGTGCAAACG--AAAAATTTCTTA--TCATAGCCCCAC--ATCAC-----AAACA-TTTTGGCAGCCACGCACTCT-GCATGA--CCCACAACGAACAA-----------------TTGCTGACCCCGCC-AAATAGGAAGCCGCCGAGCTCGGAAAGGGTTCCTTCAAGTACGCATGGGTTCTTGACAAGCTCAAGGCCGAGCGTGAGCGTGGTATCACCATTGATATCGCT-CTCTGGAAGTTCGAGACCAACGAGTACAATGTCACCGTCATT-GGTTAGTATCCCTGCCCACA--ACATGTGTCAT-GTCTCCGAACTCAAGACTAACCTTACAATACAGACGCTCCCGGTCA-CCGTGATTTCATCAAGAACAT-GA---------------------------------------------------------------------------------------------------------------------------------------------------------------------------------------------------------------------------------------------------------------------------------------------------------------------------------------------------------------------------------------------------------------------------------------------------------------------------------------------------------------
>KM199508.1_Pestalotiopsis_parva_strain_CBS_265.37_translation_elongation_factor_1-alpha_(tef1)_gene_partial_cds
---------------------------------------------------------------------------------------------------CGAGAAGGTTAGTCATCCTCGC------AAT-CCCATCAT-CC---------TCA-----------------TCTTCATCATCA-------CCTCGCAAA----GATTT---CCACATC--GGTGCCGAAAATC----------T-G--------TTTT------CGCACCTG-CCCATTT----TCCC--AGGCAATTA-CCCC---------GCCG-----------CACGACCCCG-CGGTGCAAACG--AAAAATTTCTTA--TCATAGCCCCAC--ATCAC-----AAACA-TTTTGGCAGCCACGCACTCT-GCATGA--CCCACAACGAACAA-----------------TTGCTGACCCCGCC-AAATAGGAAGCCGCCGAGCTCGGAAAGGGTTCCTTCAAGTACGCATGGGTTCTTGACAAGCTCAAGGCCGAGCGTGAGCGTGGTATCACCATTGATATCGCT-CTCTGGAAGTTCGAGACCAACGAGTACAATGTCACCGTCATT-GGTTAGTATCCCTGCCCACA--ACATGTGTCAT-GTCTCCGAACTCAAGACTAACCTTACAATACAGACGCTCCCGGTCA-CCGTGATTTCATCAAGAAC--------------------------------------------------------------------------------------------------------------------------------------------------------------------------------------------------------------------------------------------------------------------------------------------------------------------------------------------------------------------------------------------------------------------------------------------------------------------------------------------------------------------
>OQ718745.1_Pestalotiopsis_sp._strain_SAUCC230093_translation_elongation_factor_1-alpha_(tef1)_gene_partial_cds
-------------------------------------------------------------------------------------------------------AAGGTTAGTCATTCTCAC------AAT-CCCATCAT-TC---------CCA-----------------TCCTCATCATCA-T---CGCCTCGCAAA----CATTTT--CCAACC---GGCGCCGAAAATC----------C-G--------TTTT------CGCACCTG-CCCATTT----TCCC--AGACACTTA-CCCC---------GCCG-----------CACGACCCCG-CGGTGCAAACG--AAAAATTTCTTA--TCACAGCCCCAC--ATCGCAC---AAACA-TTTTGACAGCCATGCACTTT-CCATGA--CCCACAATGAACAA-----------------TTGCTGACCCCGCC-AAATAGGAAGCCGCCGAGCTCGG---------------------------------------------------------------------------------------------------------------------------------------------------------------------------------------------------------------------------------------------------------------------------------------------------------------------------------------------------------------------------------------------------------------------------------------------------------------------------------------------------------------------------------------------------------------------------------------------------------------------------------------------------------------------------------------------------------------------------------------------------
>MT374693.1_Pestalotiopsis_pini_isolate_MEAN_1092_translation_elongation_factor_1-alpha_(TEF1)_gene_partial_cds
------------------------------------------------------------------------------------------------------------TAGTCATCCTCAC------AAT-CCCATCAT-CT---------CCA-----------------TCCTCATCATCA-T---CACCTCGCAAA----CATTTT--CCAACC---GGTGCCGAAAATC----------T-G--------CTTT------CGCACCTG-CCCATTT----TCCC--AGACACTTA-CCCC---------GCCG-----------CACGACCCCG-CGGTGCAAACG--AAAAATTTCTTA--TCACAGCCCCAC--ATCGCAC---AAACA-TTTTGGCAGCGATGCACTTT-CCATGA--CCCACAATGAACAA-----------------TTGCTGACCCCGCC-AAATAGGAAGCCGCCGAGCTCGGAAAGGGTTCCTTCAAGTACGCATGGGTTCTTGACAAGCTCAAGGCCGAGCGTGAGCGTGGTATCACCATTGATATCGCT-CTCTGGAAGTTCGAGACCAACGAGTACAATGTCACCGTCATT-GGTTAGTATCCCTGTCCACA--CCATGTAACAT-GCAACCGATCTT-GTACTAACATGGCAATACAGATGCTCCCGGTCA-CCGTGATTT------------------------------------------------------------------------------------------------------------------------------------------------------------------------------------------------------------------------------------------------------------------------------------------------------------------------------------------------------------------------------------------------------------------------------------------------------------------------------------------------------------------------------
>KY047662.1_Pestalotiopsis_photiniicola_translation_elongation_factor_1-alpha_(tef1)_gene_partial_cds
-----------------------------------ATCCCACTACAGGTCCTTGATCTACAAGTGCGGTGGTATCGACAAGCGTACCATC-GAGAAGTTCGAGAAGGTTAGTCATCCTCGC------AAT-CCCATCAT-CC---------TCA-----------------TCCTCATCATCA-C------CTCGCAAA----CATTT---CCACACC--GGTGCCGAAAATC----------TGG--------TTTT------CGCACCTG-CCCATTT----TCCC--AGACACTTA-CCCC---------GCCG-----------CACGACCCCG-CGGTGCAAACG--AAAAATTTCTTA--TCACAGCCCCAC--ATCACAC---AAACA-TTTTGGCAGCCACGCACTTT-GCATGA--CCCACAATGAACAA-----------------TTGCTGACCCCGCC-AAATAGGAAGCCGCCGAGCTCGGAAAGGGTTCCTTCAAGTACGCATGGGTTCTTGACAAGCTCAAGGCCGAGCGTGAGCGTGGTATCACCATTGATATCGCT-CTCTGGAAGTTCGAGACCAACGAGTACAATGTCACCGTCATT-GGTTAGTATCCCTGCCCACA--ACATGTGTCAT-GTCTCTGAACTCAAGACTAACCTTGCAATACAGACGCTCCCGGTCA-CCGTGATTTCATCAAGAACAT-GATTACTGGT---ACTTCCCAGGCCGACTGCGCCATTCTCATCATTGCC-----GCCGGTACTGGTGAGTTCGAGGCTGGTATCTCCAAGGATGGCCAGACTCGTGAGCACGCTCTGCTTGCCTTCACCCTGGGTGTCAAGCAGC--------TCATCGTTGCCATCAACAAGATGGACACTGCCAAGTGGTCCGAGGCCCGTTACAAGGAGATCA--TCAAGGAGACCTCCAACTTCATC--AAGAAGGTTGGCTACAACCCCAAGGAGGTTCCCTTCGT---------------CCCCATCTCCGGCTTCAACGGTGACAACATGTTGGACGAGACCACCAACGCC-CCCTGGTACAAGGGTTGGGAGAAGGAGGTCAAGGGTGTCAAGAAGGAGGGCAAGACTCTCTTCCAGGCCATTGACGCCATCAACCCCCCCAGCCGTCCCACCGACAAG----------------------------------------
>MN417509.1_Pestalotiopsis_pinicola_culture_KUMCC:19-0183_nonfunctional_translation_elongation_factor_1-alpha_gene_complete_sequence
-----------------------------------------------------------------------------------------------------------TTAGTCATCATCGC------ATTTCCCATCAT--------------------------------CCCTCATCCTCA-T---CACCTCGCAAA----CATTT---CCACACT--GGTGCCGAAAATC----------TGG--------TTTT------CGCACCTG-CCCATTT----TCCC--AGACACTTA-CCCC---------GCCG-----------CACGACCCCG-CGGTGCAAACG--AAAAATCTCTTA--TCACAGCCCCAC--ATCACAC---AAACA-TTTTGGCAGCCACGCACTTT-GCATGA--CCCACAATGAACAA-----------------TTGCTGACCCCGCC-AAATAGGAAGCCGCCGAGCTCGGAAAGGGTTCCTTCAAGTACGCATGGGTTCTTGACAAGCTCAAGGCCGAGCGTGAGCGTGGTATCACCATTGATATCGCT-CTCTGGAAGTTCGAGACCAACGAGTACAATGTCACCGTCATT-GGTTAGTATCCCTGCCCACA--CCATGCATCAT-GTCTTCGAACTCAAGACTAATCTTGCAATACAGACGCTCCCGGTCA-CCGTGATTTCATCAAGA----------------------------------------------------------------------------------------------------------------------------------------------------------------------------------------------------------------------------------------------------------------------------------------------------------------------------------------------------------------------------------------------------------------------------------------------------------------------------------------------------------------------
>KM199510.1_Pestalotiopsis_portugalica_strain_CBS_393.48_translation_elongation_factor_1-alpha_(tef1)_gene_partial_cds
------------------------------------------------------------------------------------------------GTTCGAGAAGGTTAGTCATCCTCGC------AAT-CTCATCATGCCCACCC----CCA-----------------TCATCATCATCA-C---CACCTCGCAAA----CATCT---TCAACTT--GGTGCCGAAAATC----------T-G--------TTTT------CGCACCTG-CCCATGT----TCCC--AGACACTTA-CCCC---------GCCG-----------CACGACCCCG-CGGTGCAAACG--AAAAAATTCTTA--TCACAGCCCCAC--ATCGCAC---AAACATTTTTGGCAGCCATGCACTTT-TCATGA--CCCACATTGAGCAT-----------------TTGCTGACCCCGCC-AAATAGGAAGCCGCCGAGCTCGGAAAGGGTTCCTTCAAGTACGCATGGGTTCTTGACAAGCTCAAGGCCGAGCGTGAGCGTGGTATCACCATTGATATCGCT-CTCTGGAAGTTCGAGACCAACGAGTACAATGTCACCGTCATT-GGTTAGTATCCCTGTCCACA--ACATTGATCAT-GCCTCGGAACTC-AGACTAACATGGTAATACAGATGCTCCCGGTCA-CCGTGACTTCATCAAGAACAT-GA---------------------------------------------------------------------------------------------------------------------------------------------------------------------------------------------------------------------------------------------------------------------------------------------------------------------------------------------------------------------------------------------------------------------------------------------------------------------------------------------------------------
>OR912994.1_Pestalotiopsis_sp._strain_SAUCC3677-1_translation_elongation_factor_1-alpha_(tef1)_gene_partial_cds
---------------------------------------------------------------------------------------------------------GGTTAGTCATCCTCAC------AAT-CCCATCCA-------------CA-----------------TCTTCATCTTCA-T---CACCTCGCAAA----CATTTT--CCAACC---GGTGCCGAAAATA----------C-G--------TTTT------CGCACCTG-CACACTT----TCCC--AGACACTTA-CCCC---------GCCG-----------CACGACCCCG-CGGTGCGAACG--AAAAATTTCTTA--T--CAGCCCCAC--ATCGCAC---AAACA-TTTTGGCAGCCATGCACTCT-TCATGA--CCCACAATGAGCAC-----------------TCGCTGACCCCGCC-AAACAGGAAGCCGCCGAGCTCGGAAAGGGTTCCTTCAAGTACGCATGGGTTCTTGACAAGCTCAAGGCCGAGCGTGAGCGTGGTATCACCATTGATATCGCT-CTCTGGAAGTTCGAGACCAACGAGTACAATGTCACCGTCATT-GGTTAGTACCCCTGTCCACA--ACATGCCTCAT-GCATCCGAACTC-GGACTAACATGGCAATACAGATGCTCCCGGTCA-CCGTGATTTCATCAAGAACAT-GA---------------------------------------------------------------------------------------------------------------------------------------------------------------------------------------------------------------------------------------------------------------------------------------------------------------------------------------------------------------------------------------------------------------------------------------------------------------------------------------------------------------
>OR912995.1_Pestalotiopsis_sp._strain_SAUCC3677-2_translation_elongation_factor_1-alpha_(tef1)_gene_partial_cds
---------------------------------------------------------------------------------------------------------GGTTAGTCATCCTCAC------AAT-CCCATCCA-------------CA-----------------TCTTCATCTTCA-T---CACCTCGCAAA----CATTTT--CCAACC---GGTGCCGAAAATA----------C-G--------TTTT------CGCACCTG-CACACTT----TCCC--AGACACTTA-CCCC---------GCCG-----------CACGACCCCG-CGGTGCGAACG--AAAAATTTCTTA--T--CAGCCCCAC--ATCGCAC---AAACA-TTTTGGCAGCCATGCACTCT-TCATGA--CCCACAATGAGCAC-----------------TCGCTGACCCCGCC-AAACAGGAAGCCGCCGAGCTCGGAAAGGGTTCCTTCAAGTACGCATGGGTTCTTGACAAGCTCAAGGCCGAGCGTGAGCGTGGTATCACCATTGATATCGCT-CTCTGGAAGTTCGAGACCAACGAGTACAATGTCACCGTCATT-GGTTAGTACCCCTGTCCACA--ACATGCCTCAT-GCATCCGAACTC-GGACTAACATGGCAATACAGATGCTCCCGGTCA-CCGTGATTTCATCAAGAACAT-GA---------------------------------------------------------------------------------------------------------------------------------------------------------------------------------------------------------------------------------------------------------------------------------------------------------------------------------------------------------------------------------------------------------------------------------------------------------------------------------------------------------------
>MK764327.1_Pestalotiopsis_rhizophorae_isolate_MFLUCC_17-0416_elongation_factor_1-alpha_(EF1)_gene_partial_cds
-----------------------------------------------------------------------------------------------------------TTAGTCATCCTCGC------AAT-CCCATCAT-CC---------TCA-----------------TCTTCATCACCA-T---CACCTCGCAAA----CATTT---CCACACC--GGTGCCGAAAATC----------T-G--------TTTT------CGCACCTG-CCCATTT----TCCC--AGACACTTA-CCCC---------GCCG-----------CACGACCCCG-CGGTGCAAACG--AAAAATTTCTTA--TCATAGCCCCAC--AT--CAC---AAACA-TTTTGGCAGCCACGCACTCT-GCATGA--CCCACAATGAACAA-----------------TTGCTGACCCCGCC-AAATAGGAAGCCGCCGAGCTCGGAAAGGGTTCCTTCAAGTACGCATGGGTTCTTGACAAGCTCAAGGCCGAGCGTGAGCGTGGTATCACCATTGATATCGCT-CTCTGGAAGTTCGAGACCAACGAGTACAATGTCACCGTCATT-GGTTAGTATCCCTGCCCACA--ACATGTGTCAT-GTCTCCGAACTCGAGACTAACCTTACAATACAGACGCTCCCGGTCA-CCGTGATTTCATCAAG-----------------------------------------------------------------------------------------------------------------------------------------------------------------------------------------------------------------------------------------------------------------------------------------------------------------------------------------------------------------------------------------------------------------------------------------------------------------------------------------------------------------------
>KF412645.1_UNVERIFIED:_Pestalotiopsis_sp._HGUP4230_genomic_sequence
-----------------------------AAACCCTGATCACTACGGTCACTTGATCTACAAGTGCGGTGGTATCGACAAGCGTACCATC-GAGAAGTTCGAGAAGGTTAGTCATCCTCGC------AAT-CCCATCAT-CC---------TCA-----------------TCCTCATCATCA-T---CACCTCGCAAA----CATTT---CCACACC--GGTGCCGAAAATC----------TGG--------TTTT------CGCACCTG-CCCATTT----TCCC--AGACACTTA-CCCC---------GCCG-----------CACGACCCCG-CGGTGCAAACG--AAAAATTTCTTA--TCACAGCCCCAC--ATCACAC---AAACA-TTTTGGCAGCCACGCACTTT-GCATGA--CCCACAATGAACAA-----------------TTGCTGACCCCGCC-AAATAGGAAGCCGCCGAGCTCGGAAAGGGTTCCTTCAAGTACGCATGGGTTCTTGACAAGCTCAAGGCCGAGCGTGAGCGTGGTATCACCATTGATATCGCT-CTCTGGAAGTTCGAGACCAACGAGTACAATGTCACCGTCATT-GGTTAGTATCCCTGCCCACA--ACATGTGTCAT-GTCTCTGAACTCAAGACTAACCTTGCAATACAGACGCTCCCGGTCA-CCGTGATTTCATCAAGAACAT-GATTACTGGT---ACTTCCCAGGCCGACTGCGCCATTCTCATCATTGCC-----GCCGGTACTGGTGAGTTCGAGGCTGGTATCTCCAAGGATGGCCAGACTCGTGAGCACGCTCTGCTTGCCTTCACCCTGGGTGTCAAGCAGC--------TCATCGTTGCCATCAACAAGATGGACACTGCCAAGTGGTCCGAGGCCCGTTACAAGGAGATCA--TCAAGGAGACCTCCAACTTCATC--AAGAAGGTTGGCTACAACCCCAAGGAGGTTCCCTTCGT---------------CCCCATCTCCGGCTTCAACGGTGACAACATGTTGGACGAGACCACCAACGCCCCCTGGTACAAAGGGTTGGGAGAAGGAGGTCAAGGGTGTCAAGAAGGAGGGCAAGACTCTCTTCCAGGCCATTGACGCCATCAACCCCCCCAGCCGTCCCACCGACAAGCCCTCCTCTACCCCCCCGGG--------------------
>KC537811.1_Pestalotiopsis_rhododendri_strain_OP086_translation_elongation_factor_1_alpha_(tef)_gene_partial_sequence
--------------------------------------------------CTTGATCTACAAGTGCGGTGGTATCGACAAGCGTACCATC-GAGAAGTTCGAGAACGTTAGTCATCCTCAC------AAT-CCCATCAT-CC---------CCA--------------------TCATCATCG-T------CTCGCAAA----CATTTT--CCAACT---GGTGCCGAAAATC----------T-G--------TTTT------CGCACCTG-CCCATTT----TCCC--AGACACTTA-CCCC---------GCCG-----------CACGACCCCG-CGGTGCAAACG--AAAAATTTCTTA--TCACAGCCCCAC--ATCGCAC---AAACA-TTTTGGCAGCCATGCACTTT-CCATGA--CCCACAATGAACAA-----------------TTGCTGACCCCGCC-AAATAGGAAGCCGCCGAGCTCGGAAAGGGTTCCTTCAAGTACGCATGGGTTCTTGACAAGCTCAAGGCCGAGCGTGAGCGTGGTATCACCATTGATATCGCT-CTCTGGAAGTTCGAGACCAACGAGTACAATGTCACCGTCATT-GGTTAGTATCCCGGCCCACA--CCATGTACCAT-GCATCCGACCTT-GTACTAACATCACAATACAGATGCTCCCGGTCA-CCGTGATTTCATCAAGAACAT-GATTACTGGT---ACCTCGCAGGCCGACTGCGCTATCCTCATCATTGCC-----GCTGGTACTGGTGAGTTCGAGGCTGGTATCTCCAAGGATGGCCAGACCCGTGAGCACGCTCTGCTTGCCTTCACCCTGGGTGTCAAGCAGC--------TCATCGTTGCCATCAACAAGATGGACACTGCCAAGTGGTCCGAGGCCCGTTACAAGGAGATCA--TCAAGGAGACCTCCAACTTCATC--AAGAAGGTTGGCTACAACCCCAAGGAGGTTCCCTTCGT---------------CCCCATCTCCGGATTCAACGGTGACAACATGTTGGACGAGACCACCAACGCC-CCCTGGTACAAGGGTTGGGAGAAGGAGGTCAAGGGTGTCAAGAAGGAGGGCAAGACCCTCTTCCAGGCCATTGACGCCATCAACCCCCCTAGCCGTCCCACCGAC-------------------------------------------
>JX399069.1_Pestalotiopsis_rosea_strain_MFLUCC12-0258_translation_elongation_factor_1_alpha_(tef1)_gene_partial_sequence
--------------------------------------------------CTTGATCTACAAGTGCGGTGGTATCGACAAGCGTACCATC-GAGAAGTTCGAGAAGGTTAGTCATCCTCGC-------ATTCCCATCAT-CC---------TCA--------------------TCCTCATCA-C------CTCGCAAA----CATTT---CCACACT--GGTGCCGAAAATC----------TGG--------TTTT------CGCACCTG-CCCATTT----TCCC--AGACACTTA-CCCC---------GCCG-----------CACGACCCCG-CGGTGCAAACG--AAAAATTTCTTA--TCACAGCCCCAC--ATCACAC---AAACA-TTTTGGCAGCCACGCACTTT-GCATGA--CCCACAATGAACAA-----------------TTGCTGACCCCGCT-AAATAGGAAGCCGCCGAGCTCGGAAAGGGTTCCTTCAAGTACGCATGGGTTCTTGACAAGCTCAAGGCCGAGCGTGAGCGTGGTATCACCATTGATATCGCT-CTCTGGAAGTTCGAGACCAACGAGTACAATGTCACCGTCATT-GGTTAGTATCCCTGCCCACA--CCATGCATCAT-GTCTTCGAACTCAAGACTAACCTTGCAATACAGACGCTCCCGGTCA-CCGTGATTTCATCAAGAACAT-GATTACTGGT---ACTTCCCAGGCCGACTGCGCCATTCTCATCATTGCC-----GCCGGTACTGGTGAGTTCGAGGCTGGTATCTCCAAGGATGGCCAGACTCGTGAGCACGCTCTGCTTGCCTTCACCCTGGGTGTCAAGCAGC--------TCATCGTTGCCATCAACAAGATGGACACTGCCAAGTGGTCCGAGGCCCGCTACAAGGAGATCA--TCAAGGAGACCTCCAACTTCATC--AAGAAGGTTGGCTACAACCCCAAGGAGGTTCCCTTCGT---------------CCCCATCTCCGGTTTCAACGGTGACAACATGTTGGACGAGACTACCAACGCC-CCCTGGTACAAGGGTTGGGAGAAGGAGGTCAAGGGTGTCAAGAAGGAGGGCAAGACTCTCTTCCAGGCCATTGACGCCATCAACCCCCCCAGCCGTCCCACCGAC-------------------------------------------
>OP185513.1_UNVERIFIED:_Pestalotiopsis_sp._RG-2022e_translation_elongation_factor_1-alpha-like_gene_partial_sequence
-------------------------------------------------------------------------------------------------------------------------------------------------------------------------------------------------------------------CCAACC---GGTGCCGAGAATC----------T-G--------TTTT------CGCATCTG-CCCATTT----TCCC--AGACACTTA-CCCC---------GCCG-----------TACGACCCCG-CGGTGCAAACG--AAAAATTTCTTA--TCACAGCCCCAC--ATCGCAC---AAACA-TTTTGGCAGCCATGCACTTT-CCAAGA--CCCACAATGAACAT-----------------TTGCTGACCCCGCC-AAATAGGAAGCCGCCGAGCTCGGAAAGGGTTCCTTCAAGTACGCATGGGTTCTTGACAAGCTCAAGGCCGAGCGTGAGCGTGGTATCACCATCGATATCGCT-CTCTGGAAGTTCGAGACCAACGAGTACAATGTCACCGTCATT-GGTTAGTATTCCTGTCCACA--CGATGTACTAT-GCATCTGAATGT-ATACTAACATGGCAACACAGATGCTCCCGGTCA-CCGTGATTTCATCAAGAACAT-GATCAC-----------------------------------------------------------------------------------------------------------------------------------------------------------------------------------------------------------------------------------------------------------------------------------------------------------------------------------------------------------------------------------------------------------------------------------------------------------------------------------------------------------
>ON221533.1_Pestalotiopsis_sabal_strain_ZHKUCC_22_0035_translation_elongation_factor_1-alpha_(tef1)_gene_partial_cds
---------------------------------------------------------------------------------------CATCGAGAAGTTCGAGAAGGTTAGTCATCCTCGC------AAT-CCCATCAT------------------------------------CATCATCA-C------CTCGCAAA----CATTT---CCACGCC--GGTGCCGAAAATC----------TGG--------TTTT------CGCACCTG-CCCATTT----TCCC--GGACACTTA-CCCC---------GCCG-----------CACGACCCCG-CGGTGCAAACG--AAAAATTTCTTA--TCATGGCCCCAC--ATCACAC---AAACA-TTTTGGCAGCCACGCACTTT-GCAAGA--CCCACAACGAACAA-----------------TTGCTGACCCCGCC-AAATAGGAAGCCGCCGAGCTCGGTAAGGG-TCCTTCAAGTAAA-------------------------------------------------------------------------------------------------------------------------------------------------------------------------------------------------------------------------------------------------------------------------------------------------------------------------------------------------------------------------------------------------------------------------------------------------------------------------------------------------------------------------------------------------------------------------------------------------------------------------------------------------------------------------------------------------------------------------------
>KM199478.1_Pestalotiopsis_scoparia_strain_CBS_176.25_translation_elongation_factor_1-alpha_(tef1)_gene_partial_cds
--------------------------------------------------------------------------------------------------TCGAGAAGGTTAGTCATCCTCAC------AAT-GCCATCAT-TC---------CCA-----------------TCCTCCTCATCG-C------CTCGCAAA----CATT----CCAACC---GGTGCCGAAAATC----------T-G--------TTTT------CGCACCTG-CCCATTT----TCCC--AGACACTTA-CCCC---------GCCG-----------CACGACCCCG-CGGTGCAAACG--AAAAATTTCTTA--TCACAGCCCCAC--ATCACAC---AAACA-TTTTCGCAGCCATGCACTTT-CCAGGA--CCCACAATGAACAA-----------------TTGCTGACCCCGCC-AAATAGGAAGCCGCCGAGCTCGGAAAGGGTTCCTTCAAGTACGCATGGGTTCTTGACAAGCTCAAGGCCGAGCGTGAGCGTGGTATCACCATTGATATCGCT-CTCTGGAAGTTCGAGACCAACGAGTACAATGTCACCGTCATT-GGTTAGTCACCCTGTCCATG--CGATGTACCAT-GCATCTGAATGT-ATGCTAACATGGCAACACAGATGCTCCCGGTCA-CCGTGATTTCATCAAGAACAT-GA---------------------------------------------------------------------------------------------------------------------------------------------------------------------------------------------------------------------------------------------------------------------------------------------------------------------------------------------------------------------------------------------------------------------------------------------------------------------------------------------------------------
>ON005044.1_Pestalotiopsis_sp._strain_CFCC_57356_translation_elongation_factor_1-alpha_(tef1)_gene_partial_cds
---------------------------------------------------------------------------------------------------CGAGAAGGTTAGTCATCCTCGC------AATCCCCATCAT-TC---------TCA-----------------TCCTCATCATCA-T---CACCTCGCAAA----CATTT---CCACACC-GGGTGCCGAAAATC----------TGG--------ATTT------CGCACCTG-CCCATTT----TCCC--AGACACTTA-CCCC---------GCCG-----------CACGACCCCG-CGGTGCAAACG--AAAAATTTCTTA--TCGCAGCCCCAC--ATCACAC---AAACA-TTTTGGCAGCCACGCACTTT-GCATGA--CCCACAATGAACAA-----------------TTGCTGACCCCGCC-AAATAGGAAGCCGCCGAGCTCGGAAAGGGTTCCTTCAAGTACGCATGGGTTCTTGACAAGCTCAAGGCCGAGCGTGAGCGTGGTATCACCATTGATATCGCT-CTCTGGAAGTTCGAGACCAACGAGTACAATGTCACCGTCATT-GGTTAGTATCCCTGCCCACA--ACATGTGTCAT-GTCTCTGAACTCAAGACTAACCTTGCAATACAGACGCTCCCGGTCA-CCGTGATTTCATCAAGAACAT-GA---------------------------------------------------------------------------------------------------------------------------------------------------------------------------------------------------------------------------------------------------------------------------------------------------------------------------------------------------------------------------------------------------------------------------------------------------------------------------------------------------------------
>ON005043.1_Pestalotiopsis_sp._strain_CFCC_54958_translation_elongation_factor_1-alpha_(tef1)_gene_partial_cds
---------------------------------------------------------------------------------------------------CGAGAAGGTTAGTCATCCTCGC------AATCCCCATCAT-TC---------TCA-----------------TCCTCATCATCA-T---CACCTCGCAAA----CATTT---CCACACCG-GGTGCCGAAAATC----------TGG--------ATTT------CGCACCTG-CCCATTT----TCCC--AGACACTTA-CCCC---------GCCG-----------CACGACCCCG-CGGTGCAAACG--AAAAATTTCTTA--TCGCAGCCCCAC--ATCACAC---AAACA-TTTTGGCAGCCACGCACTTT-GCATGA--CCCACAATGAACAA-----------------TTGCTGACCCCGCC-AAATAGGAAGCCGCCGAGCTCGGAAAGGGTTCCTTCAAGTACGCATGGGTTCTTGACAAGCTCAAGGCCGAGCGTGAGCGTGGTATCACCATTGATATCGCT-CTCTGGAAGTTCGAGACCAACGAGTACAATGTCACCGTCATT-GGTTAGTATCCCTGCCCACA--ACATGTGTCAT-GTCTCTGAACTCAAGACTAACCTTGCAATACAGACGCTCCCGGTCA-CCGTGATTTCATCAAGAACAT-GA---------------------------------------------------------------------------------------------------------------------------------------------------------------------------------------------------------------------------------------------------------------------------------------------------------------------------------------------------------------------------------------------------------------------------------------------------------------------------------------------------------------
>KJ503817.1_UNVERIFIED:_Pestalotiopsis_sp._YS-2014b_strain_MFLUCC12-0314_translation_elongation_factor_1_alpha-like_(tef1)_gene_partial_sequence
-----------------------------AGCCCCAAACCACTACCGGTCCTTGATCTACAAGTGCGGTGGTATCGACAAGCGTACCATC-GAGAAGTTCGAGAAGGTTAGTCATCCTCGC------GAT-CTCATCA-------------CCA---------------CTCTCCCCTCATCA-C------CTCGCAAA----CAATTT--CCAACA---GGTGCCGAAAATC----------T-G--------TTTT------CGCACCTG-CCCATTG----TCCC--AGACACTTA-CCCC---------GCCG-----------CACGACCCCG-CGGTGCAAACG--AAAAATTTCTTA--TCACAGCCCCAC--TTCACAC----AACA-TTTTGGCAGCCACGCACTTT-GCATGA--CCCACAA-AAACAA-----------------TTGCTGACCCCGCC-AAACAGGAAGCCGCCGAGCTCGGAAAGGGTTCCTTCAAGTACGCATGGGTTCTTGACAAGCTCAAGGCCGAGCGTGAGCGTGGTATCACCATTGATATCGCT-CTCTGGAAGTTCGAGACCAACGAGTACAATGTCACCGTCATT-GGTTAGTATCACTGTCCACA--ACATGTATCAT---GTCCGAACTC-AGACTAACGTTATCATACAGACGCTCCCGGTCA-CCGTGATTTCATCAAGAACAT-GATTACTGGT---ACTTCCCAGGCCGACTGCGCCATTCTCATCATTGCC-----GCCGGTACTGGTGAGTTCGAGGCTGGTATCTCCAAGGATGGCCAGACTCGTGAGCACGCTCTGCTTGCCTTCACCCTGGGTGTCAAGCAGC--------TCATCGTTGCCATCAACAAGATGGACACTGCTAAGTGGTCCGAGGCCCGTTACAAGGAGATCA--TCAAGGAGACCTCCAACTTCATC--AAGAAGGTTGGATACAACCCCAAGGAGGTTCCCTTCGT---------------CCCCATCTCCGGTTTCAACGGTGACAACATGTTGGACGAGACCACCAACGCC-CCCTGGTACAAGGGTTGGGAGAAGGAGGTCAAGGGTGTCAAGAAGGAGGGCAAGACCCTCTTCCAGGCCATTGACGCCATCAACCCCCCTAGCCGTCCCACCGACAAGCCCCTCAGCTGGCTGCAGATTCCC----------------
>KX146748.1_Pestalotiopsis_sp._strain_SC3A21_translation_elongation_factor_1-alpha_(tef1)_gene_partial_cds
-----------------------------------------------------------------------------------------------------------TTAGTCATCCTCGC------AAT-CCCATCAT-CC---------CCA-----------------TTCTCATCGTCA-T---CACCTCGCAAA----CATTTT--CCAACC---GGTCCCGAAATTC----------T-G--------TTTT------CGCACCTG-CCCACTT----TCCC--AGACACTTA-CCCC---------GCCG-----------CACGACCCCG-CGGTGCAAACG--AAAAATTTCTTA--TCATAGCCCCAC--TTCACAC----AACA-TTTTGGCAGCCACGCACTTT-GCATGA--CCCATAATGAACAA-----------------TTGCTGACCCCGCC-AAATAGGAAGCCGCCGAGCTCGGAAAGGGTTCCTTCAAGTACGCATGGGTTCTTGACAAGCTCAAGGCCGAGCGTGAGCGTGGTATCACCATTGATATCGCT-CTCTGGAAGTTCGAGACCAACGAGTACAATGTCACCGTCATT-GGTTAGTATCCCTGTCCACA--GAAAGTATCAT-GTGTCCGAACAC-AGACTAACATCGCGATACAGACGCTCCCGGTCA-CCGTGATTTCA----------------------------------------------------------------------------------------------------------------------------------------------------------------------------------------------------------------------------------------------------------------------------------------------------------------------------------------------------------------------------------------------------------------------------------------------------------------------------------------------------------------------------
>ON005051.1_Pestalotiopsis_sp._strain_CFCC_57363_translation_elongation_factor_1-alpha_(tef1)_gene_partial_cds
---------------------------------------------------------------------------------------------------CGAGAAGGTTAGTCATGCTCAC------AGT-CCCATCAT-CC---------TCA--------------------TCATAATCA-T---CGACTCGCAAA----CATTTT--CCAACC---GGTGCCGAAATTC----------T-G--------TTTT------CGCACCTG-CCCATTT----TCCC--AGACACTTA-CCCC---------GCCG-----------CACGACCCCG-CGGTGCAAACG--AAAAATTTCTTA--TCACAGCCCCAC--TTCACAC----AACA-TTTTGGCAGCCACGCACTTT-GCATGA--CCCACAATGAACAA-----------------TTGCTGACCCCGCC-AAATAGGAAGCCGCCGAGCTCGGAAAGGGTTCCTTCAAGTACGCATGGGTTCTTGACAAGCTCAAGGCCGAGCGTGAGCGTGGTATCACCATTGATATCGCT-CTCTGGAAGTTCGAGACCAACGAGTACAATGTCACCGTCATT-GGTTAGTATCCCTGTCCACA--GAAAGTATCAT-GTGTCCGAACTC-AGACTAACATCGCAATACAGACGCTCCCGGTCA-CCGTGATTTCATCAAGAACATAT----------------------------------------------------------------------------------------------------------------------------------------------------------------------------------------------------------------------------------------------------------------------------------------------------------------------------------------------------------------------------------------------------------------------------------------------------------------------------------------------------------------
>ON005049.1_Pestalotiopsis_sp._strain_CFCC_55296_translation_elongation_factor_1-alpha_(tef1)_gene_partial_cds
---------------------------------------------------------------------------------------------------CGAGAAGGTTAGTCATGCTCAC------AGT-CCCATCAT-CC---------TCA--------------------TCATAATCA-T---CGACTCGCAAA----CATTTT--CCAACC---GGTGCCGAAATTC----------T-G--------TTTT------CGCACCTG-CCCATTT----TCCC--AGACACTTA-CCCC---------GCCG-----------CACGACCCCG-CGGTGCAAACG--AAAAATTTCTTA--TCACAGCCCCAC--TTCACAC----AACA-TTTTGGCAGCCACGCACTTT-GCATGA--CCCACAATGAACAA-----------------TTGCTGACCCCGCC-AAATAGGAAGCCGCCGAGCTCGGAAAGGGTTCCTTCAAGTACGCATGGGTTCTTGACAAGCTCAAGGCCGAGCGTGAGCGTGGTATCACCATTGATATCGCT-CTCTGGAAGTTCGAGACCAACGAGTACAATGTCACCGTCATT-GGTTAGTATCCCTGTCCACA--GAAAGTATCAT-GTGTCCGAACTC-AGACTAACATCGCAATACAGACGCTCCCGGTCA-CCGTGATTTCATCAAGAAC--------------------------------------------------------------------------------------------------------------------------------------------------------------------------------------------------------------------------------------------------------------------------------------------------------------------------------------------------------------------------------------------------------------------------------------------------------------------------------------------------------------------
>ON005050.1_Pestalotiopsis_sp._strain_CFCC_54915_translation_elongation_factor_1-alpha_(tef1)_gene_partial_cds
---------------------------------------------------------------------------------------------------CGAGAAGGTTAGTCATGCTCAC------AGT-CCCATCAT-CC---------TCA--------------------TCATAATCA-T---CGACTCGCAAA----CATTTT--CCAACC---GGTGCCGAAATTC----------T-G--------TTTT------CGCACCTG-CCCATTT----TCCC--AGACACTTA-CCCC---------GCCG-----------CACGACCCCG-CGGTGCAAACG--AAAAATTTCTTA--TCACAGCCCCAC--TTCACAC----AACA-TTTTGGCAGCCACGCACTTT-GCATGA--CCCACAATGAACAA-----------------TTGCTGACCCCGCC-AAATAGGAAGCCGCCGAGCTCGGAAAGGGTTCCTTCAAGTACGCATGGGTTCTTGACAAGCTCAAGGCCGAGCGTGAGCGTGGTATCACCATTGATATCGCT-CTCTGGAAGTTCGAGACCAACGAGTACAATGTCACCGTCATT-GGTTAGTATCCCTGTCCACA--GAAAGTATCAT-GTGTCCGAACTC-AGACTAACATCGCAATACAGACGCTCCCGGTCA-CCGTGATTTCATCAAGAACATAT----------------------------------------------------------------------------------------------------------------------------------------------------------------------------------------------------------------------------------------------------------------------------------------------------------------------------------------------------------------------------------------------------------------------------------------------------------------------------------------------------------------
>OP753376.1_Pestalotiopsis_sp._NGL-2022b_isolate_M26_translation_elongation_factor_1-alpha_gene_partial_cds
---------------------------------------------------------------------------------------------------------------------------------T-CCCATCAT------------------------------------CATCATCA-C------CTCGCAAA----CATTT---CCACGCC--GGTGCCGAAAATC----------TGG--------TTTT------CGCACCTG-CCCATTT----TCCC--GGACACTTA-CCCC---------GCCG-----------CACGACCCCG-CGGTGCAAACG--AAAAATTTCTTA--TCATGGCCCCAC--ATCACAC---AAACA-TTTTGGCAGCCACGCACTTT-GCAAGA--CCCACAACGAACAA-----------------TTGCTGACCCCGCC-AAATAGGAAGCCGCCGAGCTCGGAAAGGGTTCCTTCAAGTACGCATGGGTTCTTGACAAGCTCAAGGCCGAGCGTGAGCGTGGTATCACCATTGATATCGCT-CTCTGGAAGTTCGAGACCAACGAGTACAATGTCACCGTCATT-GGTTAGTATCCCTGTCCACA--ACATGCATCAT-GTCTCCGAACTCAAGACTAACCTTGCAATACAGATGCTCCC---------------------------------------------------------------------------------------------------------------------------------------------------------------------------------------------------------------------------------------------------------------------------------------------------------------------------------------------------------------------------------------------------------------------------------------------------------------------------------------------------------------------------------------------
>ON086812.1_Pestalotiopsis_sp._strain_CFCC_57394_translation_elongation_factor_1-alpha_(tef1)_gene_partial_cds
---------------------------------------------------------------------------------------------------CGAGAAGGTTAGTCATCCTCGC------AAT-CCCATCAT-CC---------TCA-----------------TCTTCATCATCA-T---CACCTCACAAA----CATTT---CCACACC--GGTGCCGAAAATC----------TGG--------TTTT------CGCACCTG-CCCATTT----TCCC--AGACACTTA-CCCC---------GCCG-----------CACGACCCCG-CGGTGCAAACG--AAAAATTTCTTA--TCATAGCCCCAC--ATCAC-----AAACA-TTTTGGCAGCCACGCACTCT-GCATGA--CCCACAATGAACAA-----------------TTGCTGACCCCGCC-AAATAGGAAGCCGCCGAGCTCGGAAAGGGTTCCTTCAAGTACGCATGGGTTCTTGACAAGCTCAAGGCCGAGCGTGAGCGTGGTATCACCATTGATATCGCT-CTCTGGAAGTTCGAGACCAACGAGTACAATGTCACCGTCATT-GGTTAGTATCCCTGCCTACA--ACATGTGTCAT-GTCTCCGAACTCAAGACTAACCTTACAATACAGACGCTCCCGGTCA-CCGTGATTTCATCAAGAACAT-GA---------------------------------------------------------------------------------------------------------------------------------------------------------------------------------------------------------------------------------------------------------------------------------------------------------------------------------------------------------------------------------------------------------------------------------------------------------------------------------------------------------------
>OQ718740.1_Pestalotiopsis_sp._strain_SAUCC231201_translation_elongation_factor_1-alpha_(tef1)_gene_partial_cds
-----------------------------------------------------------------------------------------------------AGAAGGTTAGTCATGCTCAC------AGT-CCCATCAT-CC---------TCA--------------------TCATCATCA-T---TGCCTCGCAAA----CATTTT--CCAACC---GGTGCCGAAATTC----------T-G--------TTTT------CGCATCTG-CCCATTT----TCCC--AGACACTTA-CCCC---------GCCG-----------CACGACCCCG-CGGTGCAAACG--AAAAATTTCTTA--TCACAGCCCCAC--TTCACAT----AACA-TTTTGGCAGCCACGCAATTT-GCATGA--TCCACAATGAACGA-----------------TTGCTGACCCCACC-AAATAGGAAGCCGCCGAGCTCGGT--------------------------------------------------------------------------------------------------------------------------------------------------------------------------------------------------------------------------------------------------------------------------------------------------------------------------------------------------------------------------------------------------------------------------------------------------------------------------------------------------------------------------------------------------------------------------------------------------------------------------------------------------------------------------------------------------------------------------------------------------
>MH554607.1_Pestalotiopsis_spathuliappendiculata_strain_CBS_144035_translation_elongation_factor_1-alpha_(tef1)_gene_partial_cds
--------------------------------------------------------------------------------------------------------AGGTTAGTCATCCTCAC------AAT-GCCATCAT-------------CA-----------------TCCCCATCATCACT------CCCCCAAA----CATCT---TCACCTC--GGTGTCGAAAATC----------GAG--------TTT-------CGCACCTG-CCCACAT----CCTC--CGACACTTA-CCCC---------GCCGCGTGGCCG---CACGACCCCG-CGGTGCAAACG--AAAAATTTCTTA--TCACAGCCCCAC--CTCGCAC---AAACA-TTTTGGT--------------TCATGA--CCCACAATGATCAA-----------------ATGCTGACCCCGCC-AAACAGGAAGCCGCCGAGCTCGGTAAGGGTTCCTTCAAGTACGCCTGGGTTCTTGACAAGCTCAAGGCCGAGCGTGAGCGTGGTATCACCATCGATATCGCT-CTCTGGAAGTTCGAGACCAACGAGTACAATGTCACCGTCATT-GGTTAGTATCCCTGTCCACATCCCAAGCGTCAT-GCGTCCGATCTC-AGACTAACTTGGCAA----------------------------------------------------------------------------------------------------------------------------------------------------------------------------------------------------------------------------------------------------------------------------------------------------------------------------------------------------------------------------------------------------------------------------------------------------------------------------------------------------------------------------------------------------------
>KM199513.1_Pestalotiopsis_spathulata_strain_CBS_356.86_translation_elongation_factor_1-alpha_(tef1)_gene_partial_cds
-----------------------------------------------------------------------------------------------------AGAAGGTTAGTCATCCTCAC------GAT-CCCAACAT-CA---------TCA--------------------CCATCACTA-T---CACCTTGCACA----CATTTT---CAACTC--GGTGCCGAAAATC----------A-G--------TTTT------CGCGCTTG-CCCACAT----TCCC--AGACACTTA-CCCC---------GCCGCGTGG---CCGCACGACCCCG-CGGTGCAAACG--AAAAATTTCTTA--T--CAGCCCCAC--ATCGCAC---AAATA-TTTTGACAGCCATGCACTTT-TCACAA--TCCACAATGAGCAA-----------------TTGCTGACCCCGCC-AAATAGGAAGCCGCCGAGCTCGGTAAGGGTTCCTTCAAGTACGCATGGGTTCTTGACAAGCTCAAGGCCGAGCGCGAGCGTGGTATCACCATCGATATCGCT-CTCTGGAAGTTCGAGACCAACGAGTACAATGTCACCGTCATT-GGTCAGTATCCCTGTCCACC--AGCTGTTTCAT-GCATCCGAACTC-GCACTAACATGGCAATATAGATGCTCCCGGTCA-CCGTGATTTCATCAAGAACA-------------------------------------------------------------------------------------------------------------------------------------------------------------------------------------------------------------------------------------------------------------------------------------------------------------------------------------------------------------------------------------------------------------------------------------------------------------------------------------------------------------------
>OP185514.1_UNVERIFIED:_Pestalotiopsis_sp._RG-2022c_translation_elongation_factor_1-alpha-like_gene_partial_sequence
--------------------------------------------------CTTGATCTACAAGTGCGGTGGTATCGACAAGCGTACCATC-GAGAAGTTCGAGAAGGTTAGTCATCCTCGC-------ATTCCCATCAT-CC--------------------------------TCATCCTCA-T---CACCTCGCAAA----CATTT---CCACACT--GGTGCCGAAAATC----------TGG--------TTTT------CGCACCTG-CCCATTT----TCCC--AGACACTTA-CCCC---------GCCG-----------CACGACCCCG-CGGTGCAAACG--AAAAATTTCTTA--TCACAGCCCCAC--ATCACAC---AAACA-TTTTGGCAGCCACGCACTTT-GCATGA--CCCACAATGAACAA-----------------TTGCTGACCCCGCT-AAATAGGAAGCCGCCGAGCTCGG--AGGGTTCCTTCAAGTACGCATGGGTTCTTGACAAGCTCAAGGCCGAGCGTGAGCGTGGTATCACCATTGATATCGCT-CTCTGGAAGTTCGAGACCAACGAGTACAATGTCACCGTCATT-GGTTAGTATCCCTGCCCACA-------------------------------------------------------------CCAT-----------------------------------------------------------------------------------------------------------------------------------------------------------------------------------------------------------------------------------------------------------------------------------------------------------------------------------------------------------------------------------------------------------------------------------------------------------------------------------------------------------------------------------
>OQ714338.1_Pestalotiopsis_sp._1_YW-2023_translation_elongation_factor_1_alpha_gene_partial_cds
--------------------------------------------------------------------------------------------------TTGAGAAGGTTAGTCATCCTCAC------AAT-CCCATCAT-TC---------CCA-----------------TCCTCATCATCG-T---CGCCTCGCGAA----CATTTT--TCAACC---GGTGCCGAGAATC----------T-G--------TTTT------CGCACCTG-CCCATTT----TCCC--AGACACTTA-CCCC---------GCCG-----------CACGACCCCG-CGGTGCAAACG--AAAAATTTCTTA--TCACAGCCCCAC--ATCGCAC---AAACA-TTTTGGCAGCCATGCACCTT-CCAAGA--CCCAC-ATGAACAA-----------------TTGCTGACCCCGCC-AAATAGGAAGCCGCCGAGCTCGGTAAGG----------------------------------------------------------------------------------------------------------------------------------------------------------------------------------------------------------------------------------------------------------------------------------------------------------------------------------------------------------------------------------------------------------------------------------------------------------------------------------------------------------------------------------------------------------------------------------------------------------------------------------------------------------------------------------------------------------------------------------------------
>KM199498.1_Pestalotiopsis_telopeae_strain_CBS_113606_translation_elongation_factor_1-alpha_(tef1)_gene_partial_cds
-------------------------------------------------------------------------------------------------TTCGAGAAGGTTAGTCATCCTCGC------AATCCCCATCAT-CC---------TCA-----------------TCCTCATTATCA-C---CACCTCGCAAA----CATTT---CCACACC--GGTGCCGAAAATC----------TGG--------TTTT------CGCACCTG-CCCATTT----TCCC--AGACACTTA-CCCC---------GCCG-----------CACGACCCCG-CGGTGCAAACG--AAAAATTTCTTA--TCACAGCCCCAC--ATCACAC---AAACA-TTTTGGCAGCCACGCACTTT-GCATGA--CCCACAATGAACAA-----------------TTGCTGACCCCGCC-AAATAGGAAGCCGCCGAGCTCGGAAAGGGTTCCTTCAAGTACGCATGGGTTCTTGACAAGCTCAAGGCCGAGCGTGAGCGTGGTATCACCATTGATATCGCT-CTCTGGAAGTTCGAGACCAACGAGTACAATGTCACCGTCATT-GGTTAGTATCCCTGTCCACA--ACATGTGTCAT-GTCTCTGAACTCAAGACTAACCTTGCAATACAGACGCTCCCGGTCA-CCGTGATTTCATCAAGAACAT------------------------------------------------------------------------------------------------------------------------------------------------------------------------------------------------------------------------------------------------------------------------------------------------------------------------------------------------------------------------------------------------------------------------------------------------------------------------------------------------------------------
>KM199500.1_Pestalotiopsis_telopeae_strain_CBS_114161_translation_elongation_factor_1-alpha_(tef1)_gene_partial_cds
--------------------------------------------------------------------------------------------------------AGGTTAGTCATCCTCGC------AATCCCCATCAT-CC---------TCA-----------------TCCTCATTATCA-C---CACCTCGCAAA----CATTT---CCACACC--GGTGCCGAAAATC----------TGG--------TTTT------CGCACCTG-CCCATTT----TCCC--AGACACTTA-CCCC---------GCCG-----------CACGACCCCG-CGGTGCAAACG--AAAAATTTCTTA--TCACAGCCCCAC--ATCACAC---AAACA-TTTTGGCAGCCACGCACTTT-GCATGA--CCCACAATGAACAA-----------------TTGCTGACCCCGCC-AAATAGGAAGCCGCCGAGCTCGGAAAGGGTTCCTTCAAGTACGCATGGGTTCTTGACAAGCTCAAGGCCGAGCGTGAGCGTGGTATCACCATTGATATCGCT-CTCTGGAAGTTCGAGACCAACGAGTACAATGTCACCGTCATT-GGTTAGTATCCCTGTCCACA--ACATGTGTCAT-GTCTCTGAACTCAAGACTAACCTTGCAATACAGACGCTCCCGGTCA-CCGTGATTTCATCAAGAACAT-GA---------------------------------------------------------------------------------------------------------------------------------------------------------------------------------------------------------------------------------------------------------------------------------------------------------------------------------------------------------------------------------------------------------------------------------------------------------------------------------------------------------------
>KM199559.1_Pestalotiopsis_telopeae_strain_CBS_114137_translation_elongation_factor_1-alpha_(tef1)_gene_partial_cds
------------------------------------------------------------------------------------------------------------TAGTCATCCTCGC------AATCCCCATCAT-CC---------TCA-----------------TCCTCATTATCA-C---CACCTCGCAAA----CATTT---CCACACC--GGTGCCGAAAATC----------TGG--------TTTT------CGCACCTG-CCCATTT----TCCC--AGACACTTA-CCCC---------GCCG-----------CACGACCCCG-CGGTGCAAACG--AAAAATTTCTTA--TCACAGCCCCAC--ATCACAC---AAACA-TTTTGGCAGCCACGCACTTT-GCATGA--CCCACAATGAACAA-----------------TTGCTGACCCCGCC-AAATAGGAAGCCGCCGAGCTCGGAAAGGGTTCCTTCAAGTACGCATGGGTTCTTGACAAGCTCAAGGCCGAGCGTGAGCGTGGTATCACCATTGATATCGCT-CTCTGGAAGTTCGAGACCAACGAGTACAATGTCACCGTCATT-GGTTAGTATCCCTGTCCACA--ACATGTGTCAT-GTCTCTGAACTCAAGACTAACCTTGCAATACAGACGCTCCCGGTCA-CCGTGATTTCATCAAGA----------------------------------------------------------------------------------------------------------------------------------------------------------------------------------------------------------------------------------------------------------------------------------------------------------------------------------------------------------------------------------------------------------------------------------------------------------------------------------------------------------------------
>MK764329.1_Pestalotiopsis_thailandica_isolate_MFLUCC_17-1617_elongation_factor_1-alpha_(EF1)_gene_partial_cds
-----------------------------------------------------------------------------------------------------------TTAGTCATCCTCGC------AAT-CCCATCAT-CC---------TCA-----------------TCTTCATCACCA-T---CACCTCGCAAA----CATTT---CCACACC--GGTGCCGAAAATC----------T-G--------TTTT------CGCACCTG-CCCATTT----TCCC--AGACACTTA-CCCC---------GCCG-----------CACGACCCCG-CGGTGCAAACG--AAAAATTTCTTA--TCATAGCCCCAC--AT--CAC---AAACA-TTTTGGCAGCCACGCACTCT-GCATGA--CCCACAATGAACAA-----------------TTGCTGACCCCGCC-AAATAGGAAGCCGCCGAGCTCGGAAAGGGTTCCTTCAAGTACGCATGGGTTCTTGACAAGCTCAAGGCCGAGCGTGAGCGTGGTATCACCATTGATATCGCT-CTCTGGAAGTTCGAGACCAACGAGTACAATGTCACCGTCATT-GGTTAGTATCCCTGCCCACA--ACATGTGTCAT-GTCTCCGAACTCGAGACTAACCTTACAATACAGACGCTCCCGGTCA-CCGTGATTTCATCAAG-----------------------------------------------------------------------------------------------------------------------------------------------------------------------------------------------------------------------------------------------------------------------------------------------------------------------------------------------------------------------------------------------------------------------------------------------------------------------------------------------------------------------
>MH554438.1_Pestalotiopsis_terricola_strain_CBS_141.69_translation_elongation_factor_1-alpha_(tef1)_gene_partial_cds
--------------------------------------------------------------------------------------------------------AGGTTAGTCATCTCCGC------GAT-CCCATCAT-CC---------TCA--------------TCCTCATCATCATCA-TCATCACCTCGCAAA----CATTT---CCACACC--GGTGTCGAAAATC----------TGG--------TTTT------CGCACCTG-CCCATTT----TCCC--AGGCATTTA-CCCC---------GCCG-----------CACGACCCCG-CGGTGCAAACG--AAAAATTTCTTA--TCACAGCCCCAC--ATCAC-----AAACA-TTTTGGCAGCCACGCACTTT-GCATGA--CCCACAATGAACAA-----------------TTGCTGACCCCGCC-AAATAGGAAGCCGCCGAGCTCGGAAAGGGTTCCTTCAAGTACGCATGGGTTCTTGACAAGCTCAAGGCCGAGCGTGAGCGTGGTATCACCATTGATATTGCT-CTCTGGAAGTTCGAGACCAACGAGTACAATGTCACCGTCATT-GGTTAGTATCCCTGTCCACG--ACATGCATCAT-GTCTCCGAACTCTAGACTAACCTTGCAACACAGACGCTCCCGGTCA-CCGTGATTTCATCAAGAACA-------------------------------------------------------------------------------------------------------------------------------------------------------------------------------------------------------------------------------------------------------------------------------------------------------------------------------------------------------------------------------------------------------------------------------------------------------------------------------------------------------------------
>JQ845946.1_Pestalotiopsis_trachycarpicola_strain_OP068_translation_elongation_factor_1_alpha_(tef1)_gene_partial_sequence
--------------------------------------------------CTTGATCTACAAGTGCGGTGGTATCGACAAGCGTACCATC-GAGAAGTTCGAGAAGGTTAGTCATCCTCGC------AAT-CCCATCAT-CC---------TCA-----------------TCCTCATCATCA-T---CACTTCGCAAA----CATTTC--CCACACC--GGTGTCGAAAATC----------TGG--------TTTT------CGCACCTG-CCCATTT----TCTC--AGACACTTA-CCCC---------GCCG-----------CACGACCCCG-CGGTGCAAACG--AAAAATTTCTTA--TCACAGCCCCAC--ATCACAC---AAACA-TTTTGGCAGCCACGCACCTT-GCATGA--CCCACAATGAACAA-----------------TTGCTGACCCCGCC-AAATAGGAAGCCGCCGAGCTCGGAAAGGGTTCCTTCAAGTACGCATGGGTTCTTGACAAGCTCAAGGCCGAGCGTGAGCGTGGTATCACCATTGATATCGCT-CTCTGGAAGTTCGAGACCAACGAGTACAATGTCACCGTCATT-GGTTAGTATCCCTGCCCACA--ATATGTGTCAT-GTCTCTGAACTCAAGACTAACCTTGCAATACAGACGCTCCCGGTCA-CCGTGATTTCATCAAGAACAT-GATTACTGGT---ACTTCCCAGGCCGACTGCGCCATTCTCATCATTGCC-----GCCGGTACTGGTGAGTTCGAGGCTGGTATCTCCAAGGATGGCCAGACTCGTGAGCACGCTCTGCTTGCCTTCACCCTGGGTGTCAAGCAGC--------TCATCGTTGCCATCAACAAGATGGACACTGCCAAGTGGTCCGAGGCCCGTTACAAGGAGATCA--TCAAGGAGACCTCCAACTTCATC--AAGAAGGTTGGCTACAACCCCAAGGAGGTTCCCTTCGT---------------CCCCATCTCCGGTTTCAACGGTGACAACATGTTGGACGAGACCACCAACGCC-CCCTGGTACAAGGGTTGGGAGAAGGAGGTCAAGGGTGTCAAGAAGGAGGGCAAGACTCTCTTCCAGGCCATTGACGCCATCAACCCCCCTAGCCGTCCCACCGAC-------------------------------------------
>OQ714339.1_Pestalotiopsis_trachycarpicola_translation_elongation_factor_1_alpha_gene_partial_cds
--------------------------------------------------------------------------------------------------TTGAGAAGGTTAGTCATCCTCGC------AAT-CCCATCAT-CC---------TCA-----------------TCCTCATCATCA-T---CACTTCGCAAA----CATTTC--CCACACC--GGTGTCGAAAATC----------TGG--------TTTT------CGCACCTG-CCCATTT-----CTC--AGACACTTA-CCCC---------GCCG-----------CACGACCCCG-CGGTGCAAACG--AAAAATTTCTTA--TCACAGCCCCAC--ATCACAC---AAACA-TTTTGGCAGCCACGCACCTT-GCATGA--CCCACAATGAACAA-----------------TTGCTGACCCCGCC-AAATAGGAAGCCGCCGAGCTCGGTAAGG----------------------------------------------------------------------------------------------------------------------------------------------------------------------------------------------------------------------------------------------------------------------------------------------------------------------------------------------------------------------------------------------------------------------------------------------------------------------------------------------------------------------------------------------------------------------------------------------------------------------------------------------------------------------------------------------------------------------------------------------
>OL814524.1_Pestalotiopsis_sp._strain_CFCC_55158_translation_elongation_factor_1_alpha_(TEF)_gene_partial_cds
-----------------------TTCCGGCAAGTCCACCACTACCGGTCACTTGATCTACAAGTGCGGTGGTATCGACAAGCGTACCATC-GAGAAGTTCGAGAAGGTTAGTCATCCTCA-------AAT-CCCATCAT-TC---------CCA-----------------TCCTCATCATCA-T---CGCCTCGCAAA----CATTTT--CCAACC---GGTGCCGAGAATC----------T-G--------TTTT------CGCACCTG-CCCATTT----TCCC--AGACACTTA-CCCC---------GCCG-----------CACGACCCCG-CGGTGCAAACG--AAAAATTTCTTA--TCACAGCCCCAC--ATCGCAC---AAACA-TTTTGGCAGCCATGCACTTT-CCAAGA--CCCACAATGAACAT-----------------TTGCTGACCCCGCC-AAATAGGAAGCCGCCGAGCTCGGAAAGGGTTCCTTCAAGTACGCATGGGTTCTTGACAAGCTCAAGGCCGAGCGTGAGCGTGGTATCACCATCGATATCGCT-CTCTGGAAGTTCGAGACCAACGAGTACAATGTCACCGTCATT-GGTTAGTATCCCTGTCCACA--CGATGTACCAT-GCATCTGAATGT-ATACTAACATGGCAACACAGATGCTCCCGGTCA-CCGTGATTTCATCAAGAACAT-G----------------------------------------------------------------------------------------------------------------------------------------------------------------------------------------------------------------------------------------------------------------------------------------------------------------------------------------------------------------------------------------------------------------------------------------------------------------------------------------------------------------
>JX399063.1_Pestalotiopsis_unicolor_strain_MFLUCC12-0275_translation_elongation_factor_1_alpha_(tef1)_gene_partial_sequence
--------------------------------------------------CTTGATCTACAAGTGCGGTGGTATCGACAAGCGTACCATC-GAGAAGTTCGAGAAGGTTAGTCATCCTCAC------AAT-CCCATCAT-TC---------CCA-----------------TCCTCATCATCG-T---CGCCTCGCGAA----CATTTT--TCAACC---GGTGCCGAGAATC----------T-G--------TTTT------CGCACCTG-CCCATTT----TCCC--AGACACTTA-CCCC---------GCCG-----------CACGACCCCG-CGGTGCAAACG--AAAAAGTTCTTA--TCACAGCCCCAC--ATCGCAC---AAACA-TTTTGGCAGCCATGCACCTT-CCAAGA--CCCAC-ATGAACAA-----------------TTGCTGACCCCGCC-AAATAGGAAGCCGCCGAGCTCGGAAAGGGTTCCTTCAAGTACGCATGGGTTCTTGACAAGCTCAAGGCCGAGCGTGAGCGTGGTATCACCATCGATATCGCT-CTCTGGAAGTTCGAGACCAACGAGTACAATGTCACCGTCATT-GGTTAGTAACCTTGTCCATA--CGATGTACCAT-GCAACTGAATGT-ATACTAACACGGCAAAACAGATGCTCCCGGTCA-CCGTGATTTCATCAAGAACAT-GATTACTGGT---ACCTCGCAGGCCGACTGCGCTATCCTCATCATTGCC-----GCTGGTACTGGTGAGTTCGAGGCTGGTATCTCCAAGGATGGCCAGACTCGTGAGCACGCTCTGCTTGCCTTCACCCTGGGTGTCAAGCAGC--------TCATCGTTGCCATCAACAAGATGGACACTGCCAAGTGGTCCGAGGCCCGTTACAAGGAGATCA--TCAAGGAGACCTCCAACTTCATC--AAGAAGGTTGGCTACAACCCCAAGGAGGTTCCCTTCGT---------------CCCCATCTCCGGTTTCAACGGTGACAACATGTTGGACGAGACCACCAACGCC-CCCTGGTACAAGGGTTGGGAGAAGGAGGTCAAGGGTGTCAAGAAGGAGGGCAAGACTCTCTTCCAGGCCATTGACGCCATCAACCCCCCTAGCCGTCCCACCGAC-------------------------------------------
>JX399061.1_Pestalotiopsis_verruculosa_strain_MFLUCC12-0274_translation_elongation_factor_1_alpha_(tef1)_gene_partial_sequence
--------------------------------------------------CTTGATCTACAAGTGCGGTGGTATCGACAAGCGTACCATC-GAGAAGTTCGAGAAGGTTAGTCATCCACAC------AAT-CCCATCAT-TCCCATCATTCCCA------------------CCTTATCATCA-T---CGC--CTCAAA----CATCTT--CCAACC---GGTGCCGAAAATC----------T-G--------TTTT------CGCGCCTG-CCCATTT----TCCC--AGGCACTTA-CCCC---------GCCG-----------CACGACCCCG-CGGTGCAAACG--AAAAATTTCTTA--TCACAGCCCCAC--ATCGCAC---AAACA-TTTTGGCAGCCATGCACTTT-CCAAGA--CCCACAATGAACAA-----------------TTGCTGACCCCGCC-AAATAGGAAGCCGCCGAGCTCGGAAAGGGTTCCTTCAAGTACGCATGGGTTCTTGACAAGCTCAAGGCCGAGCGTGAGCGTGGTATCACCATTGATATCGCT-CTCTGGAAGTTCGAGACCAACGAGTACAATGTCACCGTCATT-GGTTAGTATCCCTGCCCACA--CGATGTATCAT-GTATCCGACCTT-GTGCTAACATGGCAACACAGATGCTCCCGGTCA-CCGTGA-TTCATCAAGAACAT-GATTACTGGT---ACCTCGCAGGCCGACTGCGCTATCCTCATCATTGCC-----GCTGGTACTGGTGAGTTCGAGGCTGGTATCTCCAAGGATGGCCAGACTCGTGAGCACGCTCTGCTTGCCTTCACCCTGGGTGTCAAGCAGC--------TCATCGTTGCCATCAACAAGATGGACACTGCCAAGTGGTCCGAGGCCCGTTACAAGGAGATCA--TCAAGGAGACCTCCAACTTCATC--AAGAAGGTTGGCTACAACCCCAAGGAGGTTCCCTTCGT---------------CCCCATCTCCGGTTTCAACGGTGACAACATGTTGGACGAGACCACCAACGCC-CCCTGGTACAAGGGTTGGGAGAAGGAGGTCAAGGGTGTCAAGAAGGAGGGCAAGACTCTCTTCCAGGCCATTGACGCCATCAACCCCCCTAGCCGTCCCACCGAC-------------------------------------------
>KX895197.1_Pestalotiopsis_yanglingensis_strain_LC3412_translation_elongation_factor_1-alpha_gene_partial_cds
--------------------------------------------------------------------------------------------------------------ATCATCCTCAC------------TATCAT-------------------------------------------------TACCTCGCAA-----CATTT---CCAAACC--GGTGTCGAAAATC----------TGGTGTTTCTTTTTT-----TCGCGCCTG-CCCACAT----TCCC--AGACACTTA-CCCC---------GCCG-----------CACGACCCCG-CGGTGCAAACG--AAAAATTTCTTA--TCACAGCCCCAC--ATCGCAC---AAACA-TTTTGGCAGCCATGCACTTT-TCATAA--CCCAC-ACGAGCAT-----------------TTGCTGACCCCGCC-AAACAGGAAGCCGCCGAGCTCGGAAAGGGTTCCTTCAAGTACGCATGGGTTCTTGACAAGCTCAAGGCCGAGCGTGAGCGTGGTATCACCATCGATATCGCT-CTCTGGAAGTTCGAGACCAACGAGTACAATGTCACCGTCATT-GGTTAGTATCCCTGTCCACA--ACATCCATCAT-GCATCCGAAATC-AGACTAACACGGCACCACAGATGCTCCCGGTCA-CCGTGATTTCATCAAGAACAT-GATTACTGGT---ACCTCGCAGGCCGACTGCGCTATCCTCATCATTGCC-----GCTGGTACTGGTGAGTTCGAGGCTGGTATCTCCAAGGATGGCCAGACTCGTGAGCACGCTCTGCTTGCCTTCACCCTGGGTGTCAAGCAGC--------TCATCGTTGCCATCAACAAGATGGACACTGCCAAGTGGTCCGAGGCCCGCTACAAGGAGATCA--TCAAGGAGACCTCCAACTTCATC--AAGAAGGTTGGCTACAACCCCAAGGAGGTTCCCTTCGT---------------CCCCATCTCCGGTTTCAACGGTGACAACATGTTGGAGGAGACCACCAACGCC-CCCTGGTACAAGGGTTGGGAGAAGGAGGTCAAGGGTGTCAAGAAGGAGGGCAAGACCCTTTTCCAGGCCATTGACGCCATCAACCCCCCTAGCCGTCCCA------------------------------------------------
>KX895231.1_Pestalotiopsis_yanglingensis_strain_LC4553_translation_elongation_factor_1-alpha_gene_partial_cds
------------------------------------------------------------------------------------------------------------------------C------AAC-CCCATCAT---------------------------------CCTCACTATCA-T---TACCTCGCAAA----CATTT---CCAAACC--GGTGTCGAAAATC----------TGGTGTTTCTTTTTT------CGCGCCTG-CCCACAT----TCCC--AGACACTTA-CCCC---------GCCG-----------CACGACCCCG-CGGTGCAAACG--AAAAATTTCTTA--TCACAGCCCCAC--ATCGCAC---AAACA-TTTTGGCAGCCATGCACTTT-TCATAA--CCCAC-ACGAGCAT-----------------TTGCTGACCCCGCC-AAACAGGAAGCCGCCGAGCTCGGAAAGGGTTCCTTCAAGTACGCATGGGTTCTTGACAAGCTCAAGGCCGAGCGTGAGCGTGGTATCACCATCGATATCGCT-CTCTGGAAGTTCGAGACCAACGAGTACAATGTCACCGTCATT-GGTTAGTATCCCTGTCCACA--ACATCCATCAT-GCATCCGAAATC-AGACTAACACGGCACCACAGATGCTCCCGGTCA-CCGTGATTTTATCAAGAACAT-GATTACTGGT---ACCTCGCAGGCCGACTGCGCTATCCTCATCATTGCC-----GCTGGTACTGGTGAGTTCGAGGCTGGTATCTCCAAGGATGGCCAGACTCGTGAGCACGCTCTGCTTGCCTTCACCCTGGGTGTCAAGCAGC--------TCATCGTTGCCATCAACAAGATGGACACTGCCAAGTGGTCCGAGGCCCGCTACAAGGAGATCA--TCAAGGAGACCTCCAACTTCATC--AAGAAGGTTGGCTACAACCCCAAGGAGGTTCCCTTCGT---------------CCCCATCTCCGGTTTCAACGGTGACAACATGTTGGAGGAGACCACCAACGCC-CCCTGGTACAAGGGTTGGGAGAAGGAGGTCAAGGGTGTCAAGAAGGAGGGCAAGACCCTCTTCCAGGCCATTGACGCCATCAACCCCCCTAGCCGTCCCA------------------------------------------------
