# Supplementary material for: ﻿Three new species of Pestalotiopsis (Amphisphaeriales, Sporocadaceae) were identified by morphology and multigene phylogeny from Hainan and Yunnan, China
Source: MycoKeys. 2024 Jul 11;107:51–74. doi: 10.3897/mycokeys.107.122026 (PMC11258458; doi:10.3897/mycokeys.107.122026)
Supplement: Supplementary material 1 — Original and spliced sequences of three genes of all strains of the genus Pestalotiopsis for phylogenetic analysis [file mycokeys-107-051-s001.zip › Supplementary document/TUB.fas]

>KF582793.1_UNVERIFIED:_Pestalotiopsis_sp._SSN-2013a_beta-tubulin_gene_partial_sequence
-----------------------------------------------------------------------------------------------CTCAATGG-CCCCTGATTTCTACCCCACATCCTT---------CGAAAGC----TGTGCGCCCAAAGAAGCGGCGGCAGCAGCAACAGCGACAACAGATTCATCCGAAGTCGTCGCTTGATCGTCATGACTACCGTTGTATCTCATGCAAACCAAGGTTCTCTAGCTAACGGGTCTTTTTT-CTCTGCCAATAGGTTCACCTTCAGACCGGTCAGTGCGTAAGTAACATGCCAAATCCCGCGATGTAGCGCG----TTCGAAACACCAAGGCTCACAATCATGAACAGGGTAACCAAATTGGTGCTGCCTTCTGGTATGTAACCT-GTCTG--C-------CTCGACACGGCCTTGAT---------------------ACGACG---TTT-----------------------------TTTGTGCCTT----C----A-----CGACGGCCCCGAACAGGGAATTAGGTCAAGATACAGGGAACAT---AATGCTAATAGGTCATTTATAGGCAAACCATCTCTGGCGAGCACGGTCTCGACAGCAATGGAGTGTATGTACTATTTTCAATTCCTCCTGCTTCCTGCTG-AGCTTGTAGGCTGAC--TCGATGGCCATTTAGCTACAACGGTACCTCCGAGCTCCAGCTCGAGCGTATGAGCGTCTACTTCAACGAGGCTACCGGCAACAAGTATGTTCCTCGTGCCGTCCTCGTTGATCTCGAGCCCGGTACCATGGATGCCGTCCGCTCTCATCCGT------------------------------------G------------------------------------------------------------------------------------------------------------------------------------------------------------------
>MK622282.1_Pestalotiopsis_sp._strain_CFCC_53013_beta-tubulin_gene_partial_cds
-----------------GCGTGGATGTAAGTCCAACCGGTCCCCCAGGCCTTCCCCTCTATTTACTATAGAGACCTACCCTGGACGCGT-CCAAACTCAATGGCCCCCTGATTTCTACCCCACATCCTC------GAGAGAAAGC--TGTGTTCGCCCGA----------GAAGAGGAAGCAGCA---GCAGATTCATC-CCAACTCGCGCTCG--TCCTCGATCTGCCATCGTG----ATGCAA--CAGGGATATCTAGCTAATCCGTCTCTTTT-CCCTGTCGATAGGTTCACCTCCAGACCGGTCAATGCGTAAGT-ACATGCCAAATCCCGCGA--TAGCGTG----CCCAAAACACCAGAGCTCACATTCACGAACAGGGTAACCAAATTGGTGCTGCCTTCTGGTATGTAGCCC-ATCTA--C-------CTCGACGC-GCCTCAAT---------------------ACGACA---CCC-----------------------------CCGGCAACTC----G----ACAA--CGAAATTCTCAAC---TGC-TTGTTTGGAACCATACGAAAGAC-TTGATACTGACCGGTCTATGATAGGCAAACCATCTCTGGCGAGCACGGTCTCGACAGCAATGGAGTGTACGTACCCTTTCCCTGGCTACTCGCTTTCTCGTG-AACATGTCAGCTAACAGTCG-TGCTTGTTCAGCTACAACGGTACCTCCGAGCTCCAGCTCGAGCGCATGAGCGTCTACTTCAACGAGGCTTCCGGCAACAAGTACGTTCCTCGTGCCGTCCTCGTCGATCTCGAGCCCGGTACCATGGATGCCGTCCGCGCCGGTCCTTTCGGTCAGCTCTTCCGCCCTGACAACTTCGTTTTCGG-TCAGTCCGGTGCC---GGAAACAACTGG-------GCCAAGGGTCACTA----------------------------------------------------------------------------------------------------------------
>MK622280.1_Pestalotiopsis_sp._strain_CFCC_53011_beta-tubulin_gene_partial_cds
-----------------GCGTGGATGTAAGTCCAACCGGTCCCCCAGGCCTTCCCCTCTATTTACTATAGAGACCTACCCTGGACGCGT-CCAAACTCAATGGCCCCCTGATTTCTACCCCACATCCTC------GAGAGAAAGC--TGTGTTCGCCCGA----------GAAGAGGAAGCAGCA---GCAGATTCATC-CCAACTCGCGCTCG--TCCTCGATCTGCCATCGTG----ATGCAA--CAGGGATATCTAGCTAATCCGTCTCTTTT-CCCTGTCGATAGGTTCACCTCCAGACCGGTCAATGCGTAAGT-ACATGCCAAATCCCGCGA--TAGCGTG----CCCAAAACACCAGAGCTCACATTCACGAACAGGGTAACCAAATTGGTGCTGCCTTCTGGTATGTAGCCC-ATCTA--C-------CTCGACGC-GCCTCAAT---------------------ACGACA---CCC-----------------------------CCGGCAACTC----G----ACAA--CGAAATTCTCAAC---TGC-TTGTTTGGAACCATACGAAAGAC-TTGATACTGACCGGTCTATGATAGGCAAACCATCTCTGGCGAGCACGGTCTCGACAGCAATGGAGTGTACGTACCCTTTCCCTGGCTACTCGCTTTCTCGTG-AACATGTCAGCTAACAGTCG-TGCTTGTTCAGCTACAACGGTACCTCCGAGCTCCAGCTCGAGCGCATGAGCGTCTACTTCAACGAGGCTTCCGGCAACAAGTACGTTCCTCGTGCCGTCCTCGTCGATCTCGAGCCCGGTACCATGGATGCCGTCCGCGCCGGTCCTTTCGGTCAGCTCTTCCGCCCTGACAACTTCGTTTTCGG-TCAGTCCGGTGCC---GGAAACAACTGG-------GCCAAGGGTCACTA----------------------------------------------------------------------------------------------------------------
>MK622281.1_Pestalotiopsis_sp._strain_CFCC_53012_beta-tubulin_gene_partial_cds
-----------------GCGTGGATGTAAGTCCAACCGGTCCCCCAGGCCTTCCCCTCTATTTACTATAGAGACCTACCCTGGACGCGT-CCAAACTCAATGGCCCCCTGATTTCTACCCCACATCCTC------GAGAGAAAGC--TGTGTTCGCCCGA----------GAAGAGGAAGCAGCA---GCAGATTCATC-CCAACTCGCGCTCG--TCCTCGATCTGCCATCGTG----ATGCAA--CAGGGATATCTAGCTAATCCGTCTCTTTT-CCCTGTCGATAGGTTCACCTCCAGACCGGTCAATGCGTAAGT-ACATGCCAAATCCCGCGA--TAGCGTG----CCCAAAACACCAGAGCTCACATTCACGAACAGGGTAACCAAATTGGTGCTGCCTTCTGGTATGTAGCCC-ATCTA--C-------CTCGACGC-GCCTCAAT---------------------ACGACA---CCC-----------------------------CCGGCAACTC----G----ACAA--CGAAATTCTCAAC---TGC-TTGTTTGGAACCATACGAAAGAC-TTGATACTGACCGGTCTATGATAGGCAAACCATCTCTGGCGAGCACGGTCTCGACAGCAATGGAGTGTACGTACCCTTTCCCTGGCTACTCGCTTTCTCGTG-AACATGTCAGCTAACAGTCG-TGCTTGTTCAGCTACAACGGTACCTCCGAGCTCCAGCTCGAGCGCATGAGCGTCTACTTCAACGAGGCTTCCGGCAACAAGTACGTTCCTCGTGCCGTCCTCGTCGATCTCGAGCCCGGTACCATGGATGCCGTCCGCGCCGGTCCTTTCGGTCAGCTCTTCCGCCCTGACAACTTCGTTTTCGG-TCAGTCCGGTGCC---GGAAACAACTGG-------GCCAAGGGTCACTA----------------------------------------------------------------------------------------------------------------
>JX399038.1_Pestalotiopsis_adusta_strain_MFLUCC10-0146_beta-tubulin_gene_partial_sequence
----------------------------------------------------------------------------------------------------------------------------------------------------------------------------------------------------------------------------------------------------------------------------------------------------------------------------------------------------------------------------------------------------------CGGTGCTGCTTTCTGGTATGTAGCCC-AACTA--C-------CTCGACAC-GCCTCAAT---------------------ACGACA---CCC-----------------------------TCCACAACTC----G----ACGA--CGGCATTCTCGGC---TAC-TTGGTTGGAACCAAACGAAAGAC-TTGATACTGACCGGTCTCTGATAGGCAAACCATCTCTGGCGAGCACGGTCTCGACAGCAATGGAGTGTACGTACCGCTTCCTTGGCTACTTGCTTTCCCACG-GACTTGTTAGCTAACACTCG-TGCTTGCTCAGCTACAACGGCACCTCCGAGCTCCAGCTCGAGCGCATGAGCGTCTACTTCAACGAGGCTTCCGGCAACAAGTACGTTCCTCGTGCTGTCCTCGTCGATCTCGAGCCCGGTACCATGGACGCCGTCCGCGCCGGTCCTTTCGGCCAGCTCTTCCGCCCTGACAACTTCGTCTTCGG-TCAGTCCGGTGCC---GGAAACAACTGG-------GCCAAGGGTC--------------------------------------------------------------------------------------------------------------------
>JX399037.1_Pestalotiopsis_adusta_strain_ICMP6088_beta-tubulin_gene_partial_sequence
----------------------------------------------------------------------------------------------------------------------------------------------------------------------------------------------------------------------------------------------------------------------------------------------------------------------------------------------------------------------------------------------------------CGGTGCTGCTTTCTGGTATGTAGCCC-AACTA--C-------CTCGACAC-GCCTCAAT---------------------ACGACA---CCC-----------------------------TCCACAACTC----G----ACGA--CGGCATTCTCGGC---TAC-TTGGTTGGAACCAAACGAAAGAC-TTGATACTGACCGGTCTCTGATAGGCAAACCATCTCTGGCGAGCACGGTCTCGACAGCAATGGAGTGTACGTACCGCTTCCTTGGCTACTTGCTTTCCCACG-GACTTGTTAGCTAACACTCG-TGCTTGCTCAGCTACAACGGCACCTCCGAGCTCCAGCTCGAGCGCATGAGCGTCTACTTCAACGAGGCTTCCGGCAACAAGTACGTTCCTCGTGCTGTCCTCGTCGATCTCGAGCCCGGTACCATGGACGCCGTCCGCGCCGGTCCTTTCGGCCAGCTCTTCCGCCCTGACAACTTCGTCTTCGG-TCAGTCCGGTGCC---GGAAACAACTGG-------GCCAAGGGTC--------------------------------------------------------------------------------------------------------------------
>KY464160.1_Pestalotiopsis_aggestorum_strain_LC8186_beta-tubulin_(tub2)_gene_partial_cds
------------------------TGTAAGTCCAACGCTCCCCCCAGACCTTCCCCTCTATTTACTATACCGACCTACCCTGGACGCGTCCCAAACTCAATGGCCCCCTGATTTCTACCCCACATCCTC------GCGAGAAAGC--TGTGTGCGCCCGA----------GAAGAGGAAGCAGCA---GCAGATTCATC-CCAACTCGCGCCCG--TTTTCGATCTGCCATCGTG----ATGCTA--CAGGGATATCTAGCTAACCCGTCTCTTTT-CCCTGTCGATAGGTTCACCTCCAGACCGGTCAATGCGTAAGT-ACATGCCAAATCCCGCGA--TAGCGTG----CCCAAAACACCAAAGCTCACATTCACGAACAGGGTAACCAAATTGGTGCTGCCTTCTGGTATGTAGCCC-ATCTA--C-------CTCGGCAC-GCCTCAAT---------------------ACGACA---CCC-----------------------------TCCGCAACTC----G----ACGA--CGACATTCTCGGC---TAC-TTGGTTGGAACCGAACGAAAGAC-TTGATACTGACCGGTCTCTGATAGGCAAACCATCTCTGGCGAGCACGGTCTCGACAGCAATGGAGTGTACGTACCATTTCCTTGCCTACTTGCTTTCCCACG-AACATGTTAGCTAACACTCG-TGCTTGCTCAGCTACAACGGCACCTCCGAGCTCCAGCTCGAGCGCATGAGCGTCTACTTCAACGAGGCGTCCGGCAACAAGTACGTTCCTCGTGCCGTCCTCGTCGATCTCGAGCCCGGTACCATGGACGCCGTCCGCGCCGGTCCTTTCGGCCAGCTCTTCCGCCCTGACAACTTCGTCTTCGG-TCAGTCCGGTGCC---GGAAACAACTGG-------GCCAAGGGTCA-------------------------------------------------------------------------------------------------------------------
>KX895348.1_Pestalotiopsis_aggestorum_strain_LC6301_beta-tubulin_(tub2)_gene_partial_cds
------------------------------------------CCAGACCTTTCCCCTCTATTTACTATACCGACCTACCCTGGACGCGTCCCAAACTCAATGGCCCCCTGATTTCTACCCCACATCCTC------GCGAGAAAGC--TGTGTGCGCCCGA----------GAAGAGGAAGCAGCA---GCAGATTCATC-CCAACTCGCGCCCG--TTTTCGATCTGCCATCGTG----ATGCTA--CAGGGATATCTAGCTAACCCGTCTCTTTT-CCCTGTCGATAGGTTCACCTCCAGACCGGTCAATGCGTAAGT-ACATGCCAAATCCCGCGA--TAGCGTG----CCCAAAACACCAAAGCTCACATTCACGAACAGGGTAACCAAATTGGTGCTGCCTTCTGGTATGTAGCCC-ATCTA--C-------CTCGGCAC-GCCTCAAT---------------------ACGACA---CCC-----------------------------TCCGCAACTC----G----ACGA--CGACATTCTCGGC---TAC-TTGGTTGGAACCGAACGAAAGAC-TTGATACTGACCGGTCTCTGATAGGCAAACCATCTCTGGCGAGCACGGTCTCGACAGCAATGGAGTGTACGTACCATTTCCTTGCCTACTTGCTTTCCCACG-AACATGTTAGCTAACACTCG-TGCTTGCTCAGCTACAACGGCACCTCCGAGCTCCAGCTCGAGCGCATGAGCGTCTACTTCAACGAGGCGTCCGGCAACAAGTACGTTCCTCGTGCCGTCCTCGTCGATCTCGAGCCCGGTACCATGGACGCCGTCCGCGCCGGTCCTTTCGGCCAGCTCTTCCGCCCTGACAACTTCGTCTTCGG-TCAGTCCGGTGCC---GGAAACAACTGG-------GCCAA-------------------------------------------------------------------------------------------------------------------------
>ON005056.1_Pestalotiopsis_sp._strain_CFCC_54791_beta-tubulin_(tub2)_gene_partial_cds
-----------------------------------------------------------------------------------------------------------------------------------------------------------------------------------------------------------------------------------------------------------------------------------------------------------------------------------------------------------------------------------------------------------GGTGCTGCCTTCTGGTATGTAGCCC-ATCTA--C-------CTCGACGC-GCCTCAAT---------------------ACGACA---GCC-----------------------------CCGGCAACTC----G----ACAA--CGAAATTCTCAAC---TGC-TTGTTTGGAACCATACGAAAGAC-TTGATACTGACCGGTCTATGATAGGCAAACCATCTCTGGCGAGCACGGTCTCGACAGCAATGGAGTGTACGTACCCTTTCCCTGGCTACTCGCTTTCTCGTG-AACATGTCAGCTAACAGTCG-TGCTTGTTCAGCTACAACGGTACCTCCGAGCTCCAGCTCGAGCGCATGAGCGTCTACTTCAACGAGGCTTCCGGCAACAAGTACGTTCCTCGTGCCGTCCTCGTCGATCTCGAGCCCGGTACCATGGATGCCGTCCGCGCCGGTCCTTTCGGTCAGCTCTTCCGCCCTGACAACTTCGTTTTCGG-TCAGTCCGGTGCC---GGAAACAACTGG-------------------------------------------------------------------------------------------------------------------------------------
>KC247155.1_Pestalotiopsis_anacardiacearum_strain_IFRDCC_2397_beta-tubulin_gene_partial_sequence
----------------------------------------------------------------------------------------------------------------------------------------------------------------------------------------------------------------------------------------------------------------------------------------------------------------------------------------------------------------------------------------------------------CGGTGCTGCTTTCTGGTATGTACCCCCATCGA--C-------CTCGACAC-GCCCCGAC---------------------ACGACG---CCT-----------------------------CCCGCAACTC----G----ACAACGCGGCGTTCTCAAC---TAC-TTGGTTGGAACCAAACGAAAGAC-TTGATACTGACCAGTCTTTGATAGGCAAACCATTTCTGGCGAGCACGGTCTCGACAGCAATGGAGTGTACGTACCCTTTCCTTGGCTCCTTGCTTTCCCATG-AGCATGTTGACTAACACTCG-TGGTTGTTCAGCTACAACGGTACCTCTGAGCTCCAGCTCGAGCGCATGAGCGTCTACTTCAACGAGGCTTCCGGCAACAAGTACGTTCCCCGTGCTGTCCTCGTCGATCTCGAGCCCGGTACCATGGATGCCGTCCGCGCCGGTCCTTTCGGCCAGCTCTTCCGCCCTGACAACTTCGTCTTCGG-TCAGTCCGGTGCT---GGCAACAACTGG-------GCCAAGGGTC--------------------------------------------------------------------------------------------------------------------
>KM199426.1_Pestalotiopsis_arengae_strain_CBS_331.92_beta-tubulin_gene_partial_cds
--------------GAGATTGTAAGTCCATGGTCCCCCCCCCCCCAGACCTTCCCCTCTATTTACTATACAGACCTACCCTGGACGCGT-CCAAACTCAATGGCCCCCTGATTTCTACCCCACATCCTC------GAGAGCAAGC--TGTGTGCGCCCAA----------GAAGAGGAAGCGGCA---GCAGCTTCATC-CCAATTCGCGCTCG-TCCTCGAATCTGTTATCGTG----ATGTCA--CAAGGATGTCTAGCTAATCCGACTCTTTT-CCCTGTCGATAGGTTCACCTCCAGACCGGTCAATGCGTAAGT-ACATGCCAAATCCCGCGA--TAGCGTA----CTCGAAACACCAGAGCTCACATTCACGAACAGGGTAACCAAATTGGTGCTGCTTTCTGGTATGTACCCT-ATATA--T-------CTCGACAC-GCCTCATT---------------------ACGACG---CCT-----------------------------CCCGCAACCC----G----ACCACGCGACATTCTCAAC---TAC-TCGGTTGGAATCACACGAAAGACTTTGATACTGACCCGTCATTGATAGGCAAACCATCTCTGGCGAGCACGGTCTCGACAGCAATGGAGTGTACGTACCCTTTCCTTGGCTGCTTGCT-----ACG-AACATGTTAGCTGACACTCG-TGATTGTTCAGCTACAACGGTACCTCTGAGCTCCAGCTGGAGCGCATGAGCGTCTACTTCAACGAGGCTTCCGGCAACAAGTACGTTCCTCGTGCCGTCCTCGTCGATCTCGAGCCCGGTACCATGGACGCCGTCCGTGCCGGTCCTTTCGGTCAGCTCTTCCGCCCTGACAACTTCGTCTTCGG-TCAGTCCGGTGCC---GGAAACAACTGG-------GCCAAGGGTCACT-----------------------------------------------------------------------------------------------------------------
>KM199427.1_Pestalotiopsis_arceuthobii_strain_CBS_434.65_beta-tubulin_gene_partial_cds
-----------------------GATTGTAAGTCCATGGTCCCCCAGACCTTCCCCTCTATTTACTATACAGACCTACCCTGGACGCGT-CCAAACTCAATGGCCCCCTGATTTCTACCCCACATCCTC--------GCGAAAGC--TGTGTGCGCCCAA----------GAAACAGAAGCAGCA---GCGGATTCATC-CCAACTCGCGCCCG--TCGTCAAACTGCTATCGTG----AAGCGA--CAAGGATATCTAGCTAACCTGACTCTTTT-CCCTGTCGATAGGTTCACCTCCAGACCGGTCAATGCGTAAGT-ACATGTTAGATCCCGTGA--TAGCGTG----CCCGAAACACGAGAGCTCACATTCACGAACAGGGTAACCAAATTGGTGCTGCCTTCTGGTATGTAGCCT-ATCCA--CCACCTACCTCGACAC-GGCTCAGC---------------------ACGACG---CCT-----------------------------CCCGCAACTCTACAACTCTACAA--CGACCTTCTCAAC---TAT-TTGGTTGGAACCCAGCGAAAGAC-TTGATACTGACCGGTCTTCGATAGGCAAACCATTTCTGGCGAGCACGGTCTCGACAGCAATGGAGTGTACGTACCCCTTCCTTGGCTACTTGCTTTCCCACG-AACATGTTGGCTAACACACG-AGCTTGTCCAGCTACAACGGTACCTCCGAGCTCCAGCTCGAGCGCATGAGCGTCTACTTCAACGAGGCTTCCGGCAACAAGTACGTTCCTCGTGCCGTCCTCGTCGATCTCGAGCCCGGTACCATGGATGCCGTCCGCGCCGGTCCTTTCGGTCAGCTCTTCCGCCCTGACAACTTCGTCTTTGG-TCAGTCCGGTGCT---GGAAACAACT---------------------------------------------------------------------------------------------------------------------------------------
>OR912985.1_Pestalotiopsis_sp._strain_SAUCC2240-4_beta-tubulin_(tub2)_gene_partial_cds
--------------------------------------------------------------TACTATACAGACCTACCCTGGACGCGT-TCAAACTCAATGGCCCCCTGATTTCTACCCCACATCCTC------GAGAGAAAGC--CGTGCGCGCCCAA----------GAAGAGGGAGCGGCA---GCAGCTTCGTC-CCAATTCGTGCTTG-TTCTCAAATCTGTTATCGTG----ATGTCA--CAAGGATCTCTAGCTAACCCGTCTCTTTT-CCCTGTCGATAGGTTCACCTCCAGACCGGCCAATGCGTAAGT-ACATACCAAAGCCCGCGA--TAGCGTA----CCCGAAACACAAGAGCTCACATTCACGAACAGGGTAATCAAATTGGTGCTGCTTTCTGGTATGTACCCT-AGATA--T-------CTCGACAC-GCCTCATT---------------------ACGACG---CCT-----------------------------CCCACAACCC----G----ACCACGCGACATTCTCAAC---TAC-TCGGTTAGGATCACACGAAAGAC-CTGATACTGACCCGTCATTGATAGGCAAACCATCTCTGGCGAGCACGGTCTCGACAGCAATGGAGTGTACGTACCCTTTCCTTGGCTGCTTGCT-----ACG-AACATGTTAGCTGACACTCG-TGATTGTTCAGCTACAACGGTACCTCTGAGCTCCAGCTGGAGCGCATGAGCGTCTACTTCAACGAGGCCTCCGGCAACAAGTACGTTCCTCGTGCCGTCCTCGTCGATCTCGAGCCCGGTACGATGGATGCCGTCCGTGCCGGTCCTTTCGGTCAGCTCTTCCGCCCTGACAACTTTGTCTTCGG-TCAGTCCGGTGC-----GGAACA------------------------------------------------------------------------------------------------------------------------------------------
>OR912986.1_Pestalotiopsis_sp._strain_SAUCC2240-5_beta-tubulin_(tub2)_gene_partial_cds
--------------------------------------------------------------TACTATACAGACCTACCCTGGACGCGT-TCAAACTCAATGGCCCCCTGATTTCTACCCCACATCCTC------GAGAGAAAGC--CGTGCGCGCCCAA----------GAAGAGGGAGCGGCA---GCAGCTTCGTC-CCAATTCGTGCTTG-TTCTCAAATCTGTTATCGTG----ATGTCA--CAAGGATCTCTAGCTAACCCGTCTCTTTT-CCCTGTCGATAGGTTCACCTCCAGACCGGCCAATGCGTAAGT-ACATACCAAAGCCCGCGA--TAGCGTA----CCCGAAACACAAGAGCTCACATTCACGAACAGGGTAATCAAATTGGTGCTGCTTTCTGGTATGTACCCT-AGATA--T-------CTCGACAC-GCCTCATT---------------------ACGACG---CCT-----------------------------CCCACAACCC----G----ACCACGCGACATTCTCAAC---TAC-TCGGTTAGGATCACACGAAAGAC-CTGATACTGACCCGTCATTGATAGGCAAACCATCTCTGGCGAGCACGGTCTCGACAGCAATGGAGTGTACGTACCCTTTCCTTGGCTGCTTGCT-----ACG-AACATGTTAGCTGACACTCG-TGATTGTTCAGCTACAACGGTACCTCTGAGCTCCAGCTGGAGCGCATGAGCGTCTACTTCAACGAGGCCTCCGGCAACAAGTACGTTCCTCGTGCCGTCCTCGTCGATCTCGAGCCCGGTACGATGGATGCCGTCCGTGCCGGTCCTTTCGGTCAGCTCTTCCGCCCTGACAACTTTGTCTTCGG-TCAGTCCGGTGC-----GGAACA------------------------------------------------------------------------------------------------------------------------------------------
>OP185516.1_UNVERIFIED:_Pestalotiopsis_sp._RG-2022g_beta-tubulin-like_gene_partial_sequence
--------------------------------------------------------------------------------------------------------------------------------------------------------------------------------------------------------------------------------------------------------------------------------------------------------------------------------------------------------------------------------------------------------------------------TATGTAGGAC-CTCTA--C-------CTCGACAC-GCCTCAAT---------------------ACGACAA--CCC-----------------------------CCCGCAACTC----G----ACAA--CGACGTTCTCAACAAGTGC-TTGGTTGGAAACAAGGGAAAGAC-TTGATACTGACCGGTCCCTGATAGGCAAACCATCTCTGGCGAGCACGGTCTCGACAGCAATGGAGTGTACGTACCCTTTCCTTAGCTACTTGCTTTCCCACG-AACATCTTAGCTAACACTCG-TGGTTGTTCAGCTACAACGGTACCTCCGAGCTCCAGCTCGAGCGCATGAGCGTCTACTTCAACGAGGCTTCCGGCAACAAGTACGTTCCTCGTGCCGTCCTCGTCGATCTCGAGCCCGGTACCATGGATGCCGTCCGCGCCGGTCCTTTCGGTCAGCTCTTCCGCCCTGACAACTTCGTCTTCGG-TCAGTCCGGTGCC---GGAAACAACTGG-------GCCAAGGGTCACT-----------------------------------------------------------------------------------------------------------------
>KM199383.1_Pestalotiopsis_australis_strain_CBS_114193_beta-tubulin_gene_partial_cds
-----------------------------AGTCCAACGGTCCCCCAGACCTTCCCCTCTATTTACTATAGAGACCTACCCTGGACGCGT-CCAAACTCAATGGCCCCCTGATTTCTACCCCACATCTTCAAACAAGAGAGAGAAAGCTGTGTGCGCCCGA----------GAAGAGGACGCAGCA---GCAGATTCATC-CCAATTCGCGCCCG--TCCTCGATCTGCTATCGTG----ATCCAA--CAGGGATATCTAGCTAACCCGTCTCTTTT-CCCTGTCGATAGGTTCACCTCCAGACCGGTCAATGCGTAAGT-ACATGCCAAATCCCGCGA--TAGCGTG----CCCAAAACACCAGAGCTCACATTCACGAACAGGGTAACCAAATTGGTGCTGCCTTTTGGTATGTAGCCC-ATCTA--C-------CTCGACAC-GCCTCAAT---------------------ACGACAA--CCC-----------------------------CCCGCAATTC----G----ACAA--CGACGTTCTCAACGACTGC-TTGATTGGAAACAAGGGAAAGAC-TTGATACTGACCGGTCCCTGATAGGCAAACCATCTCTGGCGAGCACGGTCTCGACAGCAATGGAGTGTACGTACCCTTTCCTTGGCTACTTGCTTTGCCACG-AACATCTCAGCTAACACTCG-TGGTTGTTCAGCTACAACGGTACCTCCGAGCTCCAGCTCGAGCGCATGAGCGTCTACTTCAACGAGGCTTCCGGCAACAAGTACGTTCCTCGTGCCGTCCTCGTCGATCTCGAGCCCGGTACCATGGACGCCGTCCGCGCCGGTCCTTTCGGTCAGCTCTTCCGCCCTGACAACTTCGTCTTCGG-TCAGTCCGGTGCC---GGAAACAACTGG-------GCCA--------------------------------------------------------------------------------------------------------------------------
>KM199382.1_Pestalotiopsis_australis_strain_CBS_111503_beta-tubulin_gene_partial_cds
-----------------------------AGTCCAACGGTCCCCCAGACCTTCCCCTCTATTTACTATAGAGACCTACCCTGGACGCGT-CCAAACTCAATGGCCCCCTGATTTCTACCCCACATCTTCAAACAAGAGAGAGAAAGCTGTGTGCGCCCGA----------GAAGAGGACGCAGCA---GCAGATTCATC-CCAATTCGCGCCCG--TCCTCGATCTGCTATCGTG----ATCCAA--CAGGGATATCTAGCTAACCCGTCTCTTTT-CCCTGTCGATAGGTTCACCTCCAGACCGGTCAATGCGTAAGT-ACATGCCAAATCCCGCGA--TAGCGTG----CCCAAAACACCAGAGCTCACATTCACGAACAGGGTAACCAAATTGGTGCTGCCTTTTGGTATGTAGCCC-ATCTA--C-------CTCGACAC-GCCTCAAT---------------------ACGACAA--CCC-----------------------------CCCGCAATTC----G----ACAA--CGACGTTCTCAACGACTGC-TTGATTGGAAACAAGGGAAAGAC-TTGATACTGACCGGTCCCTGATAGGCAAACCATCTCTGGCGAGCACGGTCTCGACAGCAATGGAGTGTACGTACCCTTTCCTTGGCTACTTGCTTTGCCACG-AACATCTCAGCTAACACTCG-TGGTTGTTCAGCTACAACGGTACCTCCGAGCTCCAGCTCGAGCGCATGAGCGTCTACTTCAACGAGGCTTCCGGCAACAAGTACGTTCCTCGTGCCGTCCTCGTCGATCTCGAGCCCGGTACCATGGACGCCGTCCGCGCCGGTCCTTTCGGTCAGCTCTTCCGCCCTGACAACTTCGTCTTCGG-TCAGTCCGGTGCC---GGAAACAACTGG-------GCC---------------------------------------------------------------------------------------------------------------------------
>KM199410.1_Pestalotiopsis_australasiae_strain_CBS_114141_beta-tubulin_gene_partial_cds
--------------------------------------------------------------TACTATAGAGACCTACCCTGGACGCGT-CCAAACTCAATGGCCCCCTGATTTCTACCCCACATCCTC------GAGAGAAAGC--TGTGTGCGCCCGA----------GAAGAGGAGGAAGCAGCAGCAGATTCATC-CCAACTCGCGCCCG--TCCTCGATCTGCCATCGTG----ATACAA--CAGGGATATCTAGCTAACCCGTCTCTTTT-CCCTGTCGATAGGTTCACCTCCAGACCGGTCAATGCGTAAGT-ACATGCCAAATCCCGCGA--TAGCGTG----CCCAAAACACCAGAGCTCACATTCACGAACAGGGTAACCAAATTGGTGCTGCCTTCTGGTATGTAGCCC-ATCTA--C-------CTCGACGC-GCCTCAAT---------------------ACGACA---CCC-----------------------------CCGGCAACTC----G----GCAA--CGACATTCTCAAA---TGC-TTGTTTGGAACCATACGAAAGAC-TTGATACTGACCGGCCTATGATAGGCAAACCATCTCTGGCGAGCACGGTCTCGACAGCAATGGAGTGTACGTACCCTTTCCCTGGCTACTCGCTTTCCCGTG-AACATGTCAGCTAACAGTCG-TGCTTGTGCAGCTACAACGGTACCTCCGAGCTCCAGCTCGAGCGCATGAGCGTCTACTTCAACGAGGCTTCCGGCAACAAGTACGTTCCTCGTGCCGTCCTCGTCGATCTCGAGCCCGGTACCATGGATGCCGTCCGCGCCGGTCCTTTCGGTCAGCTCTTCCGCCCTGACAACTTCGTCTTCGG-TCAGTCCGGTGCC---GGAAACAACTGG-------GCCAAGGGT---------------------------------------------------------------------------------------------------------------------
>KM199409.1_Pestalotiopsis_australasiae_strain_CBS_114126_beta-tubulin_gene_partial_cds
---------------------------TAAGTCCAACGGTCCCCCAGGCCTTCCCCTCTATTTACTATAGAGACCTACCCTGGACGCGT-CCAAACTCAATGGCCCCCTGATTTCTACCCCACATCCTC------GAGAGAAAGC--TGTGTGCGCCCGA----------GAAGAGGAGGAAGCAGCAGCAGATTCATC-CCAACTCGCGCCCG--TCCTCGATCTGCCATCGTG----ATACAA--CAGGGATATCTAGCTAACCCGTCTCTTTT-CCCTGTCGATAGGTTCACCTCCAGACCGGTCAATGCGTAAGT-ACATGCCAAATCCCGCGA--TAGCGTG----CCCAAAACACCAGAGCTCACATTCACGAACAGGGTAACCAAATTGGTGCTGCCTTCTGGTATGTAGCCC-ATCTA--C-------CTCGACGC-GCCTCAAT---------------------ACGACA---CCC-----------------------------CCGGCAACTC----G----GCAA--CGACATTCTCAAA---TGC-TTGTTTGGAACCATACGAAAGAC-TTGATACTGACCGGCCTATGATAGGCAAACCATCTCTGGCGAGCACGGTCTCGACAGCAATGGAGTGTACGTACCCTTTCCCTGGCTACTCGCTTTCCCGTG-AACATGTCAGCTAACAGTCG-TGCTTGTGCAGCTACAACGGTACCTCCGAGCTCCAGCTCGAGCGCATGAGCGTCTACTTCAACGAGGCTTCCGGCAACAAGTACGTTCCTCGTGCCGTCCTCGTCGATCTCGAGCCCGGTACCATGGATGCCGTCCGCGCCGGTCCTTTCGGTCAGCTCTTCCGCCCTGACAACTTCGTCTTCGG-TCAGTCCGGTGCC---GGAAACAACTGG-------GCCAA-------------------------------------------------------------------------------------------------------------------------
>KM199401.1_Pestalotiopsis_biciliata_strain_CBS_236.38_beta-tubulin_gene_partial_cds
----------------------------------------CCCCCAGGCCTTCCCCTCTATTTACTATACCGACCTACCCTGGACGCGT-CCAAACTCAATGGCCCCCTGATTTCTACCCCACATCCTC------GAGAGAAAGC--TGTGTGCGCCCGA----------GATGAGGAAGCAGCA---GCAGATTCATC-CCAACTCGCGCCCG--TCCTCGATCTGCCATCGTG----ATGCAA--CAGGGATATCTAGCTAACCCGTCTCTTTT-CCCTGTCGATAGGTTCACCTCCAGACCGGTCAATGCGTAAGT-ACATGCCAAATCCCGCGA--TAGCGTG----CCCAAAACACCAGAGCTCACATTCACGAACAGGGTAACCAAATTGGTGCTGCCTTCTGGTATGTAGCCC-ATCTA--C-------CTCGACGC-GCCTCGAT---------------------ACGACA---CCC-----------------------------CCGGCAACTC----G----ACAA--CGACATTCTCAAC---TGC-TTGTTTGGAACCATACGAAAGAC-TTGATACTGACCGGTCTATGATAGGCAAACCATCTCTGGCGAGCACGGTCTCGACAGCAATGGAGTGTACGTACCCTTTCCCTGGCTACTCGCTTTCTCGTG-AACATGTCAGCTAACAGTCG-TGCTTGTTCAGCTACAACGGTACCTCCGAGCTCCAGCTCGAGCGCATGAGCGTCTACTTCAACGAGGCTTCCGGCAACAAGTACGTTCCTCGTGCCGTCCTCGTCGATCTCGAGCCCGGTACCATGGATGCCGTCCGCGCCGGTCCTTTCGGTCAGCTCTTCCGCCCTGACAACTTCGTTTTCGG-TCAGTCCGGTGCC---GGAAACAACTGG-------------------------------------------------------------------------------------------------------------------------------------
>KM199399.1_Pestalotiopsis_biciliata_strain_CBS_124463_beta-tubulin_gene_partial_cds
----------------------------AGTCCAACCGGTCCCCCAGGCCTTCCCCTCTATTTACTATACCGACCTACCCTGGACGCGT-CCAAACTCAATGGCCCCCTGATTTCTACCCCACATCCTC------GAGAGAAAGC--TGTGTGCGCCCGA----------GATGAGGAAGCAGCA---GCAGATTCATC-CCAACTCGCGCCCG--TCCTCGATCTGCCATCGTG----ATGCAA--CAGGGATATCTAGCTAACCCGTCTCTTTT-CCCTGTCGATAGGTTCACCTCCAGACCGGTCAATGCGTAAGT-ACATGCCAAATCCCGCGA--TAGCGTG----CCCAAAACACCAGAGCTCACATTCACGAACAGGGTAACCAAATTGGTGCTGCCTTCTGGTATGTAGCCC-ATCTA--C-------CTCGACGC-GCCTCGAT---------------------ACGACA---CCC-----------------------------CCGGCAACTC----G----ACAA--CGACATTCTCAAC---TGC-TTGTTTGGAACCATACGAAAGAC-TTGATACTGACCGGTCTATGATAGGCAAACCATCTCTGGCGAGCACGGTCTCGACAGCAATGGAGTGTACGTACCCTTTCCCTGGCTACTCGCTTTCTCGTG-AACATGTCAGCTAACAGTCG-TGCTTGTTCAGCTACAACGGTACCTCCGAGCTCCAGCTCGAGCGCATGAGCGTCTACTTCAACGAGGCTTCCGGCAACAAGTACGTTCCTCGTGCCGTCCTCGTCGATCTCGAGCCCGGTACCATGGATGCCGTCCGCGCCGGTCCTTTCGGTCAGCTCTTCCGCCCTGACAACTTCGTTTTCGG-TCAGTCCGGTGCC---GGAAACAACTGG-------GCCAAGG-----------------------------------------------------------------------------------------------------------------------
>KX895265.1_Pestalotiopsis_brachiata_strain_LC2988_beta-tubulin_(tub2)_gene_partial_cds
------------------------------------------------------CCTCTATTTACTATACCGACCTACCCTGGACGCGT-CCAAACTCAATGGCCCCCTGATTTCTACCCCACATCCTC------GAGAGAAAGC--TGTGTGCGCCCGA----------GATGAGGAAGCAGCA---GCAGATTCATC-CCAACTCGCGCCCG--TCCTCGATCTGCCATCGTG----ATGCAA--CAGGGATATCTAGCTAACCCGTCTCTTTT-CCCTGTCGATAGGTTCACCTCCAGACCGGTCAATGCGTAAGT-ACATGCCAAATCCCGCGA--TAGCGTG----CCCAAAACACCAGAGCTCACATTCACGAACAGGGTAACCAAATTGGTGCTGCCTTCTGGTATGTAGCCC-ATCTA--C-------CTCGACGC-GCCTCGAT---------------------ACGACA---CCC-----------------------------CCGGCAACTC----G----ACAA--CGACATTCTCAAC---TGC-TTGTTTGGAACCATACGAAAGAC-TTGATACTGACCGGTCTATGATAGGCAAACCATCTCTGGCGAGCACGGTCTCGACAGCAATGGAGTGTACGTACCCTTTCCCTGGCTACTCGCTTTCTCGTG-AACATGTCAGCTAACAGTCG-TGCTTGTTCAGCTACAACGGTACCTCCGAGCTCCAGCTCGAGCGCATGAGCGTCTACTTCAACGAGGCTTCCGGCAACAAGTACGTTCCTCGTGCCGTCCTCGTCGATCTCGAGCCCGGTACCATGGATGCCGTCCGCGCCGGTCCTTTCGGTCAGCTCTTCCGCCCTGACAACTTCGTTTTCGG-TCAGTCCG---------------------------------------------------------------------------------------------------------------------------------------------------------
>KY464162.1_Pestalotiopsis_brachiata_strain_LC8188_beta-tubulin_(tub2)_gene_partial_cds
-------------------------TGTAAGTCCAACGGTCCCCCAGGCCTTCCCCTCTATTTACTATACCGACCTACCCTGGACGCGT-CCAAACTCAATGGCCCCCTGATTTCTACCCCACATCCTC------GAGAGAAAGC--TGTGTGCGCCCGA----------GATGAGGAAGCAGCA---GCAGATTCATC-CCAACTCGCGCCCG--TCCTCGATCTGCCATCGTG----ATGCAA--CAGGGATATCTAGCTAACCCGTCTCTTTT-CCCTGTCGATAGGTTCACCTCCAGACCGGTCAATGCGTAAGT-ACATGCCAAATCCCGCGA--TAGCGTG----CCCAAAACACCAGAGCTCACATTCACGAACAGGGTAACCAAATTGGTGCTGCCTTCTGGTATGTAGCCC-ATCTA--C-------CTCGACGC-GCCTCGAT---------------------ACGACA---CCC-----------------------------CCGGCAACTC----G----ACAA--CGACATTCTCAAC---TGC-TTGTTTGGAACCATACGAAAGAC-TTGATACTGACCGGTCTATGATAGGCAAACCATCTCTGGCGAGCACGGTCTCGACAGCAATGGAGTGTACGTACCCTTTCCCTGGCTACTCGCTTTCTCGTG-AACATGTCAGCTAACAGTCG-TGCTTGTTCAGCTACAACGGTACCTCCGAGCTCCAGCTCGAGCGCATGAGCGTCTACTTCAACGAGGCTTCCGGCAACAAGTACGTTCCTCGTGCCGTCCTCGTCGATCTCGAGCCCGGTACCATGGATGCCGTCCGCGCCGGTCCTTTCGGTCAGCTCTTCCGCCCTGACAACTTCGTTTTCGG-TCAGTCCGGTGCC---GGAAACAACTGG-------GCCAAGGGTCA-------------------------------------------------------------------------------------------------------------------
>JX399041.1_Pestalotiopsis_sp._SSNM-2012d_strain_OP111_beta-tubulin_gene_partial_sequence
----------------------------------------------------------------------------------------------------------------------------------------------------------------------------------------------------------------------------------------------------------------------------------------------------------------------------------------------------------------------------------------------------------CGGTGCTGCTTTCTGGTATGTAGCTC-ATCTA--C-------CTCGACGC-GCCTCAGC---------------------ACGACG---CCT-----------------------------CTCGCAACTC----G----ACAA--CGACGTTATCAAC---TAC-TTGGTTGAAACCAAGCGAAAGAC-TTGATACTGACAGGCCTCTGATAGGCAAACCATCTCTGGCGAGCACGGTCTCGACAGCAATGGAGTGTACGTACCGTACCCTTGGCTACCTGCTT-CCCACG-AACATGTCAGCTAACACTCG-TG---GTTCAGCTACAACGGTACCTCCGAGCTCCAGCTCGAGCGCATGAGCGTCTACTTCAACGAGGCTTCCGGCAACAAGTACGTTCCTCGTGCCGTCCTCGTCGATCTCGAGCCCGGTACCATGGATGCCGTCCGCGCCGGTCCTTTCGGTCAGCTCTTCCGCCCTGACAACTTCGTCTTCGG-TCAGTCCGGTGCC---GGAAACAACTGG-------GCCAAGGGTC--------------------------------------------------------------------------------------------------------------------
>OK562368.1_Pestalotiopsis_sp._strain_LHLKD08_beta-tubulin_(tub2)_gene_partial_cds
-------------------------------------------------------------------------------------------------------------------------------------------------------------------------------------------------------------------------------------------------------------------------------------------------------------------------------------------------------------------------------------------------------------TGCTGCCTTCTGGTATGTAGCCC-ATCTA--C-------CTCGACGC-GCCTCAAT---------------------ACGACA---CCC-----------------------------CCGGCAACTC----G----ACAA--CGACATTCTCAAC---TGC-TTGTTTGGAACCATACGAAAGAC-TTGATACTGACCGGTCTATGATAGGCAAACCATCTCTGGCGAGCACGGTCTCGACAGCAATGGAGTGTACGTACCCTTTCCCTGGCTACTCGCTTTCTCGTG-AACATGTCAGCTAACAGTTG-TGCTTGTTCAGCTACAACGGTACCTCCGAGCTCCAGCTCGAGCGCATGAGCGTCTACTTCAACGAGGCTTCCGGCAACAAGTACGTTCCTCGTGCCGTCCTCGTCGATCTCGAGCCCGGTACCATGGATGCCGTCCGCGCCGGTCCTTTCGGTCAGCTCTTCCGCCCTGACAACTTCGTCTTCGG-TCAGTCCGGTGCC---GGAAACACTGGG-------------------------------------------------------------------------------------------------------------------------------------
>OK562369.1_Pestalotiopsis_sp._strain_LHLKD09_beta-tubulin_(tub2)_gene_partial_cds
-------------------------------------------------------------------------------------------------------------------------------------------------------------------------------------------------------------------------------------------------------------------------------------------------------------------------------------------------------------------------------------------------------------TGCTGCCTTCTGGTATGTAGCCC-ATCTA--C-------CTCGACGC-GCCTCAAT---------------------ACGACA---CCC-----------------------------CCGGCAACTC----G----ACAA--CGACATTCTCAAC---TGC-TTGTTTGGAACCATACGAAAGAC-TTGATACTGACCGGTCTATGATAGGCAAACCATCTCTGGCGAGCACGGTCTCGACAGCAATGGAGTGTACGTACCCTTTCCCTGGCTACTCGCTTTCTCGTG-AACATGTCAGCTAACAGTTG-TGCTTGTTCAGCTACAACGGTACCTCCGAGCTCCAGCTCGAGCGCATGAGCGTCTACTTCAACGAGGCTTCCGGCAACAAGTACGTTCCTCGTGCCGTCCTCGTCGATCTCGAGCCCGGTACCATGGATGCCGTCCGCGCCGGTCCTTTCGGTCAGCTCTTCCGCCCTGACAACTTCGTCTTCGG-TCAGTCCGGTGCC---GGAAACACTGGG-------------------------------------------------------------------------------------------------------------------------------------
>OP185517.1_UNVERIFIED:_Pestalotiopsis_sp._RG-2022a_beta-tubulin-like_gene_partial_sequence
------------------------------------------------------------------------------------------------------------------------------------------------------------------------------------------------------------------------------------------------------------------------------------------------------------------------------------------------------------------------------------------------------------------------------------ACTCTA----------CTCGACGC-GCCCTCAT---------------------ACGACA---CCC-----------------------------CCGGCAACTC----G----ACCA--CGATAATCTCAAC---TGC-TTGGTTGGAACCATACGAAAGAC-TCGATACTGACCGGTCTATGATAGGCAAACCATCTCTGGCGAGCACGGTCTCGACAGCAATGGAGTGTACGTACCCTTTCCCTGGCTGTTCGCTTTCTCGTG-AACATGTCAGCTAACAGTCG-TGCTTGTTCAGCTACAACGGTACCTCCGAGCTCCAGCTCGAGCGCATGAGCGTCTACTTCAACGAGGCTTCCGGCAACAAGTACGTTCCTCGTGCCGTCCTCGTCGATCTCGAGCCCGGTACCATGGATGCCGTCCGCGCCGGTCCTTTCGGTCAGCTCTTCCGCCCTGACAACTTCGTCTTCGG-TCAGTCCGGTGCC---GGAAACAACTGG-------GCCAAGGGTCACTACACTGAGGGTAGGT--------------------------------------------------------------------------------------------------
>OK358508.1_Pestalotiopsis_sp._strain_CFCC_54430_beta-tubulin_(tub2)_gene_partial_cds
-----------------------------------------------------------------------------------------------------------------------------------------------------------------------------------------------------------------------------------------------------------------------------------------------------------------------------------------------------------------------------------------------------------GGTGCTGCCTTCTGGTACGTAGCCC-CACTG--C-------CTCGACAC-GCCTCATC---------------------ACGACG---CCT-----------------------------CTCAGTACCC----T----ACGA--CGATTCGAACAAC--------TAGTGGCAGCAACATGGAAGGC-ATGATACTGACTCGTCTTTGACAGGCAAACTATCTCTGGTGAGCACGGTCTCGACAGCAATGGAGTGTACGTACCATTCCCCTGGCCACTCGCTTTCTGAAG-AACATGCAAGCTAAATCTCA-TGGTCGATTAGTTACAACGGCACCTCCGAGCTCCAGCTCGAGCGTATGAGCGTCTACTTCAACGAGGCTTCCGGCAACAAGTACGTTCCCCGTGCCGTCCTCGTCGATCTCGAGCCCGGTACCATGGATGCCGTCCGCGCCGGTCCCTTCGGTCAGCTCTTCCGCCCTGACAACTTCGTCTTCGG-TCAGTCCGGTGCT---GGCAACAACTGG-------GCCAA-------------------------------------------------------------------------------------------------------------------------
>KM199391.1_Pestalotiopsis_chamaeropis_strain_CBS_186.71_beta-tubulin_gene_partial_cds
----------------------------------AACGGTCCCCCAGACCTTCCCCTCTATTTACTATAGAGACCTACCCTGGACGCGT-CCAAACTCAATGG-CCCCTGATTTCTACCCCACATCCGA----GAGAGAGAGAAAGCTGTGTGCGCCCGA----------GAAGAGGAAGCAGCA---GCAGATTCATC-TCAACTCGCGCCCG--TCCTCGATCTGCTATCGTG----ATTCAA--CAGGGATATCTAGCTAACCCGTCTCTTTT-CCCTGTCGATAGGTTCACCTCCAGACCGGTCAATGCGTAAGT-ACATGCCAAATCCCGCGA--TAGCGTG----CCCAAAACACCAGAGCTCACATTCACCAACAGGGTAACCAAATTGGTGCTGCCTTTTGGTATGTAGCCC-ATCTA--C-------CTCGACAC-GCCTCAAT---------------------ACGACAA--CCC-----------------------------CCCGCAACTC----G----ACAA--CGACGTTCTCAACAAGTGC-TTGCTTGGAAACAAGGGAAAGAC-TTGATACTGACCGGTCCCTGATAGGCAAACCATCTCTGGCGAGCACGGTCTCGACAGCAATGGAGTGTACGTACCCTTTCCTTGGCTACTTGCTTTCCCACG-AACATCTCAGCTAACACTCG-TGGTTGTTCAGCTACAACGGTACCTCCGAGCTCCAGCTCGAGCGCATGAGCGTCTACTTCAACGAGGCTTCCGGCAACAAGTACGTTCCTCGTGCCGTCCTCGTCGATCTCGAGCCCGGTACCATGGATGCCGTCCGCGCCGGTCCTTTCGGTCAGCTCTTCCGCCCTGACAACTTCGTCTTCGG-TCAGTCCGGTGCC---GGAAACAACTGG-------GC----------------------------------------------------------------------------------------------------------------------------
>OK358515.1_Pestalotiopsis_sp._strain_CFCC_54314_beta-tubulin_(tub2)_gene_partial_cds
-----------------------------------------------------------------------------------------------------------------------------------------------------------------------------------------------------------------------------------------------------------------------------------------------------------------------------------------------------------------------------------------------------------GGTGCTGCCTTCTGGTATGTAGCCC-ATCTA--C-------CTCGACAC-GCCTCAAT---------------------ATGACG---CTT-----------------------------CCCGCAACTC----G----ACAA--CGACGTTCTCAGC---TAC-TTGGTTGGAACCAAACAAAAGAC-ATGATACTGACCGGTCTCTGATAGGCAAACCATCTCTGGCGAGCACGGTCTCGACAGCAATGGAGTGTACGTACCCTTTCCTTGGCTACTTGCTTTCCCATG-AACATGTTGGCTAACACTCG-TGCTTGCTCAGCTACAACGGTACCTCCGAGCTCCAGCTCGAGCGCATGAGCGTCTACTTCAACGAGGCTTCCGGCAACAAGTACGTTCCTCGTGCTGTCCTCGTCGATCTCGAGCCCGGTACCATGGACGCCGTCCGCGCCGGTCCTTTCGGCCAGCTCTTCCGCCCTGACAACTTCGTCTTCGG-CCAGTCCGGTGCC---GGAAACAACTGG-------GCC---------------------------------------------------------------------------------------------------------------------------
>OK358517.1_Pestalotiopsis_sp._strain_CFCC_52803_beta-tubulin_(tub2)_gene_partial_cds
-----------------------------------------------------------------------------------------------------------------------------------------------------------------------------------------------------------------------------------------------------------------------------------------------------------------------------------------------------------------------------------------------------------GGTGCTGCCTTCTGGTATGTAGCCC-ATCTA--C-------CTCGACAC-GCCTCAAT---------------------ATGACG---CCT-----------------------------CCCGCAACTC----G----ACAA--CGACGTTCTCAGC---TAC-TTGGTTGGAACCAAACAAAAGAC----ATACTGACCGGTCTCTGATAGGCAAACCATCTCTGGCGAGCACGGTCTCGACAGCAATGGAGTGTACGTACCCTTTCCTTGGCTACTTGCTTTCCCATG-AACATGTTGGCTAACACTCG-TGCTTGCTCAGCTACAACGGTACCTCCGAGCTCCAGCTCGAGCGCATGAGCGTCTACTTCAACGAGGCTTCCGGCAACAAGTACGTTCCTCGTGCTGTCCTCGTCGATCTCGAGCCCGGTACCATGGACGCCGTCCGCGCCGGTCCTTTCGGCCAGCTCTTCCGCCCTGACAACTTCGTCTTCGG-TCAGTCCGGTGCC---GGAAACAACTGG-------GCCA--------------------------------------------------------------------------------------------------------------------------
>OK358516.1_Pestalotiopsis_sp._strain_CFCC_54433_beta-tubulin_(tub2)_gene_partial_cds
-----------------------------------------------------------------------------------------------------------------------------------------------------------------------------------------------------------------------------------------------------------------------------------------------------------------------------------------------------------------------------------------------------------GGTGCTGCTTTCTGGTATGTAGCCC-ATCTA--C-------CTCGACAC-GCCTCAAT---------------------ATGACG---CTT-----------------------------CCCGCAACTC----G----ACAA--CGACGTTCTCAGC---TAC-TTGGTTGGAACCAAACAAAAGAC-ATGATACTGACCGGTCTCTGATAGGCAAACCATCTCTGGCGAGCACGGTCTCGACAGCAATGGAGTGTACGTACCCTTTCCTTGGCTACTTGCTTTCCCATG-AACATGTTGGCTAACACTCG-TGCTTGCTCAGCTACAACGGTACCTCCGAGCTCCAGCTCGAGCGCATGAGCGTCTACTTCAACGAGGCTTCCGGCAACAAGTACGTTCCTCGTGCTGTCCTCGTCGATCTCGAGCCCGGTACCATGGACGCCGTCCGCGCCGGTCCTTTCGGCCAGCTCTTCCGCCCTGACAACTTCGTCTTCGG-TCAGTCCGGTGCC---GGAAACAACTGG-------GCCAA-------------------------------------------------------------------------------------------------------------------------
>OP752137.1_Pestalotiopsis_sp._YRS-2022a_isolate_M18_beta-tubulin_(tub2)_gene_partial_cds
--------------------------------CCAACGGTCCCCCAGGCCTTCCCCTCTATTTACTATACCGACCTACCCTGGACGCGT-CCAAACTCAATGGCCCCCTGATTTCTACCCCACATCCTC------GAGAGAAAGC--TGTGTGCGCCCGA----------GAAGAGGAAGAAGCAGCAGCAGATTCATC-CCAACTCGCGCCCG--TCCTCGATCTGCCATCGTG----ATGCAA--CAGGGATATCTAGCTAACCCGTCTCTTTT-CCCTGTCGATAGGTTCACCTCCAGACCGGTCAATGCGTAAGT-ACATGCCAAATCCCGCGA--TAGCGTG----CCCAAAACACCAGAGCTCACATTCACGAACAGGGTAACCAAATTGGTGCTGCCTTCTGGTATGTAGCCC-ATCTA--C-------CCCGACGC-GTCTCAAT---------------------ACGACA---CCC-----------------------------CCGGCAACTC----G----ACAA--CGACGTTCTCAAC---TGC-TTGGTTGAAACCAAATGAAAGAC-TTGATACTGACCGGTCTCTGATAGGCAAACCATCTCTGGCGAGCACGGTCTCGACAGCAATGGAGTGTACGTACCCTTTCCCTGGCTACTCGCTTTCTCGTG-AACATGTCAGCTAACACTCG-TGCTTGTTCAGCTACAACGGTACCTCCGAGCTCCAGCTCGAGCGCATGAGCGTCTACTTCAACGAGGCTTCCGGCAACAAGTACGTTCCTCGTGCCGTCCTCGTCGATCTCGAGCCCGGTACCATGGATGCCGTCCGCGCCGGTCCTTTCGGTCAGCTCTTCCGCCCTGACAACTTCGTCTTCGG-TCAGTCCGGTGCC---GGAAACAACTGG-----G-------------------------------------------------------------------------------------------------------------------------------
>OK423752.1_Pestalotiopsis_sp._DRBB-2021a_beta-tubulin_gene_partial_cds
----------------------------------------------------------TATTTACTATACCGACCTACCCTGGACGCGTCCCAAACTCAATGGCCCCCTGATTTCTACCCCACATCCTC------GCGAGAAAGC--TGTGTGCGCCCGA----------GAAGAGGAAGCAGCA---GCAGATTCATC-CCAACTCGCGCCCG--TTTTCGATCTGCCATCGTG----ATGCTA--CAGGGATATCTAGCTAACCCGTCTCTTCT-CCCTGTCGATAGGTTCACCTCCAGACCGGTCAATGCGTAAGT-ACATGCCAAATCCCGCGA--TAGCGTG----CCCAAAACACCAAAGCTCACATTTACGAATAGGGTAACCAAATTGGTGCTGCCTTCTGGTATGTAGCCC-ATCTA--C-------CTCGACAC-GCCTCAAT---------------------ACGACA---CCC-----------------------------TCCGCAACTC----G----ACGA--CGGCATTCTCGGC---TAC-TTGGTTGGAACCAAACGAAAGAC-TTGATACTGACCGGTCTCTGATAGGCAAACCATCTCTGGCGAGCACGGTCTCGACAGCAATGGAGTGTACGTACCGCTTCCTTGGCTACTTGCTTTCCCACG-AACATGTTAGCTAACACTCG-TGCTTGCTCAGCTACAACGGCACCTCCGAGCTCCAGCTCGAGCGCATGAGCGTCTACTTCAACGAGGCTTCCGGCAACAAGTACGTTCCTCGTGCTGTCCTCGTCGATCTCGAGCCCGGTACCATGGACGCCGTCCGCGCCGGTCCTTTCGGCCAGCTCTTCCGCCCTGACAACTTCGTCTTCGG-TCAGTCCGGTGCC---GGAAAC-------------------------------------------------------------------------------------------------------------------------------------------
>JX399025.1_Pestalotiopsis_clavata_strain_MFLUCC12-0268_beta-tubulin_gene_partial_sequence
----------------------------------------------------------------------------------------------------------------------------------------------------------------------------------------------------------------------------------------------------------------------------------------------------------------------------------------------------------------------------------------------------------CGGTGCTGCTTTCTGGTACGTAGTCC-ATCTA--C-------CTCGACAC-GCCTCAAT---------------------ACGACAA--CCC-----------------------------TCCGCAACTC----G----ACAA--CGACCTTCTCAACAACTGC-TTGGTTGGAACCAAAGAAAAGAC-CTGATACTGACCGGTCTCTGATAGGCAAACCATCTCTGGCGAGCACGGTCTCGACAGCAATGGAGTGTACGTACCCTTTCCTTGGCTACTTGCTTTCCCACG-AACATCTCAGCTAATACCCG-TGATTGTTCAGCTACAACGGTACCTCTGAGCTCCAGCTCGAGCGCATGAGCGTCTACTTCAACGAGGCTTCCGGCAACAAGTACGTTCCTCGTGCCGTCCTCGTCGATCTCGAGCCCGGTACCATGGATGCCGTCCGCGCCGGTCCTTTCGGTCAGCTCTTCCGCCCTGACAACTTTGTCTTCGG-TCAGTCCGGTGCC---GGAAACAACTGG-------GCCAAGGGTC--------------------------------------------------------------------------------------------------------------------
>KM199421.1_Pestalotiopsis_colombiensis_strain_CBS_118553_beta-tubulin_gene_partial_cds
--------------------GAGATTGTAAGTCCAACGCTCCCCCAGACCTTCCCCTCTATTTACCATACCGACCTACCCTGGACGCGTCCCAAACTCAATGGCCCCCTGATTTCTACCCCACATCCTC------GCGGGAAAGC--TGTGTGCGCCCGA----------GAAGAGGAAGCAGCA---GCAGATTCATC-CCAACTCGCGCCCG--TTTTCGATCTGCCATCGTG----ATGCTA--CAGGGATATCTAGCTAACCCGTCTCTTTT-CCCTGTCGATAGGTTCACCTCCAGACCGGTCAATGCGTAAGT-ACATGTCAAATCCCGCGA--TAGCGTG----CCCAAAACACCAAAGCTCACATTCACGAACAGGGTAACCAAATTGGTGCTGCCTTCTGGTATGTAGCCC-ATCTA--C-------TTCGGCAC-GCCTCAAT---------------------ACGACA---CCC-----------------------------TCCGCAACTC----G----ACGA--CGACATTCTCGGC---TAC-TTGGTTGGAACCGAACGAAAGAC-TTGATACTGACCGGTCTCTGATAGGCAAACCATCTCTGGCGAGCACGGTCTCGACAGCAATGGAGTGTACGTACCATTTCCTTGCCTACTTGCTTTCCCACG-AACATGTTAGCTAACACTCG-TGCTTGCTCAGCTACAACGGCACCTCCGAGCTCCAGCTCGAGCGCATGAGCGTCTACTTCAACGAGGCGTCCGGCAACAAGTACGTTCCTCGTGCCGTCCTCGTCGATCTCGAGCCCGGTACCATGGACGCCGTCCGCGCCGGTCCTTTCGGCCAGCTCTTCCGCCCTGACAACTTCGTCTTCGG-TCAGTCCGGTGCC---GGAAACAACTGG-------GCCAAGG-----------------------------------------------------------------------------------------------------------------------
>OK358511.1_Pestalotiopsis_sp._strain_CFCC_54328_beta-tubulin_(tub2)_gene_partial_cds
-----------------------------------------------------------------------------------------------------------------------------------------------------------------------------------------------------------------------------------------------------------------------------------------------------------------------------------------------------------------------------------------------------------GGTGCTGCCTTCTGGTATGTAACCCCAACTA--C-------CTCGACAC-GCCTCATC---------------------GCGTCG---CTT-----------------------------CTCGCAACTC----T----A-----CGACCATCTCGGACGATTC--TAGTGGCAGCAAGGTCAGAGGC-AAGATACTGACTGGTCTCGGATAGGCAAACTATCTCTGGCGAGCACGGTCTCGACAGCAATGGAGTGTATGTACCATATCCCTGACTACTCGCTTTCTGACG-AACATGCAAACTAAACTTCG-TGGTCCAATAGTTACAACGGTACCTCCGAGCTCCAGCTCGAGCGTATGAGCGTCTACTTCAACGAGGCTTCCGGCAACAAGTACGTTCCCCGTGCCGTCCTCGTCGATCTCGAGCCCGGTACCATGGATGCCGTCCGCGCCGGTCCTTTTGGTCAGCTCTTCCGCCCTGACAATTTCGTCTTCGG-TCAGTCCGGTGCT---GGCAACAACTGG-------GCCAA-------------------------------------------------------------------------------------------------------------------------
>OK358512.1_Pestalotiopsis_sp._strain_CFCC_55891_beta-tubulin_(tub2)_gene_partial_cds
-----------------------------------------------------------------------------------------------------------------------------------------------------------------------------------------------------------------------------------------------------------------------------------------------------------------------------------------------------------------------------------------------------------GGTGCTGCCTTCTGGTATGTAACCCCAACTA--C-------CTCGACAC-GCCTCATC---------------------GCGTCG---CTT-----------------------------CTCGCAACTC----T----A-----CGACCATCTCGGACGATTC--TAGTGGCAGCAAGGTCAGAGGC-AAGATACTGACTGGTCTCGGATAGGCAAACTATCTCTGGCGAGCACGGTCTCGACAGCAATGGAGTGTATGTACCATATCCCTGACTACTCGCTTTCTGACG-AACATGCAAACTAAACTTCG-TGGTCCAATAGTTACAACGGTACCTCCGAGCTCCAGCTCGAGCGTATGAGCGTCTACTTCAACGAGGCTTCCGGCAACAAGTACGTTCCCCGTGCCGTCCTCGTCGATCTCGAGCCCGGTACCATGGATGCCGTCCGCGCCGGTCCTTTTGGTCAGCTCTTCCGCCCTGACAATTTCGTCTTCGG-TCAGTCCGGTGCT---GGCAACAACTGG-------GCCAA-------------------------------------------------------------------------------------------------------------------------
>OP185518.1_UNVERIFIED:_Pestalotiopsis_sp._RG-2022d_beta-tubulin-like_gene_partial_sequence
-------------------------------------------------------------------------------------------------------------------------------------------------------------------------------------------------------------------------------------------------------------------------------------------------------------------------------------------------------------------------------------------------------------------------GTATGTAGCCC-ATCTA--C-------CTCGACAC-GCCTCATT---------------------ACGACAA--CCC-----------------------------CCCGCAACTC----G----ACAA--CGACGTTCTCAACAAGTGC-TTGCTTGGAAATAAGGGAAAGAC-TTGATACTGACCGGTCCCTGATAGGCAAACCATCTCTGGCGAGCACGGTCTCGACAGCAATGGAGTGTATGTATCCTTTCCTTGGCTACTTGCTTTCCCACG-AACATCTCAGCTAACACTCG-TGGTTGTTCAGCTACAACGGTACCTCCGAGCTCCAGCTCGAGCGCATGAGCGTCTACTTCAACGAGGCTTCCGGCAACAAGTACGTTCCTCGTGCCGTCCTCGTCGATCTCGAGCCCGGTACCATGGATGCCGTCCGCGCCGGTCCTTTCGGTCAGCTCTTCCGCCCTGACAACTTCGTCTTCGG-TCAGTCCGGTGCC---GGAAACAACT---------------------------------------------------------------------------------------------------------------------------------------
>MG386164.1_Pestalotiopsis_dianellae_culture_CBS:143421_beta-tubulin_(tub2)_gene_partial_cds
-----------------------------------------------------------------------------------------------------------------------------------------------------------------------------------------------------------------------------------------------------------------------------------------------------------------------------------------------------------------------------------------------------------GGTGCTGCTTTCTGGTATGTAGCCC-ATCTA--C-------GTCGACAC-GCCTCGAT---------------------ACGACG---CCT-----------------------------CCCGCAACTC----T----ACGA--CGACGGTCCCAAC---TAC-TTGGTCGGAACCAAACCAAAGAC-TTGACACTGACCAGTCCTCGATAGGCAAACCATCTCTGGCGAGCACGGTCTCGACAGCAATGGAGTGTACGTACCATTTCCTTGGCTACTTGCTTTCCCGTG-AACGTCTAAGCTAACACTCG-TGGTTGTTCAGCTACAACGGTACCTCCGAGCTCCAGCTCGAGCGCATGAGCGTCTACTTCAACGAGGCTTCCGGCAACAAGTACGTTCCTCGTGCCGTCCTCGTCGATCTCGAGCCCGGTACCATGGATGCCGTCCGCGCCGGTCCTTTCGGCCAGCTCTTCCGCCCTGACAACTTCGTCTTCGG-TCAGTCCGGTGCT---GGAAACAACTGG-------GCCAAGGGTCACTAC---------------------------------------------------------------------------------------------------------------
>KP781883.1_Pestalotiopsissp._SM-2015b_beta-tubulin_gene_partial_cds
-----------------------------------------------------------------------------------------------------------------------------------------------------------------------------------------------------------------------------------------------------------------------------------------------------------------------------------------------------------------------------------------------------------GGTGCTGCTTTCTGGTATGTAGCCC-ATCTA--C-------CTCTACGC-GCCTCAAT---------------------ACGACA---CCC-----------------------------CCGGCAACTC----G----ACGA--CGACGTTCTCAAC---TGC-TCGGTTGGAACCAAATGAAAGAC-TTGATACTGACCGGTCTCTGATAGGCAAACCATCTCTGGCGAGCACGGTCTCGACAGCAATGGAGTGTACGTACCCTTTCCCTGGCTACTCGCTTTCCCACG-AACATGCCAGCTAACACTCG-TGGTTGTGAAGCTACAACGGTACCTCCGAGCTCCAGCTCGAGCGCATGAGCGTCTACTTCAACGAGGCTTCCGGCAACAAGTACGTTCCTCGTGCCGTCCTCGTCGATCTCGAGCCCGGTACCATGGATGCCGTCCGCGCCGGTCCTTTCGGTCAGCTCTTCCGCCCTGACAACTTCGTCTTCGG-TCAGTCCGGTGCC---GGAAACAACTGG-------------------------------------------------------------------------------------------------------------------------------------
>KX895293.1_Pestalotiopsis_distincta_strain_LC3232_beta-tubulin_(tub2)_gene_partial_cds
-----------------------------------------------------------------------------------------------------------------------------------------------------------------------------------------------------------------------------------------------------------------------------------------------------------------------------------------------------------------------------------------------------------------GCTTTCTGGTATGTAGCCC-ATCTA--C-------CTCGACAC-GCCTCAAT---------------------ACGACG---CCT-----------------------------CCCGCAACTC----G----ACAA--CGACGTTCTCACC---TAC-TTGGTCGGAACCAAACAAAAGAC-ATGATACTGACCGGTCTCTGATAGGCAAACCATTTCTGGCGAGCACGGTCTCGACAGCAATGGAGTGTACGTACCCTTTCCTTGGCTACTTGCTTTCCCATG-AACGTGTTAGCTAACACTCG-TCCTTGCTCAGCTACAACGGTACCTCCGAGCTCCAGCTCGAGCGCATGAGCGTCTACTTCAACGAGGCTTCCGGCAACAAGTACGTTCCTCGTGCCGTCCTCGTCGATCTCGAGCCCGGTACCATGGATGCCGTCCGCGCCGGTCCTTTCGGTCAGCTCTTCCGCCCTGACAACTTCGTCTTCGG-TCAGTCCGGTGCC---GGAAACAACTGG-------GCCA--------------------------------------------------------------------------------------------------------------------------
>KY464158.1_Pestalotiopsis_distincta_strain_LC8184_beta-tubulin_(tub2)_gene_partial_cds
-------------------------TGTAAGTCCAACACTCCCCCAGACCTTCCCCTCTATTTACCATACCGAGCTACCCTGGACGCGT-CCAAACTCAATGGCCCCCTGATTTCTACCCCACATCCTC------GCGAGAAAGC--TGTGTGCGCCCGA----------GAAGAGGAAGCAGCAGCAGTAGATTCATC-CCAACTCGCGCCCG--TTTTCGATCTGCCATCGTG----ATGCTA--CAGGGATATCTAGCTAACCCGTCTCTTTT-CCCTGTCGATAGGTTCACCTTCAGACCGGTCAATGCGTAAGT-ACATGCCAAATCCCGCGA--TAGCGTG----CCCGAAACACCAGAGCTCACATTTCCGAACAGGGTAACCAAATTGGTGCTGCCTTCTGGTATGTAGCCC-ATCTA--C-------CTCGACAC-GCCTCAAT---------------------ACGACG---CCT-----------------------------CCCGCAACTC----G----ACAA--CGACGTTCTCACC---TAC-TTGGTCGGAACCAAACAAAAGAC-ATGATACTGACCGGTCTCTGATAGGCAAACCATTTCTGGCGAGCACGGTCTCGACAGCAATGGAGTGTACGTACCCTTTCCTTGGCTACTTGCTTTCCCATG-AACGTGTTAGCTAACACTCG-TCCTTGCTCAGCTACAACGGTACCTCCGAGCTCCAGCTCGAGCGCATGAGCGTCTACTTCAACGAGGCTTCCGGCAACAAGTACGTTCCTCGTGCCGTCCTCGTCGATCTCGAGCCCGGTACCATGGATGCCGTCCGCGCCGGTCCTTTCGGTCAGCTCTTCCGCCCTGACAACTTCGTCTTCGG-TCAGTCCGGTGCC---GGAAACAACTGG-------GCCAAGGGTCA-------------------------------------------------------------------------------------------------------------------
>KM199416.1_Pestalotiopsis_diploclisia_strain_CBS_115449_beta-tubulin_gene_partial_cds
--------------------------------CCAACGCTCCCCCAGACCTTCCCCTCTATTTACTATACCGACCTACCCTGGACGCGTCCCAAACTCAATGGCCCCCTGATTTCTACCCCACATCCTC------GCGAGAAAGC--TGTGTGCGCCCGA----------GAAGAGGAAGCAGCA---GCAGATTCATC-CCAACTCGCGCCCG--TTTTCGATCTGCCATCGTG----ATGCTA--CAGGGATATCTAGCTAACCCTTCTCTTTT-CCCTGTCGATAGGTTCACCTCCAGACCGGTCAATGCGTAAGT-ACATGCCAAATCCCGCGA--TAGCGTG----CCCAAAACACCAAAGCTCACATTCACGAACAGGGTAACCAAATTGGTGCTGCCTTCTGGTATGTAGTCC-ATCTA--C-------CTCGACAC-GCCTCAAT---------------------ACGACA---CCC-----------------------------TCCGCAACTC----G----ACGA--CGGCATTCTCGGC---TAC-TTGGTTGGAACCAAACGAAAGAC-TTGATACTGACCGGTCTCTGATAGGCAAACCATCTCTGGCGAGCACGGTCTCGACAGCAATGGAGTGTACGTACCGTTTCCTTGGCTACTTGCTTTCCCACG-AACATGTTAGCTAACACTCG-TGCTTGCTCAGCTACAACGGCACCTCCGAGCTCCAGCTCGAGCGCATGAGCGTCTACTTCAACGAGGCTTCCGGCAACAAGTACGTTCCTCGTGCTGTCCTCGTCGATCTCGAGCCCGGTACCATGGACGCCGTCCGCGCCGGTCCTTTCGGCCAGCTCTTCCGCCCTGACAACTTCGTCTTCGG-TCAGTCCGGTGCC---GGAAACAACTGG-------GCCAAGG-----------------------------------------------------------------------------------------------------------------------
>KM199419.1_Pestalotiopsis_diploclisia_strain_CBS_115587_beta-tubulin_gene_partial_cds
-----------------------------------------CCCCAGACCTTCCCCTCTATTTACTATACCGACCTACCCTGGACGCGTCCCAAACTCAATGGCCCCCTGATTTCTACCCCACATCCTC------GCGAGAAAGC--TGTGTGCGCCCGA----------GAAGAGGAAGCAGCA---GCAGATTCATC-CCAACTCGCGCCCG--TTTTCGATCTGCCATCGTG----ATGCTA--CAGGGATATCTAGCTAACCCTTCTCTTTT-CCCTGTCGATAGGTTCACCTCCAGACCGGTCAATGCGTAAGT-ACATGCCAAATCCCGCGA--TAGCGTG----CCCAAAACACCAAAGCTCACATTCACGAACAGGGTAACCAAATTGGTGCTGCCTTCTGGTATGTAGTCC-ATCTA--C-------CTCGACAC-GCCTCAAT---------------------ACGACA---CCC-----------------------------TCCGCAACTC----G----ACGA--CGGCATTCTCGGC---TAC-TTGGTTGGAACCAAACGAAAGAC-TTGATACTGACCGGTCTCTGATAGGCAAACCATCTCTGGCGAGCACGGTCTCGACAGCAATGGAGTGTACGTACCGTTTCCTTGGCTACTTGCTTTCCCACG-AACATGTTAGCTAACACTCG-TGCTTGCTCAGCTACAACGGCACCTCCGAGCTCCAGCTCGAGCGCATGAGCGTCTACTTCAACGAGGCTTCCGGCAACAAGTACGTTCCTCGTGCTGTCCTCGTCGATCTCGAGCCCGGTACCATGGACGCCGTCCGCGCCGGTCCTTTCGGCCAGCTCTTCCGCCCTGACAACTTCGTCTTCGG-TCAGTCCGGTGCC---GGAAACAACTGG-------GCCAAGGGT---------------------------------------------------------------------------------------------------------------------
>MH554825.1_Pestalotiopsis_disseminata_strain_CBS_143904_beta-tubulin_(tub2)_gene_partial_cds
----------------------------------------------------------------------------------------------------------------TTCTACCCCACATCCTC------GAGAGAAAGC--TGTGTTCGCCCGA----------GAAGAGGAAGCAGCA---GCAGATTCATC-CCAACTCGCGCTCG--TCCTCGATCTGCCATCGTG----ATGCAA--CAGGGATATCTAGCTAATCCGTCTCTTTT-CCCTGTCGATAGGTTCACCTCCAGACCGGTCAATGCGTAAGT-ACATGCCAAATCCCGCGA--TAGCGTG----CCCAAAACACCAGAGCTCACATTCACGAACAGGGTAACCAAATTGGTGCTGCCTTCTGGTATGTAGCCC-ATCTA--C-------CTCGACGC-GCCTCAAT---------------------ACGACA---CCC-----------------------------CCGGCAACTC----G----ACAA--CGAAATTCTCAAC---TGC-TTGTTTGGAACCATACGAAAGAC-TTGATACTGACCGGTCTATGATAGGCAAACCATCTCTGGCGAGCACGGTCTCGACAGCAATGGAGTGTACGTACCCTTTCCCTGGCTACTCGCTTTCTCGTG-AACATGTCAGCTAACAGTCG-TGCTTGTTCAGCTACAACGGTACCTCCGAGCTCCAGCTCGAGCGCATGAGCGTCTACTTCAACGAGGCTTCCGGCAACAAGTACGTTCCTCGTGCCGTCCTCGTCGATCTCGAGCCCGGTACCATGGATGCCGTCCGCGCCGGTCCTTTCGGTCAGCTCTTCCGCCCTGACAACTTCGTTTTCGG-TCAGTCCGGTGC-----------------------------------------------------------------------------------------------------------------------------------------------------
>JX399040.1_Pestalotiopsis_diversiseta_strain_MFLUCC12-0287_beta-tubulin_gene_partial_sequence
----------------------------------------------------------------------------------------------------------------------------------------------------------------------------------------------------------------------------------------------------------------------------------------------------------------------------------------------------------------------------------------------------------CGGTGCTGCTTTCTGGTATGTAGCCC-ATCTA--C-------CTCGATAC-GCCTCAATACGCCTCAAT-----------ACGACG---CCT-----------------------------CCCGCAACTC----A----ACAA--CGACGTTCTCAAC---TAC-TTGGTTGGAACCAAACGAAAGAC-TTGATACTGACCCGTCTCTGATAGGCAAACCATCTCTGGCGAGCACGGCCTCGACAGCAATGGAGTGTACGTATCCGTTCCTTGGCTACTTGCTTTCCCACG-AACATGCTAGCTGACATCCG-TGGTTGTTCAGCTACAACGGTACCTCCGAGCTCCAGCTCGAGCGCATGAGCGTCTACTTCAACGAGGCTTCCGGCAACAAGTACGTTCCTCGTGCCGTCCTCGTCGATCTCGAGCCCGGTACCATGGATGCCGTCCGCGCCGGTCCTTTCGGTCAGCTCTTCCGCCCTGACAACTTCGTCTTCGG-TCAGTCCGGTGCC---GGAAACAACTGG-------GCCAAGGGTC--------------------------------------------------------------------------------------------------------------------
>MK975837.1_UNVERIFIED:_Pestalotiopsis_lushanensis_isolate_MFLUCC_14-0115_beta-tubulin-like_gene_partial_sequence
------------------------------------------------------------------------------------------------------------------------------------------------------------------------------------------------------------------------------------------------------------------------------------------------------------------------------------------------------------------------------------------------------------GTGCTGCTTTCTGGTACGTAGTCC-ATCTA--C-------CTCTACAC-GCCTCAAT---------------------ACGACAA--CCC-----------------------------TCCGCAACTC----G----ACAA--CGACCTTCTCAACAACTGC-TTGGTTGGAACCAAAGAAAAGAC-CTGATACTGACCGGTCTCTGATAGGCAAACCATCTCTGGCGAGCACGGTCTCGACAGCAATGGAGTGTACGTACCCTTTCCTTGGCTACTTGCTTTCCCACG-AACATCTCAGCTAATACCCG-TGATTGTTCAGCTACAACGGTACCTCTGAGCTCCAGCTCGAGCGCATGAGCGTCTACTTCAACGAGGCTTCCGGCAACAAGTACGTTCCTCGTGCCGTCCTCGTCGATCTCGAGCCCGGTACCATGGATGCCGTCCGCGCCGGTCCTTTCGGTCAGCTCTTCCGCCCTGACAACTTTGTCTTCGG-TCAGTCCGGTGCC---GGAAACAACTGG-------GCCAAGGGTCACTACA--------------------------------------------------------------------------------------------------------------
>MT598645.1_UNVERIFIED:_Pestalotiopsis_dracaenae_isolate_HGUP4037_beta-tubulin-like_gene_partial_sequence
----------------------------------------------------------------------------------------------------------------------------------------------------------------------------------------------------------------------------------------------------------------------------------------------------------------------------------------------------------------------------------------------------------------------------ATCAGGTC-ATCTA--C--------TCGACAC-GCCTC-AT---------------------ACGACA---CCC-----------------------------TCCGCAACTC----G----ACGA--CGACATTCTCGGC---TAC-TTGGTTGGAACCAAACGAAAGAC-TT-ATACTGACCGGTCTCTGATAGGCAAACCATCTCTGGCGAGCACGGTCTCGACAGCAATGGAGTGTACGTACCATTTCCTTGCCTACTTGCTTTCCCACG-GACTTGTTAGCTAACACTCG-TGCTTGCTCAGCTACAACGGCACCTCCGAGCTCCAGCTCGAGCGCATGAGCGTCTACTTCAACGAGGCTTCCGGCAACAAGTACGTTCCTCGTGCTGTCCTCGTCGATCTCGAGCCCGGTACCATGGACGCCGTCCGTGCCGGTCCTTTCGGCCAGCTCTTCCGCCCTGACAACTTCGTCTTCGG-TCAGTCCGGTGCC---GGAAACAACTGGTAGTCATGCTCACAGTCCCATC---------------------------------------------------------------------------------------------------------------
>MN962733.1_Pestalotiopsis_dracaenicola_strain_MFLUCC_18-0913_beta-tubulin_(BTUB)_gene_partial_cds
------------------------------------------------------------------------------------------------------------------------------------------------------------------------------------------------------------------------------------------------------------------------------------------------------------------------------------------------------------------------------------------------------------GTGCTGCCTTCTGGTATGTAGCCC-ATCTA--C-------CTCGACGC-GCCTCAAT---------------------ACGACA---CCC-----------------------------TCGGCAACTC----G----ACGA--CGACATTCTCGGC---TAC-TTGGTTGGAACCAAACGAAAGAC-TTGATACTGACCGGTCTCTGATAGGCAAACCATCTCTGGCGAGCACGGTCTCGACAGCAATGGAGTGTACGTACCGTTTCCTTGGCTACTTGCTTTCCCACG-GACTTGTTAGCTAACACTCG-TGCTTGCTCAGCTACAACGGCACCTCCGAGCTCCAGCTCGAGCGCATGAGCGTCTACTTCAACGAGGCTTCCGGCAACAAGTACGTTCCTCGTGCTGTCCTCGTCGATCTCGAGCCCGGTACCATGGACGCCGTCCGCGCCGGTCCTTTCGGCCAGCTCTTCCGCCCTGACAACTTCGTCTTCGG-TCAGTCCGG--------------------------------------------------------------------------------------------------------------------------------------------------------
>KC537821.1_Pestalotiopsis_sp._MS-2013b_strain_OP023_beta-tubulin_gene_partial_sequence
----------------------------------------------------------------------------------------------------------------------------------------------------------------------------------------------------------------------------------------------------------------------------------------------------------------------------------------------------------------------------------------------------------CGGTGCTGCTTTCTGGTATGTAGCCT-ATCTA--C-------CTCGACAC-GCCTCAAC---------------------ACGACG---CCT-----------------------------CCCGCAACTC----G----ACAA--CGACGTTCTCAAC---TAT-CTGGTTGGAACCAAACGAAAGAC-TTGATACTGACCCGTCTTTGATAGGCAAACCATCTCTGGCGAGCACGGTCTCGACAGCAATGGAGTGTACGTACCCT-TCCTTGGCTACCTACTTTTCGATG----------GCTAATACTCG----TCGTTCAGCTACAACGGTACCTCCGAGCTCCAGCTCGAGCGCATGAGCGTCTACTTCAACGAGGCTTCCGGCAACAAGTACGTTCCTCGTGCCGTCCTCGTCGATCTCGAGCCCGGTACCATGGATGCCGTCCGCGCCGGTCCTTTCGGTCAGCTCTTCCGCCCTGACAACTTCGTCTTCGG-TCAGTCCGGTGCC---GGAAACAACTGG-------GCCAAGGGTC--------------------------------------------------------------------------------------------------------------------
>MK977634.1_Pestalotiopsis_sp._strain_BRIP_66615_beta-tubulin_2_(tub2)_gene_partial_cds
----------------------------AAGTCCAACGGTCCCCCAGGCCTTCCCCTCTATTTACTATACCGACCTACCCTGGACGCGT-CCAAACTCAATGGCCCCCTGATTTCTACCCCACATCCTC------GAGAGAAAGC--TGTGTGCGCCCGA----------GAAGAGGAAGAAGCAGCAGCAGATTCATC-CCAACTCGCGCCCG--TCCTCGATCTGCCATCGTG----ATGCAA--CAGGGATATCTAGCTAACCCGTCTTTTTT-CCCTGTCGATAGGTTCACCTCCAGACCGGTCAATGCGTAAGT-ACATGCCAAATCCCGCGA--TAGCGTG----CCCAAAACACCAGAGCTCACATTCACGAACAGGGTAACCAAATTGGTGCTGCCTTCTGGTATGTAGCCC-ATCTA--C-------CTCGACGC-GTCTCAAT---------------------ACGACA---CCC-----------------------------CCGGCAACTC----G----ACAA--CGACGTTCTCAAC---TGC-TTGGTTGAAACCAAATGAAAGAC-TTGATACTGACCGGTCTATGATAGGCAAACCATTTCTGGCGAGCACGGTCTCGACAGCAATGGAGTGTACGTACCCTTTCCCTGGCTACTCGCCTTCTCGTG-AACATGTCAGCTAACAGTCG-TGCTTGTTCAGCTACAACGGTACCTCCGAGCTCCAGCTCGAGCGCATGAGCGTCTACTTCAACGAGGCTTCCGGCAACAAGTACGTTCCTCGTGCCGTCCTCGTCGATCTCGAGCCCGGTACCATGGATGCCGTCCGCGCCGGTCCTTTCGGTCAGCTCTTCCGCCCTGACAACTTCGTCTTCGG-TCAGTCCGGTGCC---GGAAACAACTGG-------GCCAA-------------------------------------------------------------------------------------------------------------------------
>OQ718749.1_Pestalotiopsis_sp._strain_SAUCC230046_beta-tubulin_2_(tub2)_gene_partial_cds
----------------------------------------------GGCCTTCCCCTCTATTTACTATACCGACCTACCCTGGACGCGT-CCAAACTCAATGGCCCCCTGATTTCTACCCCACATCCTC------GAGAGAAAGC--TGTGTGCGCCCGA----------GAAGAGGAAGAAGCAGCAGCAGATTCATC-CCAACTCGCGCCCG--TCCTCGATCTGCCATCGTG----ATGCAA--CAGGGATATCTAGCTAACCTGTCTCTTTT-CCCTGTCGATAGGTTCACCTCCAGACCGGTCAATGCGTAAGT-ACATGCCAAATCCCGCGA--TAGCGTG----CCCAAAACACCAGAGCTCACATTCACGAATAGGGTAACCAAATTGGTGCTGCCTTCTGGTATGTAGCCC-ATCTA--C-------CCCGACGC-GTCTCAAT---------------------ACGACA---CCC-----------------------------CCGGCAACTC----G----ACAA--CGACGTTCTCAAC---TGC-TTGGTTGAAACCAAATGAAAGAC-TTGATACTGATCGGTCTCTGATAGGCAAACCATCTCTGGCGAGCACGGTCTCGACAGCAATGGAGTGTACGTACCCTTTCCCTGGCTACTCGCTTTCTCGTG-AACATGTCAGCTAACACTCG-TGCTTGTTCAGCTACAACGGTACCTCCGAGCTCCAGCTCGAGCGCATGAGCGTCTACTTCAACGAGGCTTCCGGCAACAAGTACGTTCCTCGTGCCGTCCTCGTCGATCTCGAGCCCGGTACCATGGATGCCGTCCGCGCCGGTCCTTTCGGTCAGCTCTTCCGCCCTGACAACTTCGTCTTCGG-TCAGTCCGGTGCC---GG-----------------------------------------------------------------------------------------------------------------------------------------------
>ON005058.1_Pestalotiopsis_sp._strain_CFCC_57359_beta-tubulin_(tub2)_gene_partial_cds
-----------------------------------------------------------------------------------------------------------------------------------------------------------------------------------------------------------------------------------------------------------------------------------------------------------------------------------------------------------------------------------------------------------GGTGCTGCTTTCTGGTATGTAGCCC-ATCTA--C-------CTCGACGC-GCCTCAAT---------------------ACGACA---CCA-----------------------------CCGGCAACTC----G----ACAA--CGACATTCTCAAC---TGC-TTGGTTGAAACCAAAAGAAAGAC-CTGATACTGACCGGTCTTTGATAGGCAAACCATCTCTGGCGAGCACGGTCTCGACAGCAATGGAGTGTACGTACCCTTTCCCTGGCTACTCGTTTTTCCACG-AACATGTCAGCTAACAGTCG-TGCTTGTTCAGCTACAACGGTACCTCCGAGCTCCAGCTCGAGCGCATGAGCGTCTACTTCAACGAGGCTTCCGGTAACAAGTACGTTCCTCGTGCCGTCCTCGTCGATCTCGAGCCCGGTACCATGGATGCCGTCCGCGCCGGTCCTTTCGGTCAGCTCTTCCGCCCTGACAACTTCGTCTTCGG-CCAGTCCGGTGCC---GGAAACAACTGG-------GCCAA-------------------------------------------------------------------------------------------------------------------------
>ON005059.1_Pestalotiopsis_sp._strain_CFCC_57360_beta-tubulin_(tub2)_gene_partial_cds
-----------------------------------------------------------------------------------------------------------------------------------------------------------------------------------------------------------------------------------------------------------------------------------------------------------------------------------------------------------------------------------------------------------GGTGCTGCTTTCTGGTATGTAGCCC-ATCTA--C-------CTCGACGC-GCCTCAAT---------------------ACGACA---CCA-----------------------------CCGGCAACTC----G----ACAA--CGACATTCTCAAC---TGC-TTGGTTGAAACCAAAAGAAAGAC-CTGATACTGACCGGTCTTTGATAGGCAAACCATCTCTGGCGAGCACGGTCTCGACAGCAATGGAGTGTACGTACCCTTTCCCTGGCTACTCGTTTTTCCACG-AACATGTCAGCTAACAGTCG-TGCTTGTTCAGCTACAACGGTACCTCCGAGCTCCAGCTCGAGCGCATGAGCGTCTACTTCAACGAGGCTTCCGGTAACAAGTACGTTCCTCGTGCCGTCCTCGTCGATCTCGAGCCCGGTACCATGGATGCCGTCCGCGCCGGTCCTTTCGGTCAGCTCTTCCGCCCTGACAACTTCGTCTTCGG-CCAGTCCGGTGCC---GGAAACAACTGG-------GCCAA-------------------------------------------------------------------------------------------------------------------------
>ON005057.1_Pestalotiopsis_sp._strain_CFCC_54440_beta-tubulin_(tub2)_gene_partial_cds
-----------------------------------------------------------------------------------------------------------------------------------------------------------------------------------------------------------------------------------------------------------------------------------------------------------------------------------------------------------------------------------------------------------GGTGCTGCTTTCTGGTATGTAGCCC-ATCTA--C-------CTCGACGC-GCCTCAAT---------------------ACGACA---CCA-----------------------------CCGGCAACTC----G----ACAA--CGACATTCTCAAC---TGC-TTGGTTGAAACCAAAAGAAAGAC-CTGATACTGACCGGTCTTTGATAGGCAAACCATCTCTGGCGAGCACGGTCTCGACAGCAATGGAGTGTACGTACCCTTTCCCTGGCTACTCGTTTTTCCACG-AACATGTCAGCTAACAGTCG-TGCTTGTTCAGCTACAACGGTACCTCCGAGCTCCAGCTCGAGCGCATGAGCGTCTACTTCAACGAGGCTTCCGGTAACAAGTACGTTCCTCGTGCCGTCCTCGTCGATCTCGAGCCCGGTACCATGGATGCCGTCCGCGCCGGTCCTTTCGGTCAGCTCTTCCGCCCTGACAACTTCGTCTTCGG-CCAGTCCGGTGCC---GGAAACAACTGG-------GCCAA-------------------------------------------------------------------------------------------------------------------------
>JQ683708.1_UNVERIFIED:_Pestalotiopsis_sp._SSNM-2012_beta-tubulin-like_gene_partial_sequence
----------------------------------------------------------------------------------------------------------------------------------------------------------------------------------------------------------------------------------------------------------------------------------------------------------------------------------------------------------------------------------------------------------CGGTGCTGCTTTCTGGTATGTAGTTC-ATCTA--C-------CTCGACGC-GCCTCAGC---------------------ACGACG---CCT-----------------------------CTCGCAACTC----G----ACAA--CGACGTTATCAAC---TAC-TTGGTT-AAACCAAACGAAAGAC-TTGATACTGACAGGCCTCTGATAGGCAAACCATCTCTGGCGAGCACGGTCTCGACAGCAATGGAGTGTACGTACCCTTCCCTTGGCTACCTGC-TTCCCACGAAACATGTCAGCTAACACTCG-TG---GTTCAGCTACAACGGTACCTCCGAGCTCCAGCTCGAGCGCATGAGCGTCTACTTCAACGAGGCTTCCGGCAACAAGTACGTTCCTCGTGCCGTCCTCGTCGATCTCGAGCCCGGTACCATGGATGCCGTCCGCGCCGGTCCTTTCGGTCAGCTCTTCCGCCCTGACAACTTCGTCTTCGG-TCAGTCCGGTGCC---GGAAACAACTGG-------GCCAAGGGTC--------------------------------------------------------------------------------------------------------------------
>OP185519.1_UNVERIFIED:_Pestalotiopsis_sp._RG-2022b_beta-tubulin-like_gene_partial_sequence
-------------------------------------------------------------------------------------------------------------------------------------------------------------------------------------------------------------------------------------------------------------------------------------------------------------------------------------------------------------------------------------------------------------------------------AGTCC-ATCTA--C-------CTCGACAC-GCCTCATT---------------------ACGACAA--CCC-----------------------------TCCGCAACTC----G----ACAA--CGACGTTCTCAACAACTGC-TTGGTTGGAACCAAAGAAAAGAC-CTGATACTGACCGGTCTCTGATAGGCAAACCATCTCTGGTGAGCACGGTCTCGACAGCAATGGAGTGTACGTACCCTTTCCTTGGCTACTTGCTTTCCCACG-AACATGTCAGCTAACACTCG-TGGTTGTTCAGTTACAACGGTACCTCCGAGCTCCAGCTCGAGCGCATGAGCGTCTACTTCAACGAGGCTTCCGGTAACAAGTACGTTCCTCGTGCCGTCCTTGTCGATCTCGAGCCCGGTACCATGGATGCCGTCCGCGCCGGTCCTTTCGGTCAGCTCTTCCGCCCTGACAACTTTGTCTTCGG-TCAGTCCGGTGCC---GGAAACAACTGG-------GCCAAGGGTCACTACACTGAGGGT------------------------------------------------------------------------------------------------------
>MH809385.1_Pestalotiopsis_formosana_isolate_NTUCC_17-009_beta-tubulin_(BT)_gene_partial_cds
--------------------------------------------------------------------------------------------------------------------------------------------------------------------------------------------------------------------------------------------------------------------------------------------------------------------------------------------------------------------------------------------------------------------------------------------C----------------------AT---------------------ACGACA---CCC-----------------------------CCGGCAACTC----G----ACAA--CGACGTTCTCAAC---TGC-TTGGTTGAAACCAAATGAAAGAC-TTGATACTGACCGGTCTCTGATAGGCAAACCATCTCTGGCGAGCACGGTCTCGACAGCAATGGAGTGTACGTACCCTTTCCCTGGCTACTCGCTTTCTCGTG-AACATGTCAGCTAACACTCG-TGCTTGTTCAGCTACAACGGTACCTCCGAGCTCCAGCTCGAGCGCATGAGCGTCTACTTCAACGAGGCTTCCGGCAACAAGTACGTTCCTCGTGCCGTCCTCGTCGATCTCGAGCCCGGTACCATGGATGCCGTCCGCGCCGGTCCTTTCGGTCAGCTCTTCCGCCCTGACAACTTCGTCTTCGG-TCAGTCCGGTGCC---GGAAACAACTGG-------GCC---------------------------------------------------------------------------------------------------------------------------
>KC537819.1_Pestalotiopsis_sp._MS-2013c_strain_OP137_beta-tubulin_gene_partial_sequence
----------------------------------------------------------------------------------------------------------------------------------------------------------------------------------------------------------------------------------------------------------------------------------------------------------------------------------------------------------------------------------------------------------CGGTGCTGCTTTCTGGTATGTAGCCT-ATCTA--C-------CTCGACAC-GCCTCAAT---------------------ATGATG---CCT-----------------------------CCCGCAACTC----G----ACGC--CGACGTTCTCAAA---TAC-TTGGTTGGATCCAAACGGAAGAC-TTGATACTGACCC-TCTCTGATAGGCAAACCATCTCTGGCGAGCACGGTCTCGACAGCAATGGAGTGTACGTGCCCTTTCCTTGGCTACCTGCTTTCCCACG-AACATGCTAGCTAACCCTCG-TGGTTGTTCAGCTACAACGGTACCTCCGAGCTCCAGCTCGAGCGCATGAGCGTCTACTTCAACGAGGCTTCCGGCAACAAGTACGTTCCTCGTGCCGTCCTCGTCGATCTCGAGCCCGGTACCATGGATGCCGTTCGCGCCGGTCCTTTCGGTCAGCTCTTCCGCCCTGACAACTTCGTCTTCGGCCCAGTCCCGGTCCCCGGGAAACAACTGG-------GCCAAGGGTC--------------------------------------------------------------------------------------------------------------------
>LC311590.1_Pestalotiopsis_sp._tub2_gene_partial_sequence_strain:_Pes6
-----------------------------------------------------------------------------------------------------------------------------------------------------------------------------------------------------------------------------------------------------------------------------------------------------------------------------------------------------------------------------------------------------------------------TGGTATGTAGCCT-ATCTA--C-------CTCGACAC-GCCTCAAT---------------------ATGATG---CCT-----------------------------CCCGCAACTC----G----ACGC--CGACGTTCTCAAA---TAC-TTGGTTGGATCCAAACGGAAGAC-TTGATACTGACCC-TCTCTGATAGGCAAACCATCTCTGGCGAGCACGGTCTCGACAGCAATGGAGTGTACGTGCCCTTTCCTTGGCTACCTGCTTTCCCACG-AACATGCTAGCTAACCCTCG-TGGTTGTTCAGCTACAACGGTACCTCCGAGCTCCAGCTCGAGCGCATGAGCGTCTACTTCAACGAGGCTTCCGGCAACAAGTACGTTCCTCGTGCCGTCCTCGTCGATCTCGAGCCCGGTACCATGGATGCCGTTCGCGCCGGTCCTTTCGGTCAGCTCTTCCGCCCTGACAACTTCGTCTTCGG-CCAGTCCGGTGCC---GGAAACAACTGG-------GCCAAGGGTCACTACACTGAGGGTGA----------------------------------------------------------------------------------------------------
>KU926716.1_Pestalotiopsis_sp._DBP2015_strain_E-72-02_beta-tubulin_gene_partial_cds
--------------------------------------------------------------------------------------------------------------------------------------------------------------------------------------------------------------------------------------------------------------------------------------------------------------------------------------------------------------------------------------------------AACCAAATCGGTGCTGCTTTCTGGTATGTAGCCC-ATCTA--C-------CTCGACGC-GCCTCAAT---------------------ACGACA---CCC-----------------------------CCGGCAACTC----G----ACAA--CGACATTCTCAAC---TGC-TTGTTTGGAACCATACGAAAGAC-TTCATACTGACCGGTCTATGATAGGCAAACCATCTCTGGCGAGCACGGTCTCGACAGCAATGGAGTGTACGTACCCTTGATCTCGCTACTCGCTTTCTCGTG-AACATGTCAGCTAACAGTCG-TGCTTGTTCAGCTACAACGGTACCTCCGAGCTCCAGCTCGAGCGCATGAGCGTCTACTTCAACGAGGCTTCCGGCAACAAGTACGTTCCTCGTGCCGTCCTCGTCGATCTCGAGCCCGGTACCATGGATGCCGTCCGCGCCGGTCCTTTCGGTCAGCTCTTCCGCCCTGACAACTTCGTCTTCGG-TCAGTCCGGTGCC---GGAAACAACTGG-------GCCAAGGGTCACTACACTGAGGGTAA----------------------------------------------------------------------------------------------------
>KU926717.1_Pestalotiopsis_sp._DBP2015_strain_E-72-03_beta-tubulin_gene_partial_cds
--------------------------------------------------------------------------------------------------------------------------------------------------------------------------------------------------------------------------------------------------------------------------------------------------------------------------------------------------------------------------------------------------AACCAAATCGGTGCTGCTTTCTGGTATGTAGCCC-ATCTA--C-------CTCGACGC-GCCTCAAT---------------------ACGACA---CCC-----------------------------CCGGCAACTC----G----ACAA--CGACATTCTCAAC---TGC-TTGTTTGGAACCATACGAAAGAC-TTCATACTGACCGGTCTATGATAGGCAAACCATCTCTGGCGAGCACGGTCTCGACAGCAATGGAGTGTACGTACCCTTGATCTCGCTACTCGCTTTCTCGTG-AACATGTCAGCTAACAGTCG-TGCTTGTTCAGCTACAACGGTACCTCCGAGCTCCAGCTCGAGCGCATGAGCGTCTACTTCAACGAGGCTTCCGGCAACAAGTACGTTCCTCGTGCCGTCCTCGTCGATCTCGAGCCCGGTACCATGGATGCCGTCCGCGCCGGTCCTTTCGGTCAGCTCTTCCGCCCTGACAACTTCGTCTTCGG-TCAGTCCGGTGCC---GGAAACAACTGG-------GCCAAGGGTCACTACACTGAGGGTAA----------------------------------------------------------------------------------------------------
>KU926718.1_Pestalotiopsis_sp._DBP2015_strain_E-72-04_beta-tubulin_gene_partial_cds
--------------------------------------------------------------------------------------------------------------------------------------------------------------------------------------------------------------------------------------------------------------------------------------------------------------------------------------------------------------------------------------------------AACCAAATCGGTGCTGCTTTCTGGTATGTAGCCC-ATCTA--C-------CTCGACGC-GCCTCAAT---------------------ACGACA---CCC-----------------------------CCGGCAACTC----G----ACAA--CGACATTCTCAAC---TGC-TTGTTTGGAACCATACGAAAGAC-TTCATACTGACCGGTCTATGATAGGCAAACCATCTCTGGCGAGCACGGTCTCGACAGCAATGGAGTGTACGTACCCTTGATCTCGCTACTCGCTTTCTCGTG-AACATGTCAGCTAACAGTCG-TGCTTGTTCAGCTACAACGGTACCTCCGAGCTCCAGCTCGAGCGCATGAGCGTCTACTTCAACGAGGCTTCCGGCAACAAGTACGTTCCTCGTGCCGTCCTCGTCGATCTCGAGCCCGGTACCATGGATGCCGTCCGCGCCGGTCCTTTCGGTCAGCTCTTCCGCCCTGACAACTTCGTCTTCGG-TCAGTCCGGTGCC---GGAAACAACTGG-------GCCAAGGGTCACTACACTGAGGGTAA----------------------------------------------------------------------------------------------------
>KU926719.1_Pestalotiopsis_sp._DBP2015_strain_E-72-06_beta-tubulin_gene_partial_cds
--------------------------------------------------------------------------------------------------------------------------------------------------------------------------------------------------------------------------------------------------------------------------------------------------------------------------------------------------------------------------------------------------AACCAAATCGGTGCTGCTTTCTGGTATGTAGCCC-ATCTA--C-------CTCGACGC-GCCTCAAT---------------------ACGACA---CCC-----------------------------CCGGCAACTC----G----ACAA--CGACATTCTCAAC---TGC-TTGTTTGGAACCATACGAAAGAC-TTCATACTGACCGGTCTATGATAGGCAAACCATCTCTGGCGAGCACGGTCTCGACAGCAATGGAGTGTACGTACCCTTGATCTCGCTACTCGCTTTCTCGTG-AACATGTCAGCTAACAGTCG-TGCTTGTTCAGCTACAACGGTACCTCCGAGCTCCAGCTCGAGCGCATGAGCGTCTACTTCAACGAGGCTTCCGGCAACAAGTACGTTCCTCGTGCCGTCCTCGTCGATCTCGAGCCCGGTACCATGGATGCCGTCCGCGCCGGTCCTTTCGGTCAGCTCTTCCGCCCTGACAACTTCGTCTTCGG-TCAGTCCGGTGCC---GGAAACAACTGG-------GCCAAGGGTCACTACACTGAGGGTAA----------------------------------------------------------------------------------------------------
>ON221548.1_Pestalotiopsis_guangdongensis_strain_ZHKUCC_22_0016_beta-tubulin_(tub)_gene_partial_cds
-----------------------------------------------------CCCTCTATTTACTATACAGACCTACCCTGGACGCGT-CCGAACTCAATGG-CCCCTGATTTCTACCCCACATCCCT------TCGAGAAAGC--TGTGTGCGCCCAA----------GAAGAGGAAGCAGCG---GCAGATTCATC-TCAATTCGCGCCCG--TCCTCAATCTGCTATCGTG----AGGCAA--CAAGGATATCTAGCTAACCCGTCTCTTTT-CCACGTCGATAGGTTCACCTCCAGACCGGTCAATGCGTAAGT-ACATGCCAAATCCCGCGA--TAGCGTGCTTGCCCGGAACACCAGAGCTCACATTCACGAACAGGGTAACCAAATTGGTGCTGCCTTCTGGTATGTACCCCCATCGA--C-------CTCGACAC-GCCCCGAC---------------------ACGACGCCTCCCGCAACTCGACACGCCCCGACACGACGCCTCCCGCAACTC----G----ACAACGCGGCGTTCTCAAC---TAC-TTGGTTGGAACCAAACGAGAGAC-TTGATACTGATCAGGCT-TGATAGGCAAACCATTTCTGGCGAGCACGGTCTCGACAGCAATGGAGTGTACGTACCCTTTCTTTGGCTCCTTGCTCTTCCATG-GACATGTTGACTAACACTCG-TGGTCGTTCAGCTACAACGGTACCTCTGAGCTCCAGCTCGAGCGCATGAGCGTCTACTTCAACGAGGCTTCTGGCAACAAGTACGTTCCTCGTGCCGTCCTCGTCGATCTCGAGCCCGGTACCATGGATGCCGTCCGCGCCGGTCCTTTCGGTCAGCTCTTCCGCCCTGACAACTTCGTCTTCG-------------------------------------------------------------------------------------------------------------------------------------------------------------------
>OK358513.1_Pestalotiopsis_sp._strain_CFCC_54308_beta-tubulin_(tub2)_gene_partial_cds
-----------------------------------------------------------------------------------------------------------------------------------------------------------------------------------------------------------------------------------------------------------------------------------------------------------------------------------------------------------------------------------------------------------GGTGCTGCTTTCTGGTATGTAGCCC-ATCTA--C-------CTCGACGC-GCCTCAAT---------------------ACGACA---CCC-----------------------------CCGGCAGCTC----G----ACAA--CGAAATTCTCAAC---TGC-TTGTTTGGAACCATACGAAAGAC-TTGATACTGACCGGTCTATGATAGGCAAACCATCTCTGGCGAGCACGGTCTCGACAGCAATGGAGTGTACGTACCCTTTCCCTGGCTACTCGCTTTCTCGTG-AACATGTCAGCTAACAGTCG-TGCTTGTTCAGCTACAACGGTACCTCCGAGCTCCAGCTCGAGCGCATGAGCGTCTACTTCAACGAGGCTTCCGGCAACAAGTACGTTCCTCGTGCCGTCCTCGTCGATCTCGAGCCCGGTACCATGGATGCCGTCCGCGCCGGTCCTTTCGGTCAGCTCTTCCGCCCTGACAACTTCGTTTTCGG-TCAGTCCGGTGCC---GGAAACAACTGG-------GCCAA-------------------------------------------------------------------------------------------------------------------------
>OK358514.1_Pestalotiopsis_sp._strain_CFCC_54300_beta-tubulin_(tub2)_gene_partial_cds
-----------------------------------------------------------------------------------------------------------------------------------------------------------------------------------------------------------------------------------------------------------------------------------------------------------------------------------------------------------------------------------------------------------GGTGCTGCCTTCTGGTATGTAGCCC-ATCTA--C-------CTCGACGC-GCCTCAAT---------------------ACGACA---CCC-----------------------------CCGGCAGCTC----G----ACAA--CGAAATTCTCAAC---TGC-TTGTTTGGAACCATACGAAAGAC-TTGATACTGACCGGTCTATGATAGGCAAACCATCTCTGGCGAGCACGGTCTCGACAGCAATGGAGTGTACGTACCCTTTCCCTGGCTACTCGCTTTCTCGTG-AACATGTCAGCTAACAGTCG-TGCTTGTTCAGCTACAACGGTACCTCCGAGCTCCAGCTCGAGCGCATGAGCGTCTACTTCAACGAGGCTTCCGGCAACAAGTACGTTCCTCGTGCCGTCCTCGTCGATCTCGAGCCCGGTACCATGGATGCCGTCCGCGCCGGTCCTTTCGGTCAGCTCTTCCGCCCTGACAACTTCGTTTTCGG-TCAGTCCGGTGCC---GGAAACAACTGG-------GCCAA-------------------------------------------------------------------------------------------------------------------------
>KM199407.1_Pestalotiopsis_grevilleae_strain_CBS_114127_beta-tubulin_gene_partial_cds
-------------------GAGATTGTAAGTCCAACCGGTCCCCCAGGCCTTCCCCTCTATTTACTATAGAGACCTACCCTGGACGCGT-CCAAACTCAATGGCCCCCTGATTTCTACCCCACATCCTC------GAGAGAAAGC--TGTGTGCGCCCGA----------GAAGAGGAAGCAGCAGCAGCAGATTCATC-CCAACTCGCGCCCG--TCCTCGATCTGCCATCGTG----ATGCAA--CAGGGATATCTAGCTAACCCGTCTCTTTT-CCCTGTCGATAGGTTCACCTCCAGACCGGTCAATGCGTAAGT-ACATGCCAAATCCCGCGA--TAGCGTG----CCCAAAACACCAGAGCTCACATTCACGAACAGGGTAACCAAATTGGTGCTGCCTTCTGGTATGTAGCCC-ATCTA--C-------CTCGACGC-GCCTCGAT---------------------ACGACAC--CCC-----------------------------CCGGCAACTC----G----ACAA--CGACATTCTCAAC---TGC-TTGTTTGGAATCATACGAAAGAC-TTGATACTGACCGGTCTATGATAGGCAAACCATCTCTGGCGAGCACGGTCTCGACAGCAATGGAGTGTACGTACCCTTTCCTTGGCTACTTGCTTTCTCGTG-AACATGTCAGCTAACACTCG-TGCTTGTTCAGCTACAACGGTACCTCCGAGCTCCAGCTCGAGCGCATGAGCGTCTACTTCAACGAGGCTTCCGGCAACAAGTACGTTCCTCGTGCCGTCCTCGTCGATCTCGAGCCCGGTACCATGGATGCCGTCCGCGCCGGTCCTTTCGGTCAGCTCTTCCGCCCTGACAACTTCGTATTCGG-TCAGTCCGGTGCC---GGAAACAACTGG-------GCCAAGGGTCACTAC---------------------------------------------------------------------------------------------------------------
>ON005063.1_Pestalotiopsis_sp._strain_CFCC_54803_beta-tubulin_(tub2)_gene_partial_cds
-----------------------------------------------------------------------------------------------------------------------------------------------------------------------------------------------------------------------------------------------------------------------------------------------------------------------------------------------------------------------------------------------------------GGTGCTGCCTTCTGGTATGTAACCCCAACTA--C-------CTCGACAC-GCCTCATC---------------------GCGTCG---CTT-----------------------------CTCGCAACTC----T----A-----CGACCATCTCGGACGATTC--TAGTGGCAGCAAGGTCAGAGGC-AAGATACTGACTGGTCTCGGATAGGCAAACTATCTCTGGCGAGCACGGTCTCGACAGCAATGGAGTGTATGTACCATATCCCTGACTACTCGCTTTCTGACG-AACATGCAAACTAAACTTCG-TGGTCCAATAGTTACAACGGTACCTCCGAGCTCCAGCTCGAGCGTATGAGCGTCTACTTCAACGAGGCTTCCGGCAACAAGTACGTTCCCCGTGCCGTCCTCGTCGATCTCGAGCCCGGTACCATGGATGCCGTCCGCGCCGGTCCTTTTGGTCAGCTCTTCCGCCCTGACAACTTCGTCTTCGG-TCAGTCCGGTGCT---GGCAACAACTGG-------GCCAA-------------------------------------------------------------------------------------------------------------------------
>ON005064.1_Pestalotiopsis_sp._strain_CFCC_57364_beta-tubulin_(tub2)_gene_partial_cds
-----------------------------------------------------------------------------------------------------------------------------------------------------------------------------------------------------------------------------------------------------------------------------------------------------------------------------------------------------------------------------------------------------------GGTGCTGCCTTCTGGTATGTAACCCCAACTA--C-------CTCGACAC-GCCTCATC---------------------GCGTCG---CTT-----------------------------CTCGCAACTC----T----A-----CGACCATCTCGGACGATTC--TAGTGGCAGCAAGGTCAGAGGC-AAGATACTGACTGGTCTCGGATAGGCAAACTATCTCTGGCGAGCACGGTCTCGACAGCAATGGAGTGTATGTACCATATCCCTGACTACTCGCTTTCTGACG-AACATGCAAACTAAACTTCG-TGGTCCAATAGTTACAACGGTACCTCCGAGCTCCAGCTCGAGCGTATGAGCGTCTACTTCAACGAGGCTTCCGGCAACAAGTACGTTCCCCGTGCCGTCCTCGTCGATCTCGAGCCCGGTACCATGGATGCCGTCCGCGCCGGTCCTTTTGGTCAGCTCTTCCGCCCTGACAACTTCGTCTTCGG-TCAGTCCGGTGCT---GGCAACAACTGG-------GCCAA-------------------------------------------------------------------------------------------------------------------------
>KM199428.1_Pestalotiopsis_hawaiiensis_strain_CBS_114491_beta-tubulin_gene_partial_cds
---------------------GAGATTGTAAGTCCATGGTCCCCCAGACCTCCCCCTCTATTTACTATACAGACCTACCCTGGACGCGT-CCGAACTCAATGG-CCCCTGATTTCTACCCCACATCCCT------TCGAGAAAGC--TGTGTGCGCCCAA----------GAAGAGGAAGCGGCG---GCAGATTCATC-TCAATTCGCGCCCG--TCCTCAATCTGCTATCGTG----AGGCAA--CAAGGATATCTAGCTAACCCGTCTCTTTT-CCCCGTCGATAGGTTCACCTCCAGACCGGTCAATGCGTAAGT-ACATGCCAAATCCCGCGA--TAGCGTGCTTGCCCGAAACACCAGAGCTCACATTCACGAACAGGGTAACCAAATTGGTGCTGCCTTCTGGTATGTACCCCCATCGA--C-------CTCGACAC-GCCCCGAC---------------------ACGACG---CCT-----------------------------CCCGCAGCTC----G----ACAACGCGGCGTTCTCAAC---TAC-TTGGTTGAGACCAAACGAAAGAC-TTGATACTGACCAGTCTTTGATAGGCAAACCATTTCTGGCGAGCACGGTCTCGACAGCAATGGAGTGTACGTACCCTTTCCTTGGCTCCTTGCTTTCCCATG-AGCATGTTGACTAACACTCG-TGGTCGTTCAGCTACAACGGTACCTCTGAGCTCCAGCTCGAGCGCATGAGCGTCTACTTCAACGAGGCTTCCGGCAACAAGTACGTTCCTCGTGCCGTCCTCGTCGATCTCGAGCCCGGTACCATGGATGCCGTCCGCGCCGGTCCTTTCGGTCAGCTCTTCCGCCCTGACAACTTCGTCTTCG-------------------------------------------------------------------------------------------------------------------------------------------------------------------
>MH554640.1_Pestalotiopsis_hispanica_strain_CBS_115391_beta-tubulin_(tub2)_gene_partial_cds
----------------------------------------------------------------------------------------------------------------TTCTACCCCACATCCTC------GAGAGAAAGC--TGTGTGCGCCCGA----------GATGAGGAAGCAGCA---GCAGATTCATC-CCAACTCGCGCCCG--TCCTCGATCTGCCATCGTG----ATGCAA--CAGGGATATCTAGCTAACCCGTCTCTTTT-CCCTGTCGATAGGTTCACCTCCAGACCGGTCAATGCGTAAGT-AAATGCCAAATCCCGCGA--TAGCGTGC---CCCAAAACACCAGAGCTCACATTCACGAACAGGGTAACCAAATTGGTGCTGCCTTCTGGTATGTAGCCC-ATCTA--C-------CTCGACGC-GCCTCAAT---------------------ACGACAC--CCC-----------------------------CGGGCATCAC----G----ACAA--CGACATTCTCAAC---TGC-TTGTTTGGAACCATACGAAAGAC-TTGATACTGACCGGTCTATGATAGGCAAACCATCTCTGGCGAGCACGGTCTCGACAGCAATGGAGTGTACGTACCCTTTCTCTGGCTACCCGCGTTCTCGTG-AAGATGTCAGCTAACAGTCG-TGCTTGTTTAGCTACAACGGTACCTCCGAGCTCCAGCTCGAGCGCATGAGCGTCTACTTCAACGAGGCTTCCGGCAACAAGTACGTTCCTCGTGCCGTCCTCGTCGATCTCGAGCCCGGTACCATGGATGCCGTCCGCGCCGGTCCTTTCGGCCAGCTCTTCCGCCCTGACAACTTCGTCTTCGG-TCAGTCCGGTGC-----------------------------------------------------------------------------------------------------------------------------------------------------
>KM199388.1_Pestalotiopsis_hollandica_strain_CBS_265.33_beta-tubulin_gene_partial_cds
------------------------------------------CCCAGACCTTCCCCTCTATTTACTATAGAGACCTACCCTGGACGCGT-CCAAACTCAATGGCCCCCTGATTTCTACCCCACATCTTCGCGAGAGAGAGAAAGC--TGTGTGCGCTCGA-------------GAAGAGGAAGCAGCAGCAGATTCATC-CCAACTCGCGCCCG--TCCTCGATCTGCTATCGTG----ATTCAA--CAGGGATATCTAGCTAACCCGTCTCTTTT-CCCTGTCGATAGGTTCACCTCCAGACCGGTCAATGCGTAAGTACATGCCAAATTCCCGCGA--TAGCGTG----CCCAAAACACCAGAGCTCACATTCGCCAACAGGGTAACCAAATTGGTGCTGCCTTTTGGTATGTAGCCC-ATCTA--C-------CTCGACAC-GCCTCAAT---------------------ACGACAACCCCC-----------------------------CCGGCAACTC----G----ACAA--CGACGTTCTCAACAACTGC-TTGGTTGGAAACAAAGGAAAGAC-TTGATACTGACCGGTCCTTGATAGGCAAACCATCTCTGGCGAGCACGGTCTCGACAGCAATGGAGTGTACGTACCCTTTCCTTGGCTACTTGCTTTCCCACG-AACATCTCAGCTAACACTCG-TGGTTGTTCAGCTACAACGGTACCTCCGAGCTCCAGCTCGAGCGCATGAGCGTCTACTTCAACGAGGCTTCCGGCAACAAGTACGTTCCTCGTGCCGTCCTCGTCGATCTCGAGCCCGGTACCATGGATGCCGTCCGCGCCGGTCCTTTCGGTCAGCTCTTCCGCCCTGACAACTTCGTCTTCGG-TCAGTCCGGTGCC---GGAAACAACTGG-----GC------------------------------------------------------------------------------------------------------------------------------
>KM199420.1_Pestalotiopsis_humus_strain_CBS_336.97_beta-tubulin_gene_partial_cds
--------------------GAGATTGTAAGTCCAACGTTCCCCCCGACCTTCCCCTCTATTTACTATACCGACCTACCCTGGACGCGTCCCAAACTCAATGGCCCCCTGATTTCTACCCCACATCCTC------GCGAGAAAGC--TGTGTGCGCCCGA----------GAAGAGGAAGCAGCA---GCAGATTCATC-CCAACTCGCGCCCG--TTTTCGATCTGCCATCGTG----ATGCTA--CAGGGATATCTAGCTAACCCGTCTCTTTT-CCCTGTCGATAGGTTCACCTCCAGACCGGTCAATGCGTAAGT-ACATGCCAAATACCGCGA--TAGCGTG----CCCAAAACACCAAAGCTCACATTCACGAACAGGGTAACCAAATTGGTGCTGCCTTCTGGTATGTAGTCC-ATCTA--C-------CTCGACAC-GCCTCAAT---------------------ACGACA---CCC-----------------------------TCCGCAACTC----G----ACGA--CGGCATTCTCGGC---TAC-TTGGTTGGAGCCAAACGAAAGAC-TTGATACTGACCGGTCTCTGATAGGCAAACCATCTCTGGCGAGCACGGTCTCGACAGCAATGGAGTGTACGTACCGTTTCCTTGGCTACTTGCTTTCCCACG-AACATGTTAGCTAACACTCG-TGCTTGCTCAGCTACAACGGCACCTCCGAGCTCCAGCTCGAGCGCATGAGCGTCTACTTCAACGAGGCTTCCGGCAACAAGTACGTTCCTCGTGCTGTCCTCGTCGATCTCGAGCCCGGTACCATGGACGCCGTCCGCGCCGGTCCTTTCGGCCAGCTCTTCCGCCCTGACAACTTCGTCTTCGG-TCAGTCCGGTGCC---GGAAACAACTGG-------GCCAA-------------------------------------------------------------------------------------------------------------------------
>OK562375.1_Pestalotiopsis_sp._strain_LHXT18_beta-tubulin_(tub2)_gene_partial_cds
-------------------------------------------------------------------------------------------------------------------------------------------------------------------------------------------------------------------------------------------------------------------------------------------------------------------------------------------------------------------------------------------------------------TGCTGCCTTCTGGTATGTAGCCC-ATCTA--C-------CTCGACGC-GCCTCAAT---------------------ACGACA---CCA-----------------------------CCGGCAACTC----G----ACAA--CGACATTCTCAAC---TGC-TTGGTTGAAACCAAAAGAAAGAC-CTGATACTGACCGGTCTTTGATAGGCAAACCATCTCTGGCGAGCACGGTCTCGACAGCAATGGAGTGTACGTACCCTTTCCCTGGCTACTCGTTTTTCCACG-AACATGTCAGCTAACAGTCG-TGCTTGTTCAGCTACAACGGTACCTCCGAGCTCCAGCTCGAGCGCATGAGCGTCTACTTCAACGAGGCTTCCGGTAACAAGTACGTTCCTCGTGCCGTCCTCGTCGATCTCGAGCCCGGTACCATGGATGCCGTCCGCGCCGGCCCTTTCGGTCAGCTCTTCCGCCCTGACAACTTCGTCTTCGG-CCAGTCCGGTGCC---GGAAACAACTGG-------------------------------------------------------------------------------------------------------------------------------------
>OK562374.1_Pestalotiopsis_sp._strain_LHXT15_beta-tubulin_(tub2)_gene_partial_cds
-------------------------------------------------------------------------------------------------------------------------------------------------------------------------------------------------------------------------------------------------------------------------------------------------------------------------------------------------------------------------------------------------------------TGCTGCCTTCTGGTATGTAGCCC-ATCTA--C-------CTCGACGC-GCCTCAAT---------------------ACGACA---CCA-----------------------------CCGGCAACTC----G----ACAA--CGACATTCTCAAC---TGC-TTGGTTGAAACCAAAAGAAAGAC-CTGATACTGACCGGTCTTTGATAGGCAAACCATCTCTGGCGAGCACGGTCTCGACAGCAATGGAGTGTACGTACCCTTTCCCTGGCTACTCGTTTTTCCACG-AACATGTCAGCTAACAGTCG-TGCTTGTTCAGCTACAACGGTACCTCCGAGCTCCAGCTCGAGCGCATGAGCGTCTACTTCAACGAGGCTTCCGGTAACAAGTACGTTCCTCGTGCCGTCCTCGTCGATCTCGAGCCCGGTACCATGGATGCCGTCCGCGCCGGCCCTTTCGGTCAGCTCTTCCGCCCTGACAACTTCGTCTTCGG-CCAGTCCGGTGCC---GGAAACAACTGG-------------------------------------------------------------------------------------------------------------------------------------
>MW251112.1_Pestalotiopsis_hydei_isolate_MFLUCC-20-0135_beta-tubulin_(beta-tubulin)_gene_partial_cds
-----------------------------------------------------------------------------------------------------------------------------------------------------------------------------------------------------------------------------------------------------------------------------------------------------------------------------------------------------------------------------------------------------------------------TGG--------CC-ATCTA--C-------CTCGACGC-GCCTCAAT---------------------ACGACA---CCC-----------------------------CCGGCAACTC----G----ACAA--CGACATTCTCAAC---TGC-TTGTTTGGAACCATACGAAAGAC-TTCATACTGACCGGTCTATGATAGGCAAACCATCTCTGGCGAGCACGGTCTCGACAGCAATGGAGTGTACGTACCCTTGATCTCGCTACTCGCTTTCTCGTG-AACATGTCAGCTAACAGTCG-TGCTTGTTCAGCTACAACGGTACCTCCGAGCTCCAGCTCGAGCGCATGAGCGTCTACTTCAACGAGGCTTCCGGCAACAAGTACGTTCCTCGTGCCGTCCTCGTCGATCTCGAGCCCGGTACCATGGATGCCGTCCGCGCCGGTCCTTTCGGTCAGCTCTTCCGCCCTGACAACTTCGTCTTCGG-TCAGTCCGGTGCC----------------------------------------------------------------------------------------------------------------------------------------------------
>MW759034.1_Pestalotiopsis_iberica_strain_CAA_1005_beta-tubulin_(TUB)_gene_partial_cds
---------------------------------------------------TTCCCTCTATTTACTATAGAGACCTACCCTGGACGCGT-CCAAACTCAATGGCCCCCTGATTTCTACCCCACATCTTC-AACAAGAGAGAGAAAGCTGTGTGCGCCCGA----------GAAGAGGAAGCAGCA---GCAGATTCATC-CCAACTCGCGCCCG--TCCTCGATCTGCCATCGTG----ATTCAA--CAGGGATATCTAGCTAACCCGTCTCTTTT-CCCTGTCGATAGGTTCACCTCCAGACCGGTCAATGCGTAAGT-ACATGCCAAATCCCGCGA--TAGCGTG----CCCAAAACACCAGAGCTCACATTCACAAACAGGGTAACCAAATCGGTGCTGCCTTCTGGTACGTAGTCA-ATCTA--C-------CTCGACAC-GCCTCAAT---------------------ACGACAA--CCC-----------------------------TCCGCAATTC----G----ACAA--CGACCTTCTCAACAACTGC-TTGGTTGGAACCAAAGAAAAGAC-CTGATACTGACCGGTCTCTGATAGGCAAACCATCTCTGGCGAGCACGGTCTCGACAGCAATGGAGTGTACGTACCCTTTCCTTGGCTACTTGCTTTCCCACG-AACATCTCAGCTAATACCCG-TGGTTGTTCAGCTACAACGGTACCTCTGAGCTCCAGCTCGAGCGCATGAGCGTCTACTTCAACGAGGCTTCCGGCAACAAGTACGTTCCTCGTGCCGTCCTCGTCGATCTCGAGCCCGGCACCATGGATGCCGTCCGCGCCGGTCCTTTCGGTCAGCTCTTCCGCCCTGACAACTTTGTCTTCGG-TCAGTCCGGTGCC---GGAAACAACTGG-------GCCAAGG-----------------------------------------------------------------------------------------------------------------------
>MW759036.1_Pestalotiopsis_iberica_strain_CAA_1006_beta-tubulin_(TUB)_gene_partial_cds
--------------------------------------------------CTTCCCTCTATTTACTATAGAGACCTACCCTGGACGCGT-CCAAACTCAATGGCCCCCTGATTTCTACCCCACATCTTC-AACAAGAGAGAGAAAGCTGTGTGCGCCCGA----------GAAGAGGAAGCAGCA---GCAGATTCATC-CCAACTCGCGCCCG--TCCTCGATCTGCCATCGTG----ATTCAA--CAGGGATATCTAGCTAACCCGTCTCTTTT-CCCTGTCGATAGGTTCACCTCCAGACCGGTCAATGCGTAAGT-ACATGCCAAATCCCGCGA--TAGCGTG----CCCAAAACACCAGAGCTCACATTCACAAACAGGGTAACCAAATCGGTGCTGCCTTCTGGTACGTAGTCA-ATCTA--C-------CTCGACAC-GCCTCAAT---------------------ACGACAA--CCC-----------------------------TCCGCAATTC----G----ACAA--CGACCTTCTCAACAACTGC-TTGGTTGGAACCAAAGAAAAGAC-CTGATACTGACCGGTCTCTGATAGGCAAACCATCTCTGGCGAGCACGGTCTCGACAGCAATGGAGTGTACGTACCCTTTCCTTGGCTACTTGCTTTCCCACG-AACATCTCAGCTAATACCCG-TGGTTGTTCAGCTACAACGGTACCTCTGAGCTCCAGCTCGAGCGCATGAGCGTCTACTTCAACGAGGCTTCCGGCAACAAGTACGTTCCTCGTGCCGTCCTCGTCGATCTCGAGCCCGGCACCATGGATGCCGTCCGCGCCGGTCCTTTCGGTCAGCTCTTCCGCCCTGACAACTTTGTCTTCGG-TCAGTCCGGTGCC---GGAAACAACTGG-------GCCAAGG-----------------------------------------------------------------------------------------------------------------------
>MW759035.1_Pestalotiopsis_iberica_strain_CAA_1004_beta-tubulin_(TUB)_gene_partial_cds
---------------------------------------------------TTCCCTCTATTTACTATAGAGACCTACCCTGGACGCGT-CCAAACTCAATGGCCCCCTGATTTCTACCCCACATCTTC-AACAAGAGAGAGAAAGCTGTGTGCGCCCGA----------GAAGAGGAAGCAGCA---GCAGATTCATC-CCAACTCGCGCCCG--TCCTCGATCTGCCATCGTG----ATTCAA--CAGGGATATCTAGCTAACCCGTCTCTTTT-CCCTGTCGATAGGTTCACCTCCAGACCGGTCAATGCGTAAGT-ACATGCCAAATCCCGCGA--TAGCGTG----CCCAAAACACCAGAGCTCACATTCACAAACAGGGTAACCAAATCGGTGCTGCCTTCTGGTACGTAGTCA-ATCTA--C-------CTCGACAC-GCCTCAAT---------------------ACGACAA--CCC-----------------------------TCCGCAATTC----G----ACAA--CGACCTTCTCAACAACTGC-TTGGTTGGAACCAAAGAAAAGAC-CTGATACTGACCGGTCTCTGATAGGCAAACCATCTCTGGCGAGCACGGTCTCGACAGCAATGGAGTGTACGTACCCTTTCCTTGGCTACTTGCTTTCCCACG-AACATCTCAGCTAATACCCG-TGGTTGTTCAGCTACAACGGTACCTCTGAGCTCCAGCTCGAGCGCATGAGCGTCTACTTCAACGAGGCTTCCGGCAACAAGTACGTTCCTCGTGCCGTCCTCGTCGATCTCGAGCCCGGCACCATGGATGCCGTCCGCGCCGGTCCTTTCGGTCAGCTCTTCCGCCCTGACAACTTTGTCTTCGG-TCAGTCCGGTGCC---GGAAACAACTGG-------GCCAAGG-----------------------------------------------------------------------------------------------------------------------
>JX399028.1_Pestalotiopsis_intermedia_strain_MFLUCC12-0259_beta-tubulin_gene_partial_sequence
----------------------------------------------------------------------------------------------------------------------------------------------------------------------------------------------------------------------------------------------------------------------------------------------------------------------------------------------------------------------------------------------------------CGGTGCTGCTTTCTGGTATGTTACCT-GTCTG--C-------CTCGACACGGCCTTAATACGACGTTTTTCGTGCCTGCGACGACAA--CCC-----------------------------CCCGCAACTC----G----ACAA--CGACGTTCTCAACAAGTGC-TTGGTTGGAAACAAGGGAAAGAC-TTGATACTGACCGGTCCCTGATAGGCAAACCATCTCTGGCGAACACGGTCTCGACAGCAATGGAGTGTACGTACCCTTTCCTTAGCTACTTGCTTTCCCACG-AACATCTTAGCTAACACTCG-TGGTTGTTCAGCTACAACGGTACCTCCGAGCTCCAGCTCGAGCGCATGAGCGTCTACTTCAACGAGGCATCCGGCAACAAGTACGTTCCTCGTGCCGTCCTCGTCGATCTCGAGCCCGGTACCATGGATGCCGTCCGCGCCGGTCCTTTCGGTCAGCTCTTCCGCCCTGACAACTTCGTCTTCGG-TCAGTCCGGTGCC---GGAAACAACTGG-------GCCAAGGGTC--------------------------------------------------------------------------------------------------------------------
>JX399039.1_Pestalotiopsis_inflexa_strain_MFLUCC12-0270_beta-tubulin_gene_partial_sequence
----------------------------------------------------------------------------------------------------------------------------------------------------------------------------------------------------------------------------------------------------------------------------------------------------------------------------------------------------------------------------------------------------------CGGTGCTGCTTTCTGGTATGTAGCCC--ACCA--C-------CTCGACAC-GGCTCAGC---------------------ACGACG---CCT-----------------------------CCCGCAACTC----C----ACGA--CGACGTTTTCAAC---TAC-TTGGTTGAAACCAAACGAAAGAC-TCGATACTGACCGGTCTCTGATAGGCAAACCATCTCTGGCGAGCACGGTCTCGACAGCAATGGAGTGTACGTACCCTTTCCTTGGCTACTTGCTTTCCCACG-AACATGTCAGCTAACACTCG-TGCTTGCTCAGCTACAACGGTACCTCCGAGCTCCAGCTCGAGCGCATGAGCGTCTACTTCAACGAGGCTTCCGGTAACAAGTACGTTCCTCGTGCCGTCCTCGTCGATCTCGAGCCCGGTACCATGGATGCCGTCCGCGCCGGTCCTTTCGGTCAGCTCTTCCGCCCTGACAACTTCGTCTTCGG-TCAGTCCGGTGCC---GGAAACAACTGG-------GCCAAGGGTC--------------------------------------------------------------------------------------------------------------------
>KP781882.1_Pestalotiopsissp._SM-2015a_beta-tubulin_gene_partial_cds
-----------------------------------------------------------------------------------------------------------------------------------------------------------------------------------------------------------------------------------------------------------------------------------------------------------------------------------------------------------------------------------------------------------GGTGCTGCCTTTTGGTATGTAGCCC-ATCTA--C-------CTCGACAC-GCCTCAAT---------------------ACGACAC--CCC-----------------------------CCGGCAACTC----G----ACAA--CGACGTTCTCAACAACTGC-TTGGTTGGAAACAAAGGAAAGAC-TTGATACTGACCGGTCCTTGATAGGCAAACCATCTCTGGCGAGCACGGTCTCGACAGCAATGGAGTGTACGTACCCTTTCCTTGGCTACTTGCTTTCCCACG-AACATCTCAGCTAACACTCG-TGGTTGTTCAGCTACAACGGTACCTCCGAGCTCCAGCTCGAGCGCATGAGCGTCTACTTCAACGAGGCTTCCGGCAACAAGTACGTTCCTCGTGCCGTCCTCGTCGATCTCGAGCCCGGTACCATGGATGCCGTCCGCGCCGGTCCTTTCGGTCAGCTCTTCCGCCCTGACAACTTCGTCTTCGG-TCAGTCCGGTGCC---GGAAACAACTGG-------------------------------------------------------------------------------------------------------------------------------------
>KX895341.1_Pestalotiopsis_jiangxiensis_strain_LC4399_beta-tubulin_(tub2)_gene_partial_cds
--------------------GAGATTGTAAGTCCAACGGTCCCCCAGACCTTCCCCTCTATTTACTATAGAGACCTACCCTGGACGCGT-CCAAACTCAATGG-CCCCTGATTTCTACCCCACATCCTC----GAGAGAGAGAAAGCTGTGTGCGCCCGA----------GAAGAGGAAGCAGCA---GCAGGTTCATC-CCAACTCGCGCCCG--TCCTCGATCTGCTATCGTG----ATTCAA--CAGGGATATCTAGCTAACCCGTCTCTTTT-CCCTGTCGATAGGTTCACCTCCAGACCGGTCAATGCGTAAGT-ACATGCCAAATCCCGCGA--TAGCGTG----CCCAAAACACCAGAGCTCACATTCACCAACAGGGTAACCAAATTGGTGCTGCCTTTTGGTATGTAGCCC-ATCTA--C-------CTCGACAC-GCCTCAAT---------------------ACGACAA--CCC-----------------------------CCCGCAACTC----G----ACAA--CGACGTTCTCAACAAGTGC-TTGGTTGGAAACAAGGGAAAGAC-TTGATACTGACCGGTCCCTGATAGGCAAACCATCTCTGGCGAGCACGGTCTCGACAGCAATGGAGTGTACGTACCCTTTCCTTGGCTACTTGCTTTCCCACG-AACATCTCAGCTAACACTCG-TGGTTTTTCAGCTACAACGGTACCTCCGAGCTCCAGCTCGAGCGCATGAGCGTCTACTTCAACGAGGCTTCCGGCAACAAGTACGTTCCTCGTGCCGTCCTCGTCGATCTCGAGCCCGGTACCATGGATGCCGTCCGCGCCGGTCCTTTCGGTCAGCTCTTCCGCCCTGACAACTTCGTCTTCGG-TCAGTCCGGT-------------------------------------------------------------------------------------------------------------------------------------------------------
>OR539191.1_Pestalotiopsis_sp._isolate_BM1-1_beta-tubulin_(tub2)_gene_partial_cds
---------------------------------------------------------------------------------------------------------------------------------------------------------------------------------------------------------------------------------------------------------------------------------------------------------------------------------------------------------------------------------------------------CCCAAAAAGGTGCTGCTTTCTGGTATGTAGCCC-ATCTA--C-------CTCGACGC-GCCTCAAT---------------------ACGACA---CCA-----------------------------CCGGCAACTC----G----ACAA--CGACATTCTCAAC---TGC-TTGGTTGAAACCAAAAGAAAGAC-CTGATACTGACCGGTCTTTGATAGGCAAACCATCTCTGGCGAGCACGGTCTCGACAGCAATGGAGTGTACGTACCCTTTCCCTGGCTACTCGTTTTTCCACG-AACATGTCAGCTAACAGTCG-TGCTTGTTCAGCTACAACGGTACCTCCGAGCTCCAGCTCGAGCGCATGAGCGTCTACTTCAACGAGGCTTCCGGTAACAAGTACGTTCCTCGTGCCGTCCTCGTCGATCTCGAGCCCGGTACCATGGATGCCGTCCGCGCCGGCCCTTTCGGTCAGCTCTTCCGCCCTGACAACTTCGTCTTCGG-CCAGTCCGGTGCC---GGAAACAACTGG-------GCCAAGGGTCACTC----------------------------------------------------------------------------------------------------------------
>KY464164.1_Pestalotiopsis_jinchanghensis_strain_LC8190_beta-tubulin_(tub2)_gene_partial_cds
-------------------------TGTAAGTCCAACGCTCCCCCAGACCTTCCCCTCTATTTACTATACCGACCTACCCTGGACGCGTCCCAAACTCAATGGCCCCCTGATTTCTACCCCACATCCTC------GCGAGAAAGC--TGTGTGCGCCCGA----------GAAGAGGAAGCAGCA---GCAGATTCATC-CCAACTCGCGCCCG--TTTTCGATCTGCCATCGTG----ATGCTA--CAGGGATATCTAGCTAACCCGTCTCTTTT-CCCTGTCGATAGGTTCACCTCCAGACCGGTCAATGCGTAAGT-ACATGCCAAATCCCGCGA--TAGCGTG----CCCAAAACACCAAAGCTCACATTCACGAACAGGGTAACCAAATTGGTGCTGCCTTCTGGTATGTAGCCC-ATCTA--C-------CTCGGCAC-GCCTCAAT---------------------ACGACA---CCC-----------------------------TCCGCAACTC----G----ACGA--CGACATTCTCGGC---TAC-TTGGTTGGAACCGAACGAAAGAC-TTGATACTGACCGGTCTCTGATAGGCAAACCATCTCTGGCGAGCACGGTCTCGACAGCAATGGAGTGTACGTACCATTTCCTTGCCTACTTGCTTTCCCACG-AACATGTTAGCTAACACTCG-TGCTTGCTCAGCTACAACGGCACCTCCGAGCTCCAGCTCGAGCGCATGAGCGTCTACTTCAACGAGGCGTCCGGCAACAAGTACGTTCCTCGTGCCGTCCTCGTCGATCTCGAGCCCGGTACCATGGACGCCGTCCGCGCCGGTCCTTTCGGCCAGCTCTTCCGCCCTGACAACTTCGTCTTCGG-TCAGTCCGGTGCC---GGAAACAACTGG-------GCCAAGGGTCA-------------------------------------------------------------------------------------------------------------------
>KX895361.1_Pestalotiopsis_jinchanghensis_strain_LC6636_beta-tubulin_(tub2)_gene_partial_cds
-------------------------TGTAAGTCCAACGCTCCCCCAGACCTTCCCCTCTATTTACTATACCGACCTACCCTGGACGCGTCCCAAACTCAATGGCCCCCTGATTTCTACCCCACATCCTC------GCGAGAAAGC--TGTGTGCGCCCGA----------GAAGAGGAAGCAGCA---GCAGATTCATC-CCAACTCGCGCCCG--TTTTCGATCTGCCATCGTG----ATGCTA--CAGGGATATCTAGCTAACCCGTCTCTTTT-CCCTGTCGATAGGTTCACCTCCAGACCGGTCAATGCGTAAGT-ACATGCCAAATCCCGCGA--TAGCGTG----CCCAAAACACCAAAGCTCACATTCACGAACAGGGTAACCAAATTGGTGCTGCCTTCTGGTATGTAGCCC-ATCTA--C-------CTCGGCAC-GCCTCAAT---------------------ACGACA---CCC-----------------------------TCCGCAACTC----G----ACGA--CGACATTCTCGGC---TAC-TTGGTTGGAACCGAACGAAAGAC-TTGATACTGACCGGTCTCTGATAGGCAAACCATCTCTGGCGAGCACGGTCTCGACAGCAATGGAGTGTACGTACCATTTCCTTGCCTACTTGCTTTCCCACG-AACATGTTAGCTAACACTCG-TGCTTGCTCAGCTACAACGGCACCTCCGAGCTCCAGCTCGAGCGCATGAGCGTCTACTTCAACGAGGCGTCCGGCAACAAGTACGTTCCTCGTGCCGTCCTCGTCGATCTCGAGCCCGGTACCATGGACGCCGTCCGCGCCGGTCCTTTCGGCCAGCTCTTCCGCCCTGACAACTTCGTCTTCGG-TCAGTCCGGTGCC---GGAAACAACTGG-------GCCAA-------------------------------------------------------------------------------------------------------------------------
>MT563100.1_Pestalotiopsis_kandelicola_strain_NCYUCC_19-0354_beta-tubulin_gene_partial_cds
--------------------------------CCAATGGTTCCCCAGGCCTTCCCCTCTATTTACTAGAGAGACCTACCCTGGACGCGT-CCAAACTCAATGGCCCCCTGATTTCTACCCCACATCCTC------GAGAGAAAGC--TGTGTGCGCCCGA----------GAAGAGGAAGCAGCA---GCAGATTCATC-CCAAGTCGCGCCCG--TCCTCGATCTGTCATCGTG----ATGCAA--CAGGGATATCTAGCTAACCCGTCTCTTTT-CCCTGTCGATAGGTTCACCTCCAGACCGGTCAATGCGTAAGT-AAATGCCAAATCCCGCGA--TAGCGTG----CCCAAAACACCAGAGCTCACATTCACGAACAGGGTAACCAAATTGGTGCTGCCTTCTGGTATGTAGCCC-ATCTA--C-------CTCGACGC-GCCTCAAT---------------------ACGACA---CCC-----------------------------CCGGCAACTC----G----ACAA--CGACATTCTCAAC---TGC-TTGGTTGAAACCATACGAAAGAC-TTGGTACTGACCGGTCTCTGATAGGCAAACCATCTCTGGCGAGCACGGTCTCGACAGCAATGGAGTGTACGTACCCTTTCCCTGGCTACTCGCTTTCTCGTG-AACATATCAGCTAACACTCG-TGCTTGTTCAGCTACAACGGTACCTCCGAGCTCCAGCTCGAGCGCATGAGCGTCTACTTCAACGAGGCTTCCGGCAACAAGTACGTTCCTCGTGCCGTCCTCGTCGATCTCGAGCCCGGTACCATGGATGCCGTCCGCGCCGGTCCTTTCGGTCAGCTCTTCCGCCCTGACAACTTCGTCTTCGG-TCAGTCCGGTGCC---GGAAACAACTGG-------------------------------------------------------------------------------------------------------------------------------------
>MT563099.1_Pestalotiopsis_kandelicola_strain_NCYUCC_19-0355_beta-tubulin_gene_partial_cds
--------------------------------CCAATGGTTCCCCAGGCCTTCCCCTCTATTTACTAGAGAGACCTACCCTGGACGCGT-CCAAACTCAATGGCCCCCTGATTTCTACCCCACATCCTC------GAGAGAAAGC--TGTGTGCGCCCGA----------GAAGAGGAAGCAGCA---GCAGATTCATC-CCAAGTCGCGCCCG--TCCTCGATCTGTCATCGTG----ATGCAA--CAGGGATATCTAGCTAACCCGTCTCTTTT-CCCTGTCGATAGGTTCACCTCCAGACCGGTCAATGCGTAAGT-AAATGCCAAATCCCGCGA--TAGCGTG----CCCAAAACACCAGAGCTCACATTCACGAACAGGGTAACCAAATTGGTGCTGCCTTCTGGTATGTAGCCC-ATCTA--C-------CTCGACGC-GCCTCAAT---------------------ACGACA---CCC-----------------------------CCGGCAACTC----G----ACAA--CGACATTCTCAAC---TGC-TTGGTTGAAACCATACGAAAGAC-TTGGTACTGACCGGTCTCTGATAGGCAAACCATCTCTGGCGAGCACGGTCTCGACAGCAATGGAGTGTACGTACCCTTTCCCNGGCTACTCGCTTTCTCGTG-AACATATCAGCTAACACTCG-TGCTTGTTCAGCTACAACGGTACCTCCGAGCTCCAGCTCGAGCGCATGAGCGTCTACTTCAACGAGGCTTCCGGCAACAAGTACGTTCCTCGTGCCGTCCTCGTCGATCTCGAGCCCGGTACCATGGATGCCGTCCGCGCCGGTCCTTTCGGTCAGCTCTTCCGCCCTGACAACTTCGTCTTCGG-TCAGTCCGGTGCC---GGAAACAACTGG-------------------------------------------------------------------------------------------------------------------------------------
>LC552954.1_Pestalotiopsis_sp._KNU-PT-1804_KNU-PT-1804_gene_for_beta-tubulin_partial_sequence
---------------------------------------------------------------------------------------------------------------------------------------------------------------------------------------------------------------------------------------------------------------------------------------------------------------------------------------------------------------------------------------------------------------------------ATGTAGCCC-ATCTA--C-------CTCGACGC-GCCTCAAT---------------------ACGACAC--CCC-----------------------------CCGGCAACTC----G----ACAA--CGACATTCTTAAC---TGC-TTGTTTGGAACCATACAAAAGAC-TTGATACTGACCGGTCTATGATAGGCAAACCATCTCTGGCGAGCACGGTCTCGACAGCAATGGAGTGTATGTACCCTTTCCCTGGCTACTCGCTTTCTCGTG-AACATGTCAGCTAACAGTCG-TGCTTGTTCAGCTACAACGGTACCTCCGAGCTCCAGCTCGAGCGCATGAGCGTCTACTTCAACGAGGCTTCCGGCAACAAGTACGTTCCTCGTGCCGTCCTCGTCGATCTCGAGCCCGGTACCATGGATGCCGTCCGCGCCGGTCCTTTCGGTCAGCTCTTCCGCCCTGACAACTTCGTCTTCGG-TCAGTCCGGTGCC---GGAAACAACTGG-------GCCAAGGGTCACTA----------------------------------------------------------------------------------------------------------------
>KX895360.1_Pestalotiopsis_kenyana_strain_LC6633_beta-tubulin_(tub2)_gene_partial_cds
------------------------TGTAAGTCCAACCGGTCCCCCAGGCCTTCCCCTCTATTTACTATAGAGACCTACCCTGGACGCGT-CCAAACTCAATGGCCCCCTGATTTCTACCCCACATCCTC------GAGAGAAAGC--TGTGTGCGCCCGA----------GAAGAGGAAGCAGCA---GCAGATTCATC-CCAACTCGCGCTCG--TCCTCGATCTGCCATCGTG----ATGCAA--CAGGGATATATAGCTAATCCGTCTCTTTT-CCCTGTCGATAGGTTCACCTCCAGACCGGTCAATGCGTAAGT-ACATGCCAAATCCCGCGA--TAGCGTG----CCCAAAACACCAGAGCTCACATTCACGAACAGGGTAACCAAATTGGTGCTGCCTTCTGGTATGTAGCCC-ATCTA--C-------CTCGACGC-GCCTCAAT---------------------ACGACA---CCC-----------------------------CCGGCAACTC----G----ACCA--CGATAATCTCAAC---TGC-TTGGTTGGAACCATACGAAAGAC-TCGATACTGACCGGTCTATGATAGGCAAACCATCTCTGGCGAGCACGGTCTCGACAGCAATGGAGTGTACGTACCCTTTCCCTGGCTGTTCGCTTTCTCGTG-AACATGTCAGCTAACAGTCG-TGCTTGTTCAGCTACAACGGTACCTCCGAGCTCCAGCTCGAGCGCATGAGCGTCTACTTCAACGAGGCTTCCGGCAACAAGTACGTTCCTCGTGCCGTCCTCGTCGATCTCGAGCCCGGTACCATGGATGCCGTCCGCGCCGGTCCTTTCGGTCAGCTCTTCCGCCCTGACAACTTCGTCTTCGG-TCAGTCCGGTGCC---GGAAACAACTGG-------GCCAA-------------------------------------------------------------------------------------------------------------------------
>KM199395.1_Pestalotiopsis_kenyana_strain_CBS_442.67_beta-tubulin_gene_partial_cds
-----------------------------GTCCAACCGGTCCCCCAGGCCTTCCCCTCTATTTACTATAGAGACCTACCCTGGACGCGT-CCAAACTCAATGGCCCCCTGATTTCTACCCCACATCCTC------GAGAGAAAGC--TGTGTGCGCCCGA----------GAAGAGGAAGCAGCA---GCAGATTCATC-CCAACTCGCGCTCG--TCCTCGATCTGCCATCGTG----ATGCAA--CAGGGATATATAGCTAATCCGTCTCTTTT-CCCTGTCGATAGGTTCACCTCCAGACCGGTCAATGCGTAAGT-ACATGCCAAATCCCGCGA--TAGCGTG----CCCAAAACACCAGAGCTCACATTCACGAACAGGGTAACCAAATTGGTGCTGCCTTCTGGTATGTAGCCC-ATCTA--C-------CTCGACGC-GCCTCAAT---------------------ACGACA---CCC-----------------------------CCGGCAACTC----G----ACCA--CGATAATCTCAAC---TGC-TTGGTTGGAACCATACGAAAGAC-TCGATACTGACCGGTCTATGATAGGCAAACCATCTCTGGCGAGCACGGTCTCGACAGCAATGGAGTGTACGTACCCTTTCCCTGGCTGTTCGCTTTCTCGTG-AACATGTCAGCTAACAGTCG-TGCTTGTTCAGCTACAACGGTACCTCCGAGCTCCAGCTCGAGCGCATGAGCGTCTACTTCAACGAGGCTTCCGGCAACAAGTACGTTCCTCGTGCCGTCCTCGTCGATCTCGAGCCCGGTACCATGGATGCCGTCCGCGCCGGTCCTTTCGGTCAGCTCTTCCGCCCTGACAACTTCGTCTTCGG-TCAGTCCGGTGCC---GGAAACAACTGG-------GCCAA-------------------------------------------------------------------------------------------------------------------------
>KM199408.1_Pestalotiopsis_knightiae_strain_CBS_114138_beta-tubulin_gene_partial_cds
---------------------------AAGTCCAACCGGTCCCCCAGGCCTTCCCCTCTATTTACTATAGAGACCTACCCTGGACGCGT-CCAAACTCAATGGCCCCCTGATTTCTACCCCACATCCTC------GAGAGAAAGC--TGTGTGCGCCCGA----------GAAGAGGAAGCAGCAGCAGCAGATTCATC-CCAACTCGCGCCCG--TCCTCGATCTGCCATCGTG----ATGCAA--CAGGGATATCTAGCTAACCCGTCTCTTTT-CCCTGTCGATAGGTTCACCTCCAGACCGGTCAATGCGTAAGT-ACATGCCAAATCCCGCGA--TAGCGTG----CCCAAAACACCAGAGCTCACATTCACGAACAGGGTAACCAAATTGGTGCTGCCTTCTGGTATGTAGCCC-ATCTA--C-------CTCGACGC-GCCTCGAT---------------------ACGACAC--CCC-----------------------------CCGGCAACTC----G----ACAA--CGACATTCTCAAC---TGC-TTGTTTGGAATCATACGAAAGAC-TTGATACTGACCGGTCTATGATAGGCAAACCATCTCTGGCGAGCACGGTCTCGACAGCAATGGAGTGTACGTACCCTTTCCTTGGCTACTTGCTTTCTCGTG-AACATGTCAGCTAACACTCG-TGCTTGTTCAGCTACAACGGTACCTCCGAGCTCCAGCTCGAGCGCATGAGCGTCTACTTCAACGAGGCTTCCGGCAACAAGTACGTTCCTCGTGCCGTCCTCGTCGATCTCGAGCCCGGTACCATGGATGCCGTCCGCGCCGGTCCTTTCGGTCAGCTCTTCCGCCCTGACAACTTCGTATTCGG-TCAGTCCGGTGCC---GGAAACAACTGG-------GCCAAGGGT---------------------------------------------------------------------------------------------------------------------
>KM199406.1_Pestalotiopsis_knightiae_strain_CBS_111963_beta-tubulin_gene_partial_cds
-------------------------------------------------------------TTACTATAGAGACCTACCCTGGACGCGT-CCAAACTCAATGGCCCCCTGATTTCTACCCCACATCCTC------GAGAGAAAGC--TGTGTGCGCCCGA----------GAAGAGGAAGCAGCAGCAGCAGATTCATC-CCAACTCGCGCCCG--TCCTCGATCTGCCATCGTG----ATGCAA--CAGGGATATCTAGCTAACCCGTCTCTTTT-CCCTGTCGATAGGTTCACCTCCAGACCGGTCAATGCGTAAGT-ACATGCCAAATCCCGCGA--TAGCGTG----CCCAAAACACCAGAGCTCACATTCACGAACAGGGTAACCAAATTGGTGCTGCCTTCTGGTATGTAGCCC-ATCTA--C-------CTCGACGC-GCCTCGAT---------------------ACGACAC--CCC-----------------------------CCGGCAACTC----G----ACAA--CGACATTCTCAAC---TGC-TTGTTTGGAATCATACGAAAGAC-TTGATACTGACCGGTCTATGATAGGCAAACCATCTCTGGCGAGCACGGTCTCGACAGCAATGGAGTGTACGTACCCTTTCCTTGGCTACTTGCTTTCTCGTG-AACATGTCAGCTAACACTCG-TGCTTGTTCAGCTACAACGGTACCTCCGAGCTCCAGCTCGAGCGCATGAGCGTCTACTTCAACGAGGCTTCCGGCAACAAGTACGTTCCTCGTGCCGTCCTCGTCGATCTCGAGCCCGGTACCATGGATGCCGTCCGCGCCGGTCCTTTCGGTCAGCTCTTCCGCCCTGACAACTTCGTATTCGG-TCAGTCCGGTGCC---GGAAACAACTGG-------GCCAAGGGTCACT-----------------------------------------------------------------------------------------------------------------
>MH412722.1_UNVERIFIED:_Pestalotiopsis_krabiensis_voucher_MFLUCC_16-0260_tub2_gene_partial_sequence
---------------------------------------------------------------------------------------------------------------------------------------------------------------------------------------------------------------------------------------------------------------------------------------------------------------------------------------------------------------------------AAGCCCACGT------------------------------------------------ATCTA--C-------CTCGAC-C-GCCTCAAT---------------------ACGACA---CCC-----------------------------TCCGCAACTC----G----ACGA--CGGCATTCTCGGC---TAC-TTGGTTGGAACCAAACGAAAGAC-TTGATACTGACCGGTCTCTGATAGGCAAACCATCTCTGGCGAGCACGGTCTCGACAGCAATGGAGTGTACGTACCGTTTCCTTGGCTACTTGCTTTCCCACG-AACTTGTTAGCTAACACTCG-TGCTTGCTCAGCTACAACGGCACCTCGGAGCTCCAGCTCGAGCGCATGAGCGTCTACTTCAACGAGGCTTCCGGCAACAAGTACGTTCCTCGTGCTGTCCTCGTCGATCTCGAGCCCGGTACCATGGACGCCGTCCGCGCCGGTCCTTTCGGCCAGCTCTTCCGCCCTGACAACTTCGTCTTCGG-TCAGTCCGGTGCC---GGAAACAACTGG-------GCCAAGGGTCACTACACTGAGGGTA-----------------------------------------------------------------------------------------------------
>MH554654.1_Pestalotiopsis_leucadendri_strain_CBS_121417_beta-tubulin_(tub2)_gene_partial_cds
----------------------------------------------------------------------------------------------------------------TTCTACCCCACATCCTC------GAGAGAAAGC--TGTGTGCGCCCAA----------GAAGAGGAAGCAGCA---GCAGACTCATC-CCAACTCGCGCCCG--TCCTCGATCTGCCATCGTG----ATGCAA--CAGGGATATCTAGCTAACCCGTCTCTTTT-CCCTGTCGATAGGTTCACCTCCAGACCGGTCAATGCGTAAGT-ACACGCCAAATCCCGCGA--TAGCGTG----CCCAAAACACCAGAGCTCACATTCACGAACAGGGTAACCAAATTGGTGCTGCCTTCTGGTATGTAGCCC-ATCTA--C-------CTCGACGC-GCCTCAAT---------------------ACGACAC--CCC-----------------------------CCGGCAACTC----G----ACAA--CGACATTCTTAAC---TGC-TTGTTTGGAACCATACAAAAGAC-TTGATACTGACCGGTCTATGATAGGCAAACCATCTCTGGCGAGCACGGTCTCGACAGCAATGGAGTGTATGTACCCTTTCCCTGGCTATTCGCTTTCTCGTG-AACATGTCAGCTAACAGTCG-TGCTTGTTCAGCTACAACGGTACCTCCGAGCTCCAGCTCGAGCGCATGAGCGTCTACTTCAACGAGGCTTCCGGCAACAAGTACGTTCCTCGTGCCGTCCTCGTCGATCTCGAGCCCGGTACCATGGATGCCGTCCGCGCCGGTCCTTTCGGTCAGCTCTTCCGCCCTGACAACTTCGTCTTCGG-TCAGTCCGGTGC-----------------------------------------------------------------------------------------------------------------------------------------------------
>KC481683.1_UNVERIFIED:_Pestalotiopsis_sp._HGUP4057_beta-tublulin-like_gene_complete_sequence
-------------------------------------------------------------------------------------------------------------------------------------------------------------------------------------------------------------------------------------------------------------------------------------------------------------------------------------------------------------------------------------------------------------------------GAGGATAGT-C-ATCTA--C-------CTCGACAC-GCCTC-AT---------------------ACGACA---CCC-----------------------------TCCGCAACTC----G----ACGA--CGGCATTCTCGGC---TAC-TTGGTTGGAACCAAACGAAAGAC-TTGATACTGACCGGTCTCTGATAGGCAAACCATCTCTGGCGAGCACGGTCTCGACAGCAATGGAGTGTACGTACCGTTTCCTTGGCTACTTGCTTTCCCACG-AACATGTTAGCTAACACTCG-TGCTTGCTCAGCTACAACGGCACCTCGGAGCTCCAGCTCGAGCGCATGAGCGTCTACTTCAACGAGGCTTCCGGCAACAAGTACGTTCCTCGTGCTGTCCTCGTCGATCTCGAGCCTGGTACCATGGACGCCGTCCGCGCCGGTCCTTTCGGCCAGCTCTTCCGCCCTGACAACTTCGTCTTCGG-TCAGTCCGGTGCC---GGAAACAACTGG-------GCCAAGGGTCACAACTTGAGGGTAAGGTGGCCATCCCATCCCTATCCGGGCCAGCCCAATAACATTTTTGTATAGACGGCCCGGTCACCGTGGTGGCCTCTGAACATGATTAAGGGAACGTCCCAG
>JX399027.1_Pestalotiopsis_linearis_strain_MFLUCC12-0271_beta-tubulin_gene_partial_sequence
----------------------------------------------------------------------------------------------------------------------------------------------------------------------------------------------------------------------------------------------------------------------------------------------------------------------------------------------------------------------------------------------------------CGGTGCTGCTTTCTGGTATGTAACCT-GTCTGTCT-------CTCGACACCGCCTCAT----------------------ACGACAA--CGA-----------------------------CGT----------------TCTA--CGACGTTCTCAACAAGTGC-TTGGTTGGAAACAAGGGAAAGAC-TTGATACTGACCGGTCCCTGATAGGCAAACCATCTCTGGCGAACACGGTCTCGACAGCAATGGAGTGTACGTACCCTTTCCTTAGCTACTTG-TTTCCCACG-AACATCTTAGCTAACACTCG-TGGTTGTTCAGCTACAACGGTACCTCCGAGCTCCAGCTCGAGCGCATGAGCGTCTACTTCAACGAGGCTTCCGGCAACAAGTACGTTCCTCGTGCCGTCCTCGTCGATCTCGAGCCCGGTACCATGGATGCCGTCCGCGCCGGTCCTTTCGGTCAGCTCTTCCGCCCTGACAACTTCGTCTTCGG-TCAGTCCGGTGCC---GGAAACAACTGG-------GCCAAGGGTC--------------------------------------------------------------------------------------------------------------------
>OP186108.1_Pestalotiopsis_linguae_strain_ZHKUCC22-0159_beta-tubulin_(tub2)_gene_partial_cds
-----------------------------------------------------------------TATACCGACCTACCCTGGACGCGT-CCAAACTCAATGGCCCCCTGATTTCTACCCCACATCCTC------GAGAGAAAGC--TGTGTGCGCCCGA----------GAAGAGGAAGAAGCAGCAGCAGATTCATC-CCAACTCGCGCCCG--TCCTCGATCTGCCATCGTG----ATGCAA--CAGGGATATCTAGCTAACCCGTCTCTTTT-CCCTGTCGATAGGTTCACCTCCAGACCGGTCAATGCGTAAGT-ACATGCCAAATCCCGCGA--TAGCGTG----CCCAAAACACCAGAGCTCACATTCACGAACAGGGTAACCAAATTGGTGCTGCCTTCTGGTATGTAGCCC-ATCTA--C-------CCCGACGC-GTCTCAAT---------------------ACGACA---CCC-----------------------------CCGGCAACTC----G----ACAA--CGACGTTCTCAAC---TGC-TTGGTTGAAACCAAATGAAAGAC-TTGATACTGATCGGTCTCTGATAGGCAAACCATCTCTGGCGAGCACGGTCTCGACAGCAATGGAGTGTACGTACCCTTTCCCTGGCTACTCGCTTTCTCGTG-AACATGTCAGCTAACACTCG-TGCTTGTTCAGCTACAACGGTACCTCCGAGCTCCAGCTCGAGCGCATGAGCGTCTACTTCAACGAGGCTTCCGGCAACAAGTACGTTCCTCGTGCCGTCCTCGTCGATCTCGAGCCCGGTACCATGGATGCCGTCCGCGCCGGTCCTTTCGGTCAGCTCTTCCGCCCTGACAA------------------------------------------------------------------------------------------------------------------------------------------------------------------------------
>OK358519.1_Pestalotiopsis_sp._strain_CFCC_55893_beta-tubulin_(tub2)_gene_partial_cds
-----------------------------------------------------------------------------------------------------------------------------------------------------------------------------------------------------------------------------------------------------------------------------------------------------------------------------------------------------------------------------------------------------------GGTGCTGCTTTCTGGTATGTAGCCC-ATCTA--C-------CCCGACGC-GTCTCAAT---------------------ACGACA---CCC-----------------------------CCGGCAACTC----G----ACAA--CGACGTTCCCAAC---TGC-TTGGTTGAAACCAAATGAAAGAC-TTGATACTGATCGGTCTCTGATAGGCAAACCATCTCTGGCGAGCACGGTCTCGACAGCAATGGAGTGTACGTACCCTTTCCCTGGCTACTCGCTTTCTCGTG-AACATGTCAGCTAACACTCG-TGCTTGTTCAGCTACAACGGTACCTCCGAGCTCCAGCTCGAGCGCATGAGCGTCTACTTCAACGAGGCTTCCGGCAACAAGTACGTTCCTCGTGCCGTCCTCGTCGATCTCGAGCCCGGTACCATGGATGCCGTCCGCGCCGGTCCTTTCGGTCAGCTCTTCCGCCCTGACAACTTCGTCTTCGG-TCAGTCCGGTGCC---GGAAACAACTGG-------GCCAA-------------------------------------------------------------------------------------------------------------------------
>OK358518.1_Pestalotiopsis_sp._strain_CFCC_55100_beta-tubulin_(tub2)_gene_partial_cds
-----------------------------------------------------------------------------------------------------------------------------------------------------------------------------------------------------------------------------------------------------------------------------------------------------------------------------------------------------------------------------------------------------------GGTGCTGCTTTCTGGTATGTAGCCC-ATCTA--C-------CCCGACGC-GTCTCAAT---------------------ACGACA---CCC-----------------------------CCGGCAACTC----G----ACAA--CGACGTTCCCAAC---TGC-TTGGTTGAAACCAAATGAAAGAC-TTGATACTGATCGGTCTCTGATAGGCAAACCATCTCTGGCGAGCACGGTCTCGACAGCAATGGAGTGTACGTACCCTTTCCCTGGCTACTCGCTTTCTCGTG-AACATGTCAGCTAACACTCG-TGCTTGTTCAGCTACAACGGTACCTCCGAGCTCCAGCTCGAGCGCATGAGCGTCTACTTCAACGAGGCTTCCGGCAACAAGTACGTTCCTCGTGCCGTCCTCGTCGATCTCGAGCCCGGTACCATGGATGCCGTCCGCGCCGGTCCTTTCGGTCAGCTCTTCCGCCCTGACAACTTCGTCTTCGG-TCAGTCCGGTGCC---GGAAACAACTGG-------GCCAA-------------------------------------------------------------------------------------------------------------------------
>KX895271.1_Pestalotiopsis_chinensis_strain_LC3013_beta-tubulin_(tub2)_gene_partial_cds
-----------------------------------------------CCCTCTATTTACTATACAAAATCGACCTACCCTGGACGCGTCCCAGACTCAATGG--CCCCTGATTTCTACCCCACATCTTT------CGAAA-------GCTGTGCACCCAA----------GAAGCAGCGGCAGCAGCAGCATATTCATCCTAACCCGCCGCTCTATCGTCAAAACTGCCAACACAATAACGTGAA--CGAAGATCTCTAGCTAACAAGTCTTCTTT--CCTGCCAATAGGTTCACCTTCAGACCGGTCAGTGCGTAAGTAACATGCCAAATCTCGCGCTGTAGCGC-----GCCGAAACACCAAAGCTCACAATCACGAACAGGGTAACCAAATTGGTGCTGCCTTCTGGTATGTATCCT-ATCTA--C-------CTCGGCATTGCCTCGAT---------------------ATGACGC--CTT-----------------------------TTGACGAGTC----T----A-----CGACGACCTTGAA---CGC-TTGATTAGGTCACGGATAAAAAC-ACGATGCTAATGGGTCATTGATAGGCAAACCATCTCTGGCGAGCACGGTCTCGACAGCAATGGAGTGTACGTACCATCTCCT---CCGATTGCTTCTTGTTG-AGCACACGAACTAACTTGTG-GCCTTGTT-AGCTACAACGGTACCTCCGAGCTCCAGCTCGAGCGCATGAGTGTCTACTTCAATGAGGCTTCCGGCAACAAGTACGTCCCTCGTGCCGTTCTCGTCGATCTCGAGCCTGGTACCATGGATGCCGTCCGC-----------------GCCGGTCCCTTCGGTCAGCTTTTCCGCCCTGACAACTTCGTCTT----------------------------------------------------------------------------------------------------------------------------------------------------
>OP713769.1_Pestalotiopsis_sp._NGL-2022a_isolate_JY1_beta-tubulin_gene_partial_cds
------------------------------------------------------------------------------------------------------GCCCCCTGATTTCTACCCCACATCCTC------GAGAGAAAGC--TGTGTGCGCCCGA----------GAAGAGGAAGAAGCAGCAGCAGATTCATC-CCAACTCGCGCCCG--TCCTCGATCTGCCATCGTG----ATGCAA--CAGGGATATCTAGCTAACCTGTCTCTTTT-CCCTGTCGATAGGTTCACCTCCAGACCGGTCAATGCGTAAGT-ACATGCCAAATCCCGCGA--TAGCGTG----CCCAAAACACCAGAGCTCACATTCACGAATAGGGTAACCAAATTGGTGCTGCCTTCTGGTATGTAGCCC-ATCTA--C-------CCCGACGC-GTCTCAAT---------------------ACGACA---CCC-----------------------------CCGGCAACTC----G----ACAA--CGACGTTCTCAAC---TGC-TTGGTTGAAACCAAATGAAAGAC-TTGATACTGATCGGTCTCTGATAGGCAAACCATCTCTGGCGAGCACGGTCTCGACAGCAATGGAGTGTACGTACCCTTTCCCTGGCTACTCGCTTTCTCGTG-AACATGTCAGCTAACACTCG-TGCTTGTTCAGCTACAACGGTACCTCCGAGCTCCAGCTCGAGCGCATGAGCGTCTACTTCAACGAGGCTTCCGGCAACAAGTACGTTCCTCGTGCCGTCCTCGTCGATCTCGAGCCCGGTACC--------------------------------------------------------------------------------------------------------------------------------------------------------------------------------------------------------------------------------
>KY464156.1_Pestalotiopsis_lushanensis_strain_LC8182_beta-tubulin_(tub2)_gene_partial_cds
-------------------------TGTAAGTCCAACCGTCCCCCAGACCTTCCCCTCTATTTACTATAGAGACCTACCCTGGACGCGT-CCAAACTCAATGGCCCCCTGATTTCTACCCCACATCTTC-AACAAGAGAGAGAAAGCTGTGTGCGCCCGA----------GAAGAGGAAGCAGCA---GCAGATTCATC-CCAACTCGCGCCCG--TCCTCGATCTGCCATCGTG----ATTCAA--CAGGGATATCTAGCTAACCCGTCTCTTTT-CCCTGTCGATAGGTTCACCTCCAGACCGGTCAATGCGTAAGT-ACATGCCAAATCCCGCGA--TAGCGTG----CCCAAAACACCAGAGCTCACATTCACAAACAGGGTAACCAAATCGGTGCTGCCTTCTGGTACGTAGTCC-ATCTA--C-------CTCGACAC-GCCTCAAT---------------------ACGACAA--CCC-----------------------------TCCGCAACTC----G----ACAA--CGACCTTCTCAACAACTGC-TTGGTTGGAACCAAAGAAAAGAC-CTGATACTGACCGGTCTCTGATAGGCAAACCATCTCTGGCGAGCACGGTCTCGACAGCAATGGAGTGTACGTACCCTTTCCTTGGCTACTTGCTTTCCCACG-AACATCTCAGCTAATACCCG-TGATTGTGCAGCTACAACGGTACCTCTGAGCTCCAGCTCGAGCGCATGAGCGTCTACTTCAACGAGGCTTCCGGCAACAAGTACGTTCCTCGTGCCGTCCTCGTCGATCTCGAGCCCGGTACCATGGATGCCGTCCGCGCCGGTCCTTTCGGTCAGCTCTTCCGCCCTGACAACTTTGTCTTCGG-TCAGTCCGGTGCC---GGAAACAACTGG-------GCCAAGGGTCA-------------------------------------------------------------------------------------------------------------------
>KY464157.1_Pestalotiopsis_lushanensis_strain_LC8183_beta-tubulin_(tub2)_gene_partial_cds
-------------------------TGTAAGTCCAACCGTCCCCCAGACCTTCCCCTCTATTTACTATAGAGACCTACCCTGGACGCGT-CCAAACTCAATGGCCCCCTGATTTCTACCCCACATCTTC-AACAAGAGAGAGAAAGCTGTGTGCGCCCGA----------GAAGAGGAAGCAGCA---GCAGATTCATC-CCAACTCGCGCCCG--TCCTCGATCTGCCATCGTG----ATTCAA--CAGGGATATCTAGCTAACCCGTCTCTTTT-CCCTGTCGATAGGTTCACCTCCAGACCGGTCAATGCGTAAGT-ACATGCCAAATCCCGCGA--TAGCGTG----CCCAAAACACCAGAGCTCACATTCACAAACAGGGTAACCAAATCGGTGCTGCCTTCTGGTACGTAGTCC-ATCTA--C-------CTCGACAC-GCCTCAAT---------------------ACGACAA--CCC-----------------------------TCCGCAACTC----G----ACAA--CGACCTTCTCAACAACTGC-TTGGTTGGAACCAAAGAAAAGAC-CTGATACTGACCGGTCTCTGATAGGCAAACCATCTCTGGCGAGCACGGTCTCGACAGCAATGGAGTGTACGTACCCTTTCCTTGGCTACTTGCTTTCCCACG-AACATCTCAGCTAATACCCG-TGATTGTGCAGCTACAACGGTACCTCTGAGCTCCAGCTCGAGCGCATGAGCGTCTACTTCAACGAGGCTTCCGGCAACAAGTACGTTCCTCGTGCCGTCCTCGTCGATCTCGAGCCCGGTACCATGGATGCCGTCCGCGCCGGTCCTTTCGGTCAGCTCTTCCGCCCTGACAACTTTGTCTTCGG-TCAGTCCGGTGCC---GGAAACAACTGG-------GCCAAGGGTCA-------------------------------------------------------------------------------------------------------------------
>KX895337.1_Pestalotiopsis_lushanensis_strain_LC4344_beta-tubulin_(tub2)_gene_partial_cds
--------------------------GTAAGTCCAACCGTCCCCCAGACCTTCCCCTCTATTTACTATAGAGACCTACCCTGGACGCGT-CCAAACTCAATGGCCCCCTGATTTCTACCCCACATCTTC-AACAAGAGAGAGAAAGCTGTGTGCGCCCGA----------GAAGAGGAAGCAGCA---GCAGATTCATC-CCAACTCGCGCCCG--TCCTCGATCTGCCATCGTG----ATTCAA--CAGGGATATCTAGCTAACCCGTCTCTTTT-CCCTGTCGATAGGTTCACCTCCAGACCGGTCAATGCGTAAGT-ACATGCCAAATCCCGCGA--TAGCGTG----CCCAAAACACCAGAGCTCACATTCACAAACAGGGTAACCAAATCGGTGCTGCCTTCTGGTACGTAGTCC-ATCTA--C-------CTCGACAC-GCCTCAAT---------------------ACGACAA--CCC-----------------------------TCCGCAACTC----G----ACAA--CGACCTTCTCAACAACTGC-TTGGTTGGAACCAAAGAAAAGAC-CTGATACTGACCGGTCTCTGATAGGCAAACCATCTCTGGCGAGCACGGTCTCGACAGCAATGGAGTGTACGTACCCTTTCCTTGGCTACTTGCTTTCCCACG-AACATCTCAGCTAATACCCG-TGATTGTGCAGCTACAACGGTACCTCTGAGCTCCAGCTCGAGCGCATGAGCGTCTACTTCAACGAGGCTTCCGGCAACAAGTACGTTCCTCGTGCCGTCCTCGTCGATCTCGAGCCCGGTACCATGGATGCCGTCCGCGCCGGTCCTTTCGGTCAGCTCTTCCGCCCTGACAACTTTGTCTTCGG-TCAGTCCGGTGCC---GGAAACAACTGG-------GCCAAG------------------------------------------------------------------------------------------------------------------------
>KX186679.1_Pestalotiopsis_macadamiae_voucher_BRIP_63739b_beta-tubulin_gene_partial_cds
--------------------------------------------------------------------------------------------------------------------------------------------------------------------------------------------------------------------------------------------------------------------------------------------------------------------------------------------------------------------------------------------------------------------TTCTTGAACGACGGCC--TCGG--T-------TACGACGC-----------------------GGAGGGTACGGTG---TGC-----------------------------CTGGTTATAC----G----AAAA--CGACATTCTTAAC---TGC-TTGTTTGGAACCATACAAAAGAC-TTGATACTGACCGGTCTATGATAGGCAAACCATCTCTGGCGAGCACGGTCTCGACAGCAATGGAGTGTATGTACCCTTTCCCTGGCTACTCGCTTTCTCGTG-AACATGTCAGCTAACAGTCG-TGCTTGTTCAGCTACAACGGTACCTCCGAGCTCCAGCTCGAGCGCATGAGCGTCTACTTCAACGAGGCTTCCGGCAACAAGTACGTTCCTCGTGCCGTCCTCGTCGATCTCGAGCCCGGTACCATGGATGCCGTCCGCGCCGGTCCTTTCGGTCAGCTCTTCCGCCCTGACAACTTCGTCTTCGG-TCAGTCCGGTGCC---GGAAACAACTGG-------GC----------------------------------------------------------------------------------------------------------------------------
>KX186678.1_Pestalotiopsis_macadamiae_voucher_BRIP_63741a_beta-tubulin_gene_partial_cds
--------------------------------------------------------------------------------------------------------------------------------------------------------------------------------------------------------------------------------------------------------------------------------------------------------------------------------------------------------------------------------------------------------------------------------------------------------------------------------------------------------------------------------------------------------AA--AGACATTCTCAAA---TGC-TTGTTTGGAACCATACGAAAGAC-TTGATACTGACCGGCCTATGATAGGCAAACCATCTCTGGCGAGCACGGTCTCGACAGCAATGGAGTGTACGTACCCTTTCCCTGGCTACTCGCTTTCCCGTG-AACATGTCAGCTAACAGTCG-TGCTTGTGCAGCTACAACGGTACCTCCGAGCTCCAGCTCGAGCGCATGAGCGTCTACTTCAACGAGGCTTCCGGCAACAAGTACGTTCCTCGTGCCGTCCTCGTCGATCTCGAGCCCGGTACCATGGATGCCGTCCGCGCCGGTCCTTTCGGTCAGCTCTTCCGCCCTGACAACTTCGTCTTCGG-TCAGTCCGGTGCC---GGAAACAACTGG-------GC----------------------------------------------------------------------------------------------------------------------------
>KX186680.1_Pestalotiopsis_macadamiae_voucher_BRIP_63738b_beta-tubulin_gene_partial_cds
-------------------------------------------------------------------------------------------------------------------------------------------------------------------------------------------------------------------------------------------------------------------------------------------------------------------------------------------------------------------------------------------------------------------------------------------------------------------------------------------------------------------------------------------------------AAA--CGACATTCTTAAC---TGC-TTGTTTGGAACCATACAAAAGAC-TTGATACTGACCGGTCTATGATAGGCAAACCATCTCTGGCGAGCACGGTCTCGACAGCAATGGAGTGTATGTACCCTTTCCCTGGCTACTCGCTTTCTCGTG-AACATGTCAGCTAACAGTCG-TGCTTGTTCAGCTACAACGGTACCTCCGAGCTCCAGCTCGAGCGCATGAGCGTCTACTTCAACGAGGCTTCCGGCAACAAGTACGTTCCTCGTGCCGTCCTCGTCGATCTCGAGCCCGGTACCATGGATGCCGTCCGCGCCGGTCCTTTCGGTCAGCTCTTCCGCCCTGACAACTTCGTCTTCGG-TCAGTCCGGTGCC---GGAAACAACTGG-------GC----------------------------------------------------------------------------------------------------------------------------
>KM199411.1_Pestalotiopsis_malayana_strain_CBS_102220_beta-tubulin_gene_partial_cds
--------------------GAGATTGTAAGTCCAACGCTCCCCCAGACCTTCCCCTCTATTTACTATACCGACCTACCCTGGACGCGTCCCAAACTCAATGGCCCCCTGATTTCTACCCCACATCCTC------GCGAGAAAGC--TGTGTGCGCCCGA----------GAAGAGGAAGCAGCA---GCAGATTCATC-CCAACTCGCGCCCG--TTTTCGATCTGCCATCGTG----ATGCTA--CAGGGATATCTAGCTAACCCGTCTCTTTT-CCCTGTCGATAGGTTCACCTCCAGACCGGTCAATGCGTAAGT-ACATGCCAAATCCCGCGA--TAGCGTG----CCCAAAACACCAAAGCTCACATTCACGAACAGGGTAACCAAATTGGTGCTGCCTTCTGGTATGTAGCCC-AACTA--C-------CTCGACAC-GCCTCAAT---------------------ACGACA---CCC-----------------------------TCCACAACTC----G----ACGA--CGGCATTCTCGGC---TAC-TTGGTTGGAACCAAACGAAAGAC-TTGATACTGACCGGTCTCTGATAGGCAAACCATCTCTGGCGAGCACGGTCTCGACAGCAATGGAGTGTACGTACCGCTTCCTTGGCTACTTGCTTTCCCACG-GACTTGTTAGCTAACACTCG-TGCTTGCTCAGCTACAACGGCACCTCCGAGCTCCAGCTCGAGCGCATGAGCGTCTACTTCAACGAGGCTTCCGGCAACAAGTACGTTCCTCGTGCTGTCCTCGTCGATCTCGAGCCCGGTACCATGGACGCCGTCCGCGCCGGTCCTTTCGGCCAGCTCTTCCGCCCTGACAACTTCGTCTTCGG-TCAGTCCGGTGCC---GGAAACAACTGG-------GCCA--------------------------------------------------------------------------------------------------------------------------
>OR126306.1_Pestalotiopsis_manyueyuanani_isolate_NTUPPMCC_18-165_beta-tubulin_(BT)_gene_partial_cds
-----------------------------------------------------------------------------------------------------------------------------------------------------------------------------------------------------------------------------------------------------------------------------------------------------------------------------------------------------------------------------------------------------------GGTGCTGCTTTCTGGTATGTAGCCT-ATCTA--C-------TTCGACAC-GCCTCGTC---------------------ACGACG---CCT-----------------------------CTCACAACTC----G----ACGA--------TCTCGGA---CGA-CTGGGGGAAGAAACATGGCAGTC-ATGATACTGACCGGTCTTTGATAGGCAAACCATCTCTGGCGAGCACGGTCTCGACAGCAATGGAGTGTACGTACCGTATCCTTGGCCACTTGCTCTCTCAAG-ATCTTGCAAGCTAAATCTCG-TCGTCATCCAGTTACAATGGTACCTCTGAGCTCCAGCTCGAGCGCATGAGCGTCTACTTCAACGAGGCATCCGGCAACAAGTACGTTCCTCGTGCCGTCCTCGTCGATCTCGAGCCCGGTACCATGGATGCCGTCCGCGCCGGTCCCTTCGGTCAGCTCTTCCGCCCTGACAACTTCGTCTTCGG-TCAGTCCGGTGCT---GGCAACAACTGG-------GCCAAGGGTCACTACAC-------------------------------------------------------------------------------------------------------------
>KU252488.1_Pestalotiopsis_sp._strain_YN3A1_beta-tubulin_gene_partial_cds
--------------------------------------------CAGGCCTTCCCCTCTATTTACTATAGAGACCTACCCTGGACGCGT-CCAAACTCAATGGCCCCCTGATTTCTACCCCACATCCTC------GAGAGAAAGC--TGTGTGCGCCCAA----------GAAGAGGAAGCAGCA---GCAGACTCATC-CCAACTCGCGCCCG--TCCTCGATCTGCCATCGTG----ATGCAA--CAGGGATATCTAGCTAACCCGTCTCTTTT-CCCTGTCGATAGGTTCACCTCCAGACCGGTCAATGCGTAAGT-ACACGCCAAATCCCGCGA--TAGCGTG----CCCAAAACACCAGAGCTCACATTCACGAACAGGGTAACCAAATTGGTGCTGCCTTCTGGTATGTAGCCC-ATCTA--C-------CTCGACGC-GCCTCAAT---------------------ACGACAC--CCC-----------------------------CCGGCAACTC----G----ACAA--CGACATTCTTAAC---TGC-TTGTTTGGAACCATACAAAAGAC-TTGATACTGACCGGTCTATGATAGGCAAACCATCTCTGGCGAGCACGGTCTCGACAGCAATGGAGTGTATGTACCCTTTCCCTGGCTACTCGCTTTCTCGTG-AACATGTCAGCTAACAGTCG-TGCTTGTTCAGCTACAACGGTACCTCCGAGCTCCAGCTCGAGCGCATGAGCGTCTACTTCAACGAGGCTTCCGGCAACAAGTACGTTCCTCGTGCCGTCCTCGTCGATCTCGAGCCCGGTACCATGGATGCCGTCCGCGCCGGTCCTTTCGGTCAGCTCTTCCGCCCTGACAACTTCGTCTTCGG-TCAGTCCGGTGCC---GGAAACA------------------------------------------------------------------------------------------------------------------------------------------
>JX399043.1_Pestalotiopsis_jesteri_strain_MFLUCC12-0279_beta-tubulin_gene_partial_sequence
----------------------------------------------------------------------------------------------------------------------------------------------------------------------------------------------------------------------------------------------------------------------------------------------------------------------------------------------------------------------------------------------------------CGGTGCTGCTTTCTGGTATGTAGCCACGACTA--C-------CCCGACAC-GCCTCATC---------------------GCGCCG---CTT-----------------------------CTCGCAACTC----T----A-----CGACAATCTCGGACTATTC--TGGCGGCAGCAACGTGAGAGGC-ATGATACTGACTGGTCTCCGACAGGCAAACTATCTCTGGCGAGCACGGTCTCGACAGCAATGGAGTGTACGTACCATATCCCTGACTACTCGCTTTCTGACG-AACATGCAAGCTAAACTTCG-TGGTCCAATAGTTACAACGGTACCTCCGAGCTCCAGCTCGAGCGTATGAGCGTCTACTTCAACGAGGCTTCCGGCAACAAGTACGTTCCCCGTGCCGTCCTCGTCGATCTCGAGCCCGGTACCATGGATGCCGTCCGCGCCGGTCCTTTCGGTCAGCTCTTCCGCCCTGACAACTTCGTCTTCGG-TCAGTCCGGTGCT---GGCAACAACTGG-------GCCAAGGGTC--------------------------------------------------------------------------------------------------------------------
>KM199386.1_Pestalotiopsis_monochaeta_strain_CBS_144.97_beta-tubulin_gene_partial_cds
---------------------------------------TCCCCCAGACCTTCCCCTCTATTTACTATAGAGACCTACCCTGGACGCGT-CCAAACTCAATGGCCCCCTGATTTCTACCCCACATCTTCGCGAGAGAGAGAAAGC--TGTGTGCGCCCGA----------GAAGAGGAAGCAGCA---GCAGATTCATC-CCAACTCGCGCCCG--TCCTCGATCTGCTATCGTG----ATTCAA--CAGGGATATCTAGCTAACCCGTCTCTTTT-CCCTGTCGATAGGTTCACCTCCAGACCGGTCAATGCGTAAGT-ACATGCCAAATCCCGCGA--TAGCGTG----CCCAAAACACCAGAGCTCACATTCACCAACAGGGTAACCAAATTGGTGCTGCCTTTTGGTATGTAGCCC-ATCTA--C-------CTCGACAC-GCCTCAAT---------------------ACGACAA--CCC-----------------------------CCCGCAACTC----G----ACAA--CGACGTTCTCAACAACTGC-TTGGTTGGAAACAAAGGAAAGAC-TTGATACTGACCGGTCCTTAATAGGCAAACCATCTCTGGCGAGCACGGTCTCGACAGCAATGGAGTGTACGTACCCTTTCCTTGGCTACTTGCTTTCCCACG-AACATCTCAGCTAACACTCG-TGGTTGTTCAGCTACAACGGTACCTCCGAGCTCCAGCTCGAGCGCATGAGCGTCTACTTCAACGAGGCTTCCGGCAACAAGTACGTTCCTCGTGCCGTCCTCGTCGATCTCGAGCCCGGTACCATGGATGCCGTCCGCGCCGGTCCTTTCGGTCAGCTCTTCCGCCCTGACAACTTCGTCTTCGG-TCAGTCCGGTGCC---GGAAACAACTGG-------GC----------------------------------------------------------------------------------------------------------------------------
>KM199387.1_Pestalotiopsis_monochaeta_strain_CBS_440.83_beta-tubulin_gene_partial_cds
----------------------------------------CCCCCAGACCTTCCCCTCTATTTACTATAGAGACCTACCCTGGACGCGT-CCAAACTCAATGGCCCCCTGATTTCTACCCCACATCTTCGCGAGAGAGAGAAAGC--TGTGTGCGCCCGA----------GAAGAGGAAGCAGCA---GCAGATTCATC-CCAACTCGCGCCCG--TCCTCGATCTGCTATCGTG----ATTCAA--CAGGGATATCTAGCTAACCCGTCTCTTTT-CCCTGTCGATAGGTTCACCTCCAGACCGGTCAATGCGTAAGT-ACATGCCAAATCCCGCGA--TAGCGTG----CCCAAAACACCAGAGCTCACATTCACCAACAGGGTAACCAAATTGGTGCTGCCTTTTGGTATGTAGCCC-ATCTA--C-------CTCGACAC-GCCTCAAT---------------------ACGACAA--CCC-----------------------------CCCGCAACTC----G----ACAA--CGACGTTCTCAACAACTGC-TTGGTTGGAAACAAAGGAAAGAC-TTGATACTGACCGGTCCTTAATAGGCAAACCATCTCTGGCGAGCACGGTCTCGACAGCAATGGAGTGTACGTACCCTTTCCTTGGCTACTTGCTTTCCCACG-AACATCTCAGCTAACACTCG-TGGTTGTTCAGCTACAACGGTACCTCCGAGCTCCAGCTCGAGCGCATGAGCGTCTACTTCAACGAGGCTTCCGGCAACAAGTACGTTCCTCGTGCCGTCCTCGTCGATCTCGAGCCCGGTACCATGGATGCCGTCCGCGCCGGTCCTTTCGGTCAGCTCTTCCGCCCTGACAACTTCGTCTTCGG-TCAGTCCGGTGCC---GGAAACAACTGG-------GCC---------------------------------------------------------------------------------------------------------------------------
>OQ714336.1_Pestalotiopsis_sp._2_YW-2023_beta-tubulin_gene_partial_cds
----------------------------------------------------------------------------------------------------------------------------------------------------------------------------------------------------------------------------------------------------------------------------------------------------------------------------------------------------------------------------------------------------------------------------------------------------------------TCAAT---------------------ACGACA---CCC-----------------------------CCGGCAACTC----G----ACAA--CGACATTCTCAAC---TGC-TTGTTTGGAACCATACGAAAGAC-TTGATACTGACCGGTCTATGATAGGCAAACCATCTCTGGCGAGCACGGTCTCGACAGCAATGGAGTGTACGTACCCTTTCCCTGGCTACTCGCTTTCTCGTG-AACATGTCAGCTAACAGTCG-TGCTTGTTCAGCTACAACGGTACCTCCGAGCTCCAGCTCGAGCGCATGAGCGTCTACTTCAACGAGGCTTCCGGCAACAAGTACGTTCCTCGTGCCGTCCTCGTCGATCTCGAGCCCGGTACCATGGATGCCGTCCGCGCCGGTCCTTTCGGTCAGCTCTTCCGCCCTGACAACTTCGTCTTCGG-TCAGTCCGGTGCC---GGAAACA------------------------------------------------------------------------------------------------------------------------------------------
>OK562377.1_Pestalotiopsis_sp._strain_LHNJ16_beta-tubulin_(tub2)_gene_partial_cds
-------------------------------------------------------------------------------------------------------------------------------------------------------------------------------------------------------------------------------------------------------------------------------------------------------------------------------------------------------------------------------------------------------------TGCTGCCTTCTGGTATGTAGCCC-ATCTA--C-------CTCGACAC-GCCTCAAT---------------------ACGACA---CCC-----------------------------TCCGCAACTC----G----ACGA--CGACATTCTCGGC---TTC-TTGGTTGGAACCGAACCAAAGAC-TTGATACTGACCGGTCTCTGATAGGCAAACCATCTCTGGCGAGCACGGTCTCGACAGCAATGGAGTGTACGTACCGTTTCCTTGCCTACTTGCTTTCCCACG-AACATGTTAGCTAACACTCG-TGCTTGCTCAGCTACAACGGCACCTCCGAGCTCCAGCTCGAGCGCATGAGCGTCTACTTCAACGAGGCTTCCGGCAACAAGTACGTTCCTCGTGCCGTCCTCGTCGATCTCGAGCCCGGTACCATGGACGCCGTCCGCGCCGGTCCTTTCGGCCAGCTCTTCCGCCCTGACAACTTCGTCTTCGG-TCAGTCCGGTGCC---GGAAACAACTGG-------------------------------------------------------------------------------------------------------------------------------------
>OK562371.1_Pestalotiopsis_sp._strain_LHGX10_beta-tubulin_(tub2)_gene_partial_cds
-------------------------------------------------------------------------------------------------------------------------------------------------------------------------------------------------------------------------------------------------------------------------------------------------------------------------------------------------------------------------------------------------------------TGCTGCCTTCTGGTATGTAGCCC-ATCTA--C-------CCCGACGC-GTCTCAAT---------------------ACGACA---CCC-----------------------------CCGGCAACTC----G----ACAA--CGACGTTCTCAAC---TGC-TTGGTTGAAACCAAATGAAAGAC-TTGATACTGACCGGTCTCTGATAGGCAAACCATCTCTGGCGAGCACGGTCTCGACAGCAATGGAGTGTACGTACCCTTTCCCTGGCTACTCGCTTTCTCGTG-AACATGTCAGCTAACACTCG-TGCTTGTTCAGCTACAACGGTACCTCCGAGCTCCAGCTCGAGCGCATGAGCGTCTACTTCAACGAGGCTTCCGGCAACAAGTACGTTCCTCGTGCCGTCCTCGTCGATCTCGAGCCCGGTACCATGGATGCCGTCCGCGCCGGTCCTTTCGGTCAGCTCTTCCGCCCTGACAACTTCGTCTTCGG-TCAGTCCGGTGCC---GGAAACAACTGG-------------------------------------------------------------------------------------------------------------------------------------
>OR863909.1_Pestalotiopsis_sp._strain_SAUCC2322-3_tub2_(tub2)_gene_partial_cds
--------------------------------------------------------------CTCTACAGAGACCTACCCTGGACGCGT-CCAAACTCAATGGCCCCCTGATTTCTACCCCACATCCTC--------GAGAAAGC--TGTGTGCGCGCAA----------GAAGAGGAAACAACAACATCAGATCCATCTCCAGCTCGCGCCCA-TTGTCAATTGTGCTATTGTG----ATGCGA--CATGGATATTTAGCTAACCTGTCTCTTTT-CCCTGTTGATAGGTTCACCTCCAGACCGGTCAATGCGTAAGT-ACATGCCAAATCCCGCGA--TAGCGTG----CCCGAAACACCAGAGCTCACATTCACGAACAGGGTAACCAAATTGGTGCTGCCTTCTGGTATGTAGCCTTACACA--C-------CTCGACAT-GCCTCAAT---------------------ACGACG---CTT-----------------------------CCCGCATCCT----ACAACACGA--CGATATCCGCGGC---TAC-TTGGTTGCAACGAACCGAAAGAC-GTGATACTGACCAGTCTTTGACAGGCAAACCATCTCTGGCGAGCACGGTCTCGACAGCAATGGAGTGTACGTACCCTCTCTCTGGCTACTTGCCTTCCCCGT-AATCATTCAACTGAC-CTCG-TGATTGTTTAGCTACAATGGTACCTCCGAGCTCCAGCTCGAGCGCATGAGCGTCTACTTCAACGAGGCTTCCGGCAACAAGTACGTTCCTCGTGCCGTCCTCGTCGATCTCGAGCCCGGTACCATGGATGCCGTCCGCGCTGGCCCCTTCGGTCAGCTCTTCCGCCCTGACAACTTTGTCTTCGG-TCAATCCGGTGC----GGAA---------------------------------------------------------------------------------------------------------------------------------------------
>OR863910.1_Pestalotiopsis_sp._strain_SAUCC2322-4_tub2_(tub2)_gene_partial_cds
--------------------------------------------------------------CTCTACAGAGACCTACCCTGGACGCGT-CCAAACTCAATGGCCCCCTGATTTCTACCCCACATCCTC----------GAGAAAGCTGTGTGCGCGCAA----------GAAGAGGAAACAACAACATCAGATCCATCTCCAGCTCGCGCCCA-TTGTCAATTGTGCTATTGTG----ATGCGA--CATGGATATTTAGCTAACCTGTCTCTTTT-CCCTGTTGATAGGTTCACCTCCAGACCGGTCAATGCGTAAGT-ACATGCCAAATCCCGCGA--TAGCGTG----CCCGAAACACCAGAGCTCACATTCACGAACAGGGTAACCAAATTGGTGCTGCCTTCTGGTATGTAGCCTTACACA--C-------CTCGACAT-GCCTCAAT---------------------ACGACG---CTT-----------------------------CCCGCATCCT----ACAACACGA--CGATATCCGCGGC---TAC-TTGGTTGCAACGAACCGAAAGAC-GTGATACTGACCAGTCTTTGACAGGCAAACCATCTCTGGCGAGCACGGTCTCGACAGCAATGGAGTGTACGTACCCTCTCTCTGGCTACTTGCCTTCCCCGT-AATCATTCAACTGAC-CTCG-TGATTGTTTAGCTACAATGGTACCTCCGAGCTCCAGCTCGAGCGCATGAGCGTCTACTTCAACGAGGCTTCCGGCAACAAGTACGTTCCTCGTGCCGTCCTCGTCGATCTCGAGCCCGGTACCATGGATGCCGTCCGCGCTGGCCCCTTCGGTCAGCTCTTCCGCCCTGACAACTTTGTCTTCGG-TCAATCCGGTGC----GGAA---------------------------------------------------------------------------------------------------------------------------------------------
>KM199425.1_Pestalotiopsis_novae-hollandiae_strain_CBS_130973_beta-tubulin_gene_partial_cds
-------------------------TGTAAGTCCTATGCTCCCCCAGACCTTCCCCTCTATTTACTATACCAACCTACCCAGGACGCGTCCAAAACTCAATGG-CCCCTGATTTCTACCCCACATCCTCTTGAGAAAGCTGCTG---TGTGCGCGCCCGA----------GAAGAGGAAGCAGCAGCAGCAGATTCATC-CCAACTCGCGCCCG--TCCTCGATCTGATATCGTG----ATTCAA--CAGGGATATCTAGCTAACCCGTCTCTTTT-CCCTGTCGATAGGTTCACCTCCAGACCGGTCAATGCGTAAGT-ACATGCCAAATCTCGCGA--TAGCGTG----CCCGAAACACCAGAGCTCACATTCACAAACAGGGTAACCAAATTGGTGCTGCCTTCTGGTATGTAGCCC-ATGTA--C-------CTCGACAC-GCCCCAAC---------------------ACGACG---CCA-----------------------------CCCGCAACTC----G----ACAA--CGACGTTCTCAAC----AC-TGGGTTGGAACTAAACGAAAGAC-TTGATACTGACCGGTCTCTGATAGGCAAACCATTTCTGGCGAGCACGGTCTCGACAGCAATGGAGTGTACGTACCCTTTTCTTGGCTACTTGCTT-CCCACG-AACATGTCAGCTAACACTCG-TGTTTGTTCAGCTACAACGGTACCTCCGAGCTCCAGCTCGAGCGCATGAGCGTCTACTTCAACGAGGCTTCCGGCAACAAGTACGTTCCTCGTGCCGTCCTCGTCGATCTCGAGCCCGGTACCATGGATGCCGTCCGCGCCGGTCCTTTCGGTCAGCTCTTCCGCCCTGACAACTTCGTCTTCGG-TCAGTCCGGTGCC---GGAAACA------------------------------------------------------------------------------------------------------------------------------------------
>MH809387.1_Pestalotiopsis_neolitseae_isolate_NTUCC_17-011_beta-tubulin_(BT)_gene_partial_cds
--------------------------------------------------------------------------------------------------------------------------------------------------------------------------------------------------------------------------------------------------------------------------------------------------------------------------------------------------------------------------------------------------------------------------------------------C----------------------AT---------------------ACGACA---CCC-----------------------------TCCGCAACTC----G----ACGA--CGACATTCTCGGC---TTC-TTGGTTGGAACCGAACCAAAGAC-TTGATACTGACCGGTCTCTGATAGGCAAACCATCTCTGGCGAGCACGGTCTCGACAGCAATGGAGTGTACGTACCGTTCCCTTGCCTACTTGCTTTCCCACG-AACATGTTAGCTAACACTCG-TGCTTGCTCAGCTACAACGGCACCTCCGAGCTCCAGCTCGAGCGCATGAGCGTCTACTTCAACGAGGCTTCCGGCAACAAGTACGTTCCTCGTGCCGTCCTCGTCGATCTCGAGCCCGGTACCATGGACGCCGTCCGCGCCGGTCCTTTCGGCCAGCTCTTCCGCCCTGACAACTTCGTCTTCGG-TCAGTCCGGTGCC---GGAAACAACTGG-------GCC---------------------------------------------------------------------------------------------------------------------------
>KM199397.1_Pestalotiopsis_oryzae_strain_CBS_171.26_beta-tubulin_gene_partial_cds
----------------------------------------CCCCCAGGCCTTCCCCTCTATTTACTATAGAGACCTACCCTGGACGCGT-CCAAACTCAATGGCCCCCTGATTTCTACCCCACATCCTC------GAGAGAAAGC--TGTGTGCGCCCGA----------GAAGAGGAAGCAGCA---GCAGATTCATC-CCAACTCGCGCTCG--TCCTCGATCTGCCATCGTG----ATGCAA--CAGGGATATATAGCTAATCCGTCTCTTTT-CCCTGTCGATAGGTTCACCTCCAGACCGGTCAATGCGTAAGT-ACATGCCAAATCCCGCGA--TAGCGTG----CCCAAAACACCAGAGCTCACATTCACGAACAGGGTAACCAAATTGGTGCTGCCTTCTGGTATGTAGCCC-ATCTA--C-------CTCGACGC-GCCTCAAT---------------------ACGACA---CCC-----------------------------CCGGCAACTC----G----ACCA--CGATAATCTCAAC---TGC-TTGGTTGGAACCATACGAAAGAC-TCGATACTGACCGGTCTATGATAGGCAAACCATCTCTGGCGAGCACGGTCTCGACAGCAATGGAGTGTACGTACCCTTTCCCTGGCTGTTCGCTTTCTCGTG-AACATGTCAGCTAACAGTCG-TGCTTGTTCAGCTACAACGGTACCTCCGAGCTCCAGCTCGAGCGCATGAGCGTCTACTTCAACGAGGCTTCCGGCAACAAGTACGTTCCTCGTGCCGTCCTCGTCGATCTCGAGCCCGGTACCATGGATGCCGTCCGCGCCGGTCCTTTCGGTCAGCTCTTCCGCCCTGACAACTTCGTCTTCGG-TCAGTCCGGTGCC---GGAAACAACTGG-------GC----------------------------------------------------------------------------------------------------------------------------
>KM199398.1_Pestalotiopsis_oryzae_strain_CBS_353.69_beta-tubulin_gene_partial_cds
------------------------------------------------CCTTCCCCTCTATTTACTATAGAGACCTACCCTGGACGCGT-CCAAACTCAATGGCCCCCTGATTTCTACCCCACATCCTC------GAGAGAAAGC--TGTGTGCGCCCGA----------GAAGAGGAAGCAGCA---GCAGATTCATC-CCAACTCGCGCTCG--TCCTCGATCTGCCATCGTG----ATGCAA--CAGGGATATATAGCTAATCCGTCTCTTTT-CCCTGTCGATAGGTTCACCTCCAGACCGGTCAATGCGTAAGT-ACATGCCAAATCCCGCGA--TAGCGTG----CCCAAAACACCAGAGCTCACATTCACGAACAGGGTAACCAAATTGGTGCTGCCTTCTGGTATGTAGCCC-ATCTA--C-------CTCGACGC-GCCTCAAT---------------------ACGACA---CCC-----------------------------CCGGCAACTC----G----ACCA--CGATAATCTCAAC---TGC-TTGGTTGGAACCATACGAAAGAC-TCGATACTGACCGGTCTATGATAGGCAAACCATCTCTGGCGAGCACGGTCTCGACAGCAATGGAGTGTACGTACCCTTTCCCTGGCTGTTCGCTTTCTCGTG-AACATGTCAGCTAACAGTCG-TGCTTGTTCAGCTACAACGGTACCTCCGAGCTCCAGCTCGAGCGCATGAGCGTCTACTTCAACGAGGCTTCCGGCAACAAGTACGTTCCTCGTGCCGTCCTCGTCGATCTCGAGCCCGGTACCATGGATGCCGTCCGCGCCGGTCCTTTCGGTCAGCTCTTCCGCCCTGACAACTTCGTCTTCGG-TCAGTCCGGTGCC---GGAAACAACTGG-------GC----------------------------------------------------------------------------------------------------------------------------
>KM199394.1_Pestalotiopsis_oryzae_strain_CBS_111522_beta-tubulin_gene_partial_cds
-------------------GAGATTGTAAGTCCAACCGGTCCCCCAGGCCTTCCCCTCTATTTACTATAGAGACCTACCCTGGACGCGT-CCAAACTCAATGGCCCCCTGATTTCTACCCCACATCCTC------GAGAGAAAGC--TGTGTGCGCCCGA----------GAAGAGGAAGCAGCA---GCAGATTCATC-CCAACTCGCGCTCG--TCCTCGATCTGCCATCGTG----ATGCAA--CAGGGATATATAGCTAATCCGTCTCTTTT-CCCTGTCGATAGGTTCACCTCCAGACCGGTCAATGCGTAAGT-ACATGCCAAATCCCGCGA--TAGCGTG----CCCAAAACACCAGAGCTCACATTCACGAACAGGGTAACCAAATTGGTGCTGCCTTCTGGTATGTAGCCC-ATCTA--C-------CTCGACGC-GCCTCAAT---------------------ACGACA---CCC-----------------------------CCGGCAACTC----G----ACCA--CGATAATCTCAAC---TGC-TTGGTTGGAACCATACGAAAGAC-TCGATACTGACCGGTCTATGATAGGCAAACCATCTCTGGCGAGCACGGTCTCGACAGCAATGGAGTGTACGTACCCTTTCCCTGGCTGTTCGCTTTCTCGTG-AACATGTCAGCTAACAGTCG-TGCTTGTTCAGCTACAACGGTACCTCCGAGCTCCAGCTCGAGCGCATGAGCGTCTACTTCAACGAGGCTTCCGGCAACAAGTACGTTCCTCGTGCCGTCCTCGTCGATCTCGAGCCCGGTACCATGGATGCCGTCCGCGCCGGTCCTTTCGGTCAGCTCTTCCGCCCTGACAACTTCGTCTTCGG-TCAGTCCGGTGCC---GGAAACAACTGG-------GCCAA-------------------------------------------------------------------------------------------------------------------------
>MH412723.1_UNVERIFIED:_Pestalotiopsis_pandanicola_voucher_MFLUCC_16-0255_tub2_gene_partial_sequence
--------------------------------------------------------------------------------------------------------------------------------------------------------------------------------------------------------------------------------------------------------------------------------------------------------------------------------------------------------------------------------------------------------------GTTGACTCTTA--------------TTA--C-------CTCCGACC-GCCTCAAT---------------------ACGACA---CCC-----------------------------TCCGCAACTC----G----ACGA--CGGCATTCTCGGC---TACTTTGGTTGGAACCAAACGAAAGAC-TTGATACTGACCGGTCTCTGATAGGCAAACCATCTCTGGCGAGCACGGTCTCGACAGCAATGGAGTGTACGTACCGTTTCCTTGGCTACTTGCTTTCCCACG-AACATGTTAGCTAACACTCG-TGCTTGCTCAGCTACAACGGCACCTCGGAGCTCCAGCTCGAGCGCATGAGCGTCTACTTCAACGAGGCTTCCGGCAACAAGTACGTTCCTCGTGCTGTCCTCGTCGATCTCGAGCCTGGTACCATGGACGCCGTCCGCGCCGGTCCTTTCGGCCAGCTCTTCCGCCCTGACAACTTCGTCTTCGG-TCAGTCCGGTGCC---GGAAACAACTGG------GGCCAAGGGTCACACACCTGGGAAGGGT---------------------------------------------------------------------------------------------------
>KM199413.1_Pestalotiopsis_papuana_strain_CBS_331.96_beta-tubulin_gene_partial_cds
----------------------------------AACGCTCCCCCAGACCTTCCCCTCTATTTACTATACCGACCTACCCTGGACGCGTCCCAAACTCAATGGCCCCCTGATTTCTACCCCACATCCTC------GCGAGAAAGC--TGTGTGCGCCCGA----------GAAGAGGAAGCAGCA---GCAGATTCATC-CCAACTCGCGCCCG--TTTTCGATCTGCCATCGTG----ATGCTA--CAGGGATATCTAGCTAACCCGTCTCTTTT-CCCTGTCGATAGGTTCACCTCCAGACCGGTCAATGCGTAAGT-ACATGCCAAATCCCGCGA--TAGCGTG----CCCAAAACACCAAAGCTCACATTCACGAACAGGGTAACCAAATTGGTGCTGCCTTCTGGTATGTAGCCC-AACTA--C-------CTCGACAC-GCCTCAAT---------------------ACGACA---CCC-----------------------------TCCACAACTC----G----ACGA--CGGCATTCTCGGC---TAC-TTGGTTGGAACCAAACGAAAGAC-TTGATACTGACCGGTCTCTGATAGGCAAACCATCTCTGGCGAGCACGGTCTCGACAGCAATGGAGTGTACGTACCGCTTCCTTGGCTGCTTGCTTTCCCACG-GACTTGTTAGCTAACACTCG-TGCTTGCTCAGCTACAACGGCACCTCCGAGCTCCAGCTCGAGCGCATGAGCGTCTACTTCAACGAGGCTTCCGGCAACAAGTACGTTCCTCGTGCTGTCCTCGTCGATCTCGAGCCCGGTACCATGGACGCCGTCCGCGCCGGTCCTTTCGGCCAGCTCTTCCGCCCTGACAACTTCGTCTTCGG-TCAGTCCGGTGCC---GGAAACAACTGG-------GCC---------------------------------------------------------------------------------------------------------------------------
>KM199415.1_Pestalotiopsis_papuana_strain_CBS_887.96_beta-tubulin_gene_partial_cds
--------------------------------CCAACGCTCCCCCAGACCTTCCCCTCTATTTACTATACCGACCTACCCTGGACGCGTCCCAAACTCAATGGCCCCCTGATTTCTACCCCACATCCTC------GCGAGAAAGC--TGTGTGCGCCCGA----------GAAGAGGAAGCAGCA---GCAGATTCATC-CCAACTCGCGCCCG--TTTTCGATCTGCCATCGTG----ATGCTA--CAGGGATATCTAGCTAACCCGTCTCTTTT-CCCTGTCGATAGGTTCACCTCCAGACCGGTCAATGCGTAAGT-ACATGCCAAATCCCGCGA--TAGCGTG----CCCAAAACACCAAAGCTCACATTCACGAACAGGGTAACCAAATTGGTGCTGCCTTCTGGTATGTAGCCC-AACTA--C-------CTCGACAC-GCCTCAAT---------------------ACGACA---CCC-----------------------------TCCACAACTC----G----ACGA--CGGCATTCTCGGC---TAC-TTGGTTGGAACCAAACGAAAGAC-TTGATACTGACCGGTCTCTGATAGGCAAACCATCTCTGGCGAGCACGGTCTCGACAGCAATGGAGTGTACGTACCGCTTCCTTGGCTGCTTGCTTTCCCACG-GACTTGTTAGCTAACACTCG-TGCTTGCTCAGCTACAACGGCACCTCCGAGCTCCAGCTCGAGCGCATGAGCGTCTACTTCAACGAGGCTTCCGGCAACAAGTACGTTCCTCGTGCTGTCCTCGTCGATCTCGAGCCCGGTACCATGGACGCCGTCCGCGCCGGTCCTTTCGGCCAGCTCTTCCGCCCTGACAACTTCGTCTTCGG-TCAGTCCGGTGCC---GGAAACAACTG--------------------------------------------------------------------------------------------------------------------------------------
>KM199405.1_Pestalotiopsis_parva_strain_CBS_278.35_beta-tubulin_gene_partial_cds
---------------------------------------------AGGCCTTCCCCTCTATTTACTAGAGAGACCTACCCTGGACGCGT-CCAAACTCAATGGCCCCCTGATTTCTACCCCACATCCTC------GAGAGAAAGC--TGTGTGCGCCCGA----------GAAGAGGAAGCAGCA---GCAGATTCATC-CCAAGTCGCGCCCG--TCCTCGATCTGTCATCGTG----ATGCAA--CAGGGATATCTAGCTAACCCGTCTCTTTT-CCCTGTCGATAGGTTCACCTCCAGACCGGTCAATGCGTAAGT-AAATGCCAAATCCCGCGA--TAGCGTG----CCCAAAACACCAGAGCTCACATTCACGAACAGGGTAACCAAATTGGTGCTGCCTTCTGGTATGTAGCCC-ATCTA--C-------CTCGACGC-GCCTCAAT---------------------ACGACA---CCC-----------------------------CCGGCAACTC----G----ACAA--CGACATTCTCAAC---TGC-TTGGTTGAAACCATACGAAAGAC-TTGATACTGACCGGTCTCTGATAGGCAAACCATCTCTGGCGAGCACGGTCTCGACAGCAATGGAGTGTACGTACCCTTTCCCTGGCTACTCGCTTTCTCGTG-AACATGTCAGCTAACACTCG-TGCTTGTTCAGCTACAACGGTACCTCCGAGCTCCAGCTCGAGCGCATGAGCGTCTACTTCAACGAGGCTTCCGGCAACAAGTACGTTCCTCGTGCCGTCCTCGTCGATCTCGAGCCCGGTACCATGGATGCCGTCCGCGCCGGTCCTTTCGGTCAGCTCTTCCGCCCTGACAACTTCGTCTTCGG-TCAGTCCGGTGCC---GGAAACAACTGG-------GCCA--------------------------------------------------------------------------------------------------------------------------
>KM199404.1_Pestalotiopsis_parva_strain_CBS_265.37_beta-tubulin_gene_partial_cds
-----------------------------------------CCCCAGGCCTTCCCCTCTATTTACTAGAGAGACGTACCCTGGACGCGT-CCAAACTCAATGGCCCCCTGATTTCTACCCCACATCCTC------GAGAGAAAGC--TGTGTGCGCCCGA----------GAAGAGGAAGCAGCA---GCAGATTCATC-CCAAGTCGCGCCCG--TCCTCGATCTGTCATCGTG----ATGCAA--CAGGGATATCTAGCTAACCCGTCTCTTTT-CCCTGTCGATAGGTTCACCTCCAGACCGGTCAATGCGTAAGT-AAATGCCAAATCCCGCGA--TAGCGTG----CCCAAAACACCAGAGCTCACATTCACGAACAGGGTAACCAAATTGGTGCTGCCTTCTGGTATGTAGCCC-ATCTA--C-------CTCGACGC-GCCTCAAT---------------------ACGACA---CCC-----------------------------CCGGCAACTC----G----ACAA--CGACATTCTCAAC---TGC-TTGGTTGAAACCATACGAAAGAC-TTGATACTGACCGGTCTCTGATAGGCAAACCATCTCTGGCGAGCACGGTCTCGACAGCAATGGAGTGTACGTACCCTTTCCCTGGCTACTCGCTTTCTCGTG-AACATGTCAGCTAACACTCG-TGCTTGTTCAGCTACAACGGTACCTCCGAGCTCCAGCTCGAGCGCATGAGCGTCTACTTCAACGAGGCTTCCGGCAACAAGTACGTTCCTCGTGCCGTCCTCGTCGATCTCGAGCCCGGTACCATGGATGCCGTCCGCGCCGGTCCTTTCGGTCAGCTCTTCCGC--------------------------------------------------------------------------------------------------------------------------------------------------------------------------------------
>OQ718803.1_Pestalotiopsis_sp._strain_SAUCC230093_beta-tubulin_2_(tub2)_gene_partial_cds
------------------------------------CCGTCCCCCAGACCTTCCCCTCTATTTACTATAGAGACCTACCCTGGACGCGT-CCAAACTCAATGG-CCCCTGATTTCTACCCCACATCTTC-AACAACAGAGAGAAAGCTGTGTGCGCCCGA----------GAAGAGGAAGCAGCA---GCAGATTCATC-CCAACTCGCGCCCG--TCCTCGATCTGCCATCGTG----ATTCAA--CAGGGATATCTAGCTAACCCGTCTCTTTT-CCCTGTCGATAGGTTCACCTCCAGACCGGTCAATGCGTAAGT-ACATGCCAAATCCCGCGA--TAGCGTG----CCCAAAACACCAGAGCTCACATTCACAAACAGGGTAACCAAATCGGTGCTGCCTTCTGGTACGTGGTCC-ATCTA--C-------CTCGACAC-GCCTCAAT---------------------ACGACAA--CCC-----------------------------TCCGCAACTC----G----ACAA--CGACGTTCTCAACAACTGC-TTGGTTGGAACCAAAGAAAAGAC-TTGATACTGACCGGTCTCTGATAGGCAAACCATCTCTGGCGAGCACGGTCTCGACAGCAATGGAGTGTACGTACCCTTTCCTTGGCTACTTGCTTTCCCACG-AACATGTCAGCTAACACTCG-TGCTTGTTCAGCTACAACGGTACCTCCGAGCTCCAGCTCGAGCGCATGAGCGTCTACTTCAACGAGGCTTCCGGCAACAAGTACGTTCCTCGTGCCGTCCTCGTCGATCTCGAGCCCGGTACCATGGATGCCGTCCGCGCCGGTCCTTTCGGTCAGCTCTTCCGCCCTGACAACTTCGTCTTCGG-TCAGTCCGGTGCC---GGAAAC-------------------------------------------------------------------------------------------------------------------------------------------
>MT374705.1_Pestalotiopsis_pini_isolate_MEAN_1092_beta-tubulin_(TUB2)_gene_partial_cds
-------------------------TGTAAGTCCAACCGTCCCCCAGACCTTCCCCTCTATTTACTATAGAGACCTACCCTGGACGCGT-CCAAACTCAATGGCCCCCTGATTTCTACCCCACATCTTC-AACAAGAGAGAGAAAGCTGTGTGCGCCCGA----------GAAGAGGAAGCAGCA---GCAGATTCATC-CCAACTCGCGCCCG--TCCTCGATCTGCCATCGTG----ATTCAA--CAGGGATATCTAGCTAACCCGTCTCTTTT-CCCTGTCGATAGGTTCACCTCCAGACCGGTCAATGCGTAAGT-ACATGCCAAATCCCGCGA--TAGCGTG----CCCAAAACACCAGAGCTCACATTCACAAACAGGGTAACCAAATCGGTGCTGCCTTCTGGTACGTAGTCC-ATCTA--C-------CTCGACAC-GCCTCAAT---------------------ACGACAA--CCC-----------------------------TCCGCAACTC----G----ACAA--CGACCTTCTCAACAACTGC-TTGGTTGGAACCAAAGAAAAGAC-CTGATACTGACCGGTCTCTGATAGGCAAACCATCTCTGGCGAGCACGGTCTCGACAGCAATGGAGTGTACGTACCCTTTCCTTGGCTACTTGCTTTCCCACG-AACATCTCAGCTAATACCCG-TGATTGTTCAGCTACAACGGTACCTCTGAGCTCCAGCTCGAGCGCATGAGCGTCTACTTCAACGAGGCTTCCGGCAACAAGTACGTTCCTCGTGCCGTCCTCGTCGATCTCGAGCCCGGTACCATGGATGCCGTCCGCGCCGGTCCTTTCGGTCAGCTCTTCCGCCCTGACAACTTTGTCTTCGG-TCAGTCCGGTGCC---GGAAACAACTGG-------GCCAAGGGTCACTA----------------------------------------------------------------------------------------------------------------
>KY047663.1_UNVERIFIED:_Pestalotiopsis_photiniicola_beta-tubulin-like_gene_partial_sequence
----------------------------------------------------TCCCTCTATTTACTATAGAGACCTACCCTGGACGCGT-CCAAACTCAATGGCCCCCTGATTTCTACCCCACATCCTC------GAGAGAAAGC--TGTGTGCGCCCGA----------GAAGAGGAAGCAGCA---GCAGATTCATC-CCAACTCGCGCCCG--TCCTCGATCTGCCATCGTG----ATGCTA--CAGGGATATCTAGCTGACCCGTCTCTTTT-CCCTGTCGATAGGTTCACCTCCAGACCGGTCAATGCGTAAGT-ACATGCCAAATCCCGCGA--TAGCGTG----CCCAAAACACCAGAGCTCACATTCACGAACAGGGTAACCAAATTGGTGCTGCCTTCTGGTATGTAGCCC-ATCTA--C-------CTCGACGC-GCCTCAAT---------------------ACGACAC--CCC-----------------------------CCGGCAACTC----G----ACAA--CGACATTCTCAAC---TGC-TTGTTTGGAACCATACGAAAGAC-TTGATACTGACCGGTCTATGATAGGCAAACCATCTCTGGCGAGCACGGTCTCGACAGCAATGGAGTGTACGTACCCTTTCCCTGGCTACTCGCTTTCTCGTG-AACATGTCAGCTAACAGTTG-TGCTTGTTCAGCTACAACGGTACCTCCGAGCTCCAGCTCGAGCGCATGAGCGTCTACTTCAACGAGGCTTCCGGCAACAAGTACGTTCCTCGTGCCGTCCTCGTCGATCTCGAGCCCGGTACCATGGATGCCGTCCGCGCCGGTCCTTTCGGTCAGCTCTTCCGCCCTGACAACTTCGTC-TCGG-TCA-TCCGGCG------------------------------------------------------------------------------------------------------------------------------------------------------
>MN417507.1_Pestalotiopsis_pinicola_culture_KUMCC:19-0183_nonfunctional_beta-tubulin_gene_complete_sequence
----------------------------------------------------------------------------------------------------------------------------------------------------------------------------------------------------------------------------------------------------------------------------------------------------------------------------------------------------------------------------------------------------------------------------------------------------CTCGACGC-GCCTCAT----------------------ACGACA---CCA-----------------------------CCGGCAACTC----G----ACAA--CGACATTGTCAAC---TGC-TTGGTTGAAACCAAAAGAAAGAC-CTGATACTGACCGGTCTTTGATAGGCAAACCATCTCTGGCGAGCACGGTCTCGACAGCAATGGAGTGTACGTACCCTTTCCCTGGCTACTCGTTTTTCCACG-AACATGTCAGCTAACAGTCG-TGCTTGTTCAGCTACAACGGTACCTCCGAGCTCCAGCTCGAGCGCATGAGCGTCTACTTCAACGAGGCTTCCGGTAACAAGTACGTTCCTCGTGCCGTCCTCGTCGATCTCGAGCCCGGTACCATGGATGCCGTCCGCGCCGGTCCTTTCGGTCAGCTCTTCCGCCCTGACAACTTCGTCTTCGG--CAGTCCGGTGCC---GGAAACAACTGG-------------------------------------------------------------------------------------------------------------------------------------
>KM199422.1_Pestalotiopsis_portugalica_strain_CBS_393.48_beta-tubulin_gene_partial_cds
----------------------------------------------------------------CTATACCGACCTACCCTGGACGCGT-CCAAACTCAATGGCCCCCTGATTTCTACCCCACATCCAC------GAGAGAAAGC--TGTGTGCGCCCGA----------GAAGAGGAAGCAGCA---GCAGATTCATC-CCAACTCGCGCCCG--TTTCCGATCTGCCATCGTG----ATGCTA--CAGGGATATCTAGCTAACCCGTCTCTTTT-CCCTGTCGATAGGTTCACCTCCAGACCGGTCAATGCGTAAGT-ACACGCCAAATCCCGCGA--TAGCGTG----CCCGAAACACCAGAGCTCACATTCACAAACAGGGTAACCAAATTGGTGCTGCCTTTTGGTATGTAGCCC-ATCTA--C-------CTCGACAC-GCCTCAAT---------------------ACGACG---CCT-----------------------------CCCGCAGCTC----G----ACCA--CGACGGCCTCAAC---TAT-TTGGTTGGAACCAAACAAAAGAC-TTGATACTGACCGGTCTCTGATAGGCAAACCATCTCTGGCGAGCACGGTCTCGACAGCAATGGAGTGTACGTACCCTTGCCTTCTCCATTTGCCTTCCCACG-AACATGTTAGCTAACACCCG-TGCTTGCTCAGCTACAACGGTACCTCCGAGCTCCAGCTCGAGCGCATGAGCGTCTACTTCAACGAGGCTTCCGGCAACAAGTACGTTCCTCGTGCCGTCCTCGTCGATCTCGAGCCCGGTACCATGGATGCCGTCCGCGCCGGTCCTTTCGGTCAGCTCTTCCGCCCTGACAACTTCGTCTTCGG-TCAGTCCGGTGCC---GGAAACAACTGG-------GCCAAGGGTCACTA----------------------------------------------------------------------------------------------------------------
>OR863906.1_Pestalotiopsis_sp._strain_SAUCC3677-1_beta-tubulin_(tub2)_gene_partial_cds
------------------------------------GCGTCCCCCAGACCTTCCCCTCTATTTACTATACAGACCTACCCTGGACGCGT-CCAAACTCAATGGCCCCCTGATTTCTACCCCACATCTTC----TCGAGAGAAAGC--TGTGTGCGCCCGA----------GAAGAGGGAGCAGCA---GCAGATTCATC-CCAACTCGCGCTCG--TTTTCGATCTGCCATCGTG----ATGCTA--CAGGGATATCTAGCTAACCCGTCTCTTTT-CCCTGTCGATAGGTTCACCTCCAGACCGGTCAATGCGTAAGT-ACATGCCAAATCCCGCGA--TAGCGTG----CCCAAAACACCAGAGCTCACATTCACAAACAGGGTAACCAAATTGGTGCTGCCTTTTGGTACGTAGCCC-ATCTA--C-------CTCGACAC-GCCTCAGC---------------------ATGACG---CCT-----------------------------CCCACAACTC----G----ACGA--CGACTTTTTCAAC---TAC-TTGGTTGGAACCAAACGAAAGAC-TTGATACTGACCGGTCTCTGATAGGCAAACCATCTCTGGCGAGCACGGTCTCGACAGCAATGGAGTGTACGTACCCTTTCCTTGGCTACTTGTTTTCCCACG-GACATGTCAGCTAACACTCG-TGTTTGCTCAGCTACAACGGTACCTCCGAGCTCCAGCTCGAGCGCATGAGCGTCTACTTCAACGAGGCTTCCGGTAACAAGTACGTTCCTCGTGCCGTCCTCGTCGATCTCGAGCCGGGTACCATGGATGCCGTCCGCGCCGGTCCTTTCGGTCAGCTCTTCCGCCCTGACAACTTCGTCTTCGG-TCAGTCCGG--------------------------------------------------------------------------------------------------------------------------------------------------------
>OR863907.1_Pestalotiopsis_sp._strain_SAUCC3677-2_tub2_(tub2)_gene_partial_cds
------------------------------------GCGTCCCCCAGACCTTCCCCTCTATTTACTATACAGACCTACCCTGGACGCGT-CCAAACTCAATGGCCCCCTGATTTCTACCCCACATCTTC----TCGAGAGAAAGC--TGTGTGCGCCCGA----------GAAGAGGGAGCAGCA---GCAGATTCATC-CCAACTCGCGCTCG--TTTTCGATCTGCCATCGTG----ATGCTA--CAGGGATATCTAGCTAACCCGTCTCTTTT-CCCTGTCGATAGGTTCACCTCCAGACCGGTCAATGCGTAAGT-ACATGCCAAATCCCGCGA--TAGCGTG----CCCAAAACACCAGAGCTCACATTCACAAACAGGGTAACCAAATTGGTGCTGCCTTTTGGTACGTAGCCC-ATCTA--C-------CTCGACAC-GCCTCAGC---------------------ATGACG---CCT-----------------------------CCCACAACTC----G----ACGA--CGACTTTTTCAAC---TAC-TTGGTTGGAACCAAACGAAAGAC-TTGATACTGACCGGTCTCTGATAGGCAAACCATCTCTGGCGAGCACGGTCTCGACAGCAATGGAGTGTACGTACCCTTTCCTTGGCTACTTGTTTTCCCACG-GACATGTCAGCTAACACTCG-TGTTTGCTCAGCTACAACGGTACCTCCGAGCTCCAGCTCGAGCGCATGAGCGTCTACTTCAACGAGGCTTCCGGTAACAAGTACGTTCCTCGTGCCGTCCTCGTCGATCTCGAGCCGGGTACCATGGATGCCGTCCGCGCCGGTCCTTTCGGTCAGCTCTTCCGCCCTGACAACTTCGTCTTCGG-TCAGTCCGG--------------------------------------------------------------------------------------------------------------------------------------------------------
>MK764349.1_Pestalotiopsis_rhizophorae_isolate_MFLUCC_17-0416_beta-tubulin_gene_partial_cds
--------------------------------CCAACGGTCCCCCTGGCCTTCCCCTCTATTTACTATACCGACCTACCCTGGACGCGT-CCAAACTCAATGGCCCCCTGATTTCTACCCCACATCCTC------GAGAGAAAGC--TGTGTGCGCCCGA----------GAAGAGGAAGAAGCAGCAGCAGATTCATC-CCAACTCGCGCCCG--TCCTCGATCTGCCATCGTG----ATGCAA--CAGGGATATCTAGCTAACCCGTCTCTTTT-CCCTGTCGATAGGTTCACCTCCAGACCGGTCAATGCGTAAGT-ACATGCCAAATCCCGCGA--TAGCGTG----CCCAAAACACCAGAGCTCACATTCACGAACAGGGTAACCAAATTGGTGCTGCCTTCTGGTATGTAGCCC-ATCTA--C-------CCCGACGC-GTCTCAAT---------------------ACGACA---CCC-----------------------------CCGGCAACTC----G----ACAA--CGACGTTCTCAAC---TGC-TTGGTTGAAACCAAATGAAAGAC-TTGATACTGACCGGTCTCTGATAGGCAAACCATCTCTGGCGAGCACGGTCTCGACAGCAATGGAGTGTACGTACCCTTTCCCTGGCTACTCGCTTTCTCGTG-AACATGTCAGCTAACACTCG-TGCTTGTTCAGCTACAACGGTACCTCCGAGCTCCAGCTCGAGCGCATGAGCGTCTACTTCAACGAGGCTTCCGGCAACAAGTACGTTCCTCGTGCCGTCCTCGTCGATCTCGAGCCCGGTACCATGGATGCCGTCCGCGCCGGTCCTTTCGGTCAGCTCTTCCGCCCTGACAACTTCGTCTTCGG-TCAGTCCGGTGCC---GGAAGCAACTGG-------------------------------------------------------------------------------------------------------------------------------------
>KF412642.1_UNVERIFIED:_Pestalotiopsis_sp._HGUP4230_genomic_sequence
------------------------------------------------------------------------------------------------------------------------------------------------------------------------------------------------------------------------------------------------------------------------------------------------------------------------------------------------------------------------------------------------------------------------GGGGGGTAGGC--ATCTA--C-------CTCGACGC-GCCTC-AT---------------------ACGACA---CCC-----------------------------CCGGCAACTC----G----ACCA--CGATAATCTCAAC---TGC-TTGGTTGGAACCATACGAAAGAC-TCGATACTGACCGGTCTATGATAGGCAAACCATCTCTGGCGAGCACGGTCTCGACAGCAATGGAGTGTACGTACCCTTTCCCTGGCTGTTCGCTTTCTCGTG-AACATGTCAGCTAACAGTCG-TGCTTGTTCAGCTACAACGGTACCTCCGAGCTCCAGCTCGAGCGCATGAGCGTCTACTTCAACGAGGCTTCCGGCAACAAGTACGTTCCTCGTGCCGTCCTCGTCGATCTCGAGCCCGGTACCATGGATGCCGTCCGCGCCGGTCCTTTCGGTCAGCTCTTCCGCCCTGACAACTTCGTCTTCGG-TCAGTCCGGTGCC---GGAAACAACTGG-------GCCAAGGGTCACTAACTT------------------------------------------------------------------------------------------------------------
>KC537818.1_Pestalotiopsis_rhododendri_strain_OP086_beta-tubulin_gene_partial_sequence
----------------------------------------------------------------------------------------------------------------------------------------------------------------------------------------------------------------------------------------------------------------------------------------------------------------------------------------------------------------------------------------------------------CGGTGCTGCTTTCTGGTACGTAGCCATATCTA--C-------CTCGACAC-GCCTCGAT---------------------ACGACAA--CCC-----------------------------TCCGCAACTC----G----ACAA--CGACCTTCTCAACAACTGC-TTGGTTGGAACCAAAGAAAAGAC-CTGATACTGACCGGTCTCTGATAGGCAAACCATCTCTGGCGAGCACGGTCTCGACAGCAATGGAGTGTACGTACCCTTTCCTTGGCTACTTGCTTTCCCACG-AACATCTCAGCTAATACCCG-TGATTGTTCAGCTACAACGGTACCTCTGAGCTCCAGCTCGAGCGCATGAGCGTCTACTTCAACGAGGCTTCCGGCAACAAGTACGTTCCTCGTGCCGTCCTCGTCGATCTCGAGCCCGGTACCATGGATGCCGTCCGCGCCGGTCCTTTCGGTCAGCTCTTCCGCCCTGACAACTTTGTCTTCGG-TCAGTCCGGTGCC---GGAAACAACTGG-------GCCAAGGGTC--------------------------------------------------------------------------------------------------------------------
>JX399036.1_Pestalotiopsis_rosea_strain_MFLUCC12-0258_beta-tubulin_gene_partial_sequence
----------------------------------------------------------------------------------------------------------------------------------------------------------------------------------------------------------------------------------------------------------------------------------------------------------------------------------------------------------------------------------------------------------CGGTGCTGCTTTCTGGTATGTAGCCC-ATCTA--C-------CTCGACGC-GCCTCAAT---------------------ACGACA---CCA-----------------------------CCGGCAACTC----G----ACAA--CGACATTCTCAAC---TGC-TTGGTTGAAACCAAAAGAAAGAC-CTGATACTGACCGGTCTTTGATAGGCAAACCATCTCTGGCGAGCACGGTCTCGACAGCAATGGAGTGTACGTACCCTTTCCCTGGCTACTCGTTTTTCCACG-AACATGTCAGCTAACAGTCG-TGCTTGTTCAGCTACAACGGTACCTCCGAGCTCCAGCTCGAGCGCATGAGCGTCTACTTCAACGAGGCTTCCGGTAACAAGTACGTTCCTCGTGCCGTCCTCGTCGATCTCGAGCCCGGTACCATGGATGCCGTCCGCGCCGGTCCTTTCGGTCAGCTCTTCCGCCCTGACAACTTCGTCTTCGG-CCAGTCCGGTGCC---GGAAACAACTGG-------GCCAAGGGTC--------------------------------------------------------------------------------------------------------------------
>OP185520.1_UNVERIFIED:_Pestalotiopsis_sp._RG-2022e_beta-tubulin-like_gene_partial_sequence
-----------------------------------------------------------------------------------------------------------------------------------------------------------------------------------------------------------------------------------------------------------------------------------------------------------------------------------------------------------------------------------------------------------------------------------------------------TCGACAC-GCCTCAAT---------------------ACGACAA--CCC-----------------------------CCCGCAACTC----G----ACAA--CGACGTTCTCAACAAGTGC-TTGGTTGGAAACAAGGGAAAGAC-TTGATACTGACCGGTCCCTGATAGGCAAACCATCTCTGGCGAACACGGTCTCGACAGCAATGGAGTGTACGTACCCTTTCCTTAGCTACTTGCTTTCCCACG-AACATCTTAGCTAACACTCG-TGGTTGTTCAGCTACAACGGTACCTCCGAGCTCCAGCTCGAGCGCATGAGCGTCTACTTCAACGAGGCTTCCGGCAACAAGTACGTTCCTCGTGCCGTCCTCGTCGATCTCGAGCCCGGTACCATGGATGCCGTCCGCGCCGGTCCTTTCGGTCAGCTCTTCCGCCCTGACAACTTCGTCTTCGG-TCAGTCCGGTGCC---GGAAACAACTGG-------GCCAAGGGTCAC------------------------------------------------------------------------------------------------------------------
>ON221561.1_Pestalotiopsis_sabal_strain_ZHKUCC_22_0035_beta-tubulin_(tub)_gene_partial_cds
TTTAAAACACACCGGGGGGGAGAAGATAAGTCCAACGGTCCCCCCAGGCCTTCCCCTCTATTTACTATACCGACCTACCCTGGACGCGT-CCAAACTCAATGGCCCCCTGATTTCTACCCCACATCCTC------GAGAGAAAGC--TGTGTGCGCCCGA----------GAAGAGGAAGAAGCAGCAGCAGATTCATC-CCAACTCGCGCCCG--TCCTCGATCTGCCATCGTG----ATGCAA--CAGGGATATCTAGCTAACCCGTCTCTTTT-CCCTGTCGATAGGTTCACCTCCAGACCGGTCAATGCGTAAGT-ACATGCCAAATCCCGCGA--TAGCGTG----CCCAAAACACCAGAGCTCACATTCACGAACAGGGTAACCAAATTGGTGCTGCCTTCTGGTATGTAGCCC-ATCTA--C-------CCCGACGC-GTCTCAAT---------------------ACGACA---CCC-----------------------------CCGGCAACTC----G----ACAA--CGACGTTCTCAAC---TGC-TTGGTTGAAACCAAATGAAAGAC-TTGATACTGACCGGTCTCTGATAGGCAAACCATCTCTGGCGAGCACGGTCTCGACAGCAATGGAGTGTACGTACCCTTTCCCTGGCTACTCGCTTTCTCGTG-AACATGTCAGCTAACACTCG-TGCTTGTTCAGCTACAACGGTACCTCCGAGCTCCAGCTCGAGCGCATGAGCGTCTACTTCAACGAGGCTTCCGGCAACAAGTACGTTCCTCGTGCCGTCCTCGTCGATCTCGAGCCCGGTACCATGGATGCCGTCCGCGCCGGTCCTTTCGGTCAGCTCTTCCGCCCTGACAACTTCGTCTTCGG-TCAGTCCGGTGCC---GGAAACAACTGG-------------------------------------------------------------------------------------------------------------------------------------
>KM199393.1_Pestalotiopsis_scoparia_strain_CBS_176.25_beta-tubulin_gene_partial_cds
-----------------------------AGTCCAACGGTCCCCCAGACCTTCCCCTCTATTTACTATAGAGACCTACCCTGGACGCGT-CCAAACTCAATGG-CCCCTGATTTCTACCCCACATCCTC----GAGAGAGAGAAAGCTGTGTGCGCCCGA----------GAAGAGGAAGCAGCA---GCAGGTTCATC-CCAACTCGCGCCCG--TCCTCGATCTGCTATCGTG----ATTCAA--CAGGGATATCTAGCTAACCCGTCTCTTTT-CCCTGTCGATAGGTTCACCTCCAGACCGGTCAATGCGTAAGT-ACATGCCAAATCCCGCGA--TAGCGTG----CCCAAAACACCAGAGCTCACATTCACCAACAGGGTAACCAAATTGGTGCTGCCTTTTGGTATGTAGCCC-ATCTA--C-------CTCGACAC-GCCTCAAT---------------------ACGACAA--CCC-----------------------------CCCGCAACTC----G----ACAA--CGACGTTCTCAACAAGTGC-TTGGTTGGAAACAAGGGAAAGAC-TTGACACTGACCGGTCCCTGATAGGCAAACCATCTCTGGCGAGCACGGTCTCGACAGCAATGGAGTGTACGTACCCTTTCCTTGGCTACTTGCTTTCCCACG-AACATCTCAGCTAACACTCG-TGGTTTTTCAGCTACAACGGTACCTCCGAGCTCCAGCTCGAGCGCATGAGCGTCTACTTCAACGAGGCTTCCGGCAACAAGTACGTTCCTCGTGCCGTCCTCGTCGATCTCGAGCCCGGTACCATGGATGCCGTCCGCGCCGGTCCTTTCGGTCAGCTCTTCCGCCCTGACAACTTCGTCTTCGG-TCAGTCCGGTGCC---GGAAACAACTGG-------GCCAAG------------------------------------------------------------------------------------------------------------------------
>ON005055.1_Pestalotiopsis_sp._strain_CFCC_57356_beta-tubulin_(tub2)_gene_partial_cds
-----------------------------------------------------------------------------------------------------------------------------------------------------------------------------------------------------------------------------------------------------------------------------------------------------------------------------------------------------------------------------------------------------------GGTGCTGCCTTCTGGTATGTAGCCC-ATCTA--C-------CTCGACGC-GCCTCAAT---------------------ACGACAC--CCC-----------------------------CCGGCAACTC----G----ACAA--CGACATTCTCAAC---TGC-TTGTTTGGAACCATACGAAAGAC-TTGATACTGACCGGTCTATGATAGGCAAACCATCTCTGGCGAGCACGGTCTCGACAGCAATGGAGTGTACGTACCCTTTCCCTGGCTACTCGCTTTCTCGTG-AACATGTCAGCTAACAGTTG-TGCTTGTTCAGCTACAACGGTACCTCCGAGCTCCAGCTCGAGCGCATGAGCGTCTACTTCAACGAGGCTTCCGGCAACAAGTACGTTCCTCGTGCCGTCCTCGTCGATCTCGAGCCCGGTACCATGGATGCCGTCCGCGCCGGTCCTTTCGGTCAGCTCTTCCGCCCTGACAACTTCGTCTTCGG-TCAGTCCGGTGCC---GGAAACAACTGG-------------------------------------------------------------------------------------------------------------------------------------
>ON005054.1_Pestalotiopsis_sp._strain_CFCC_54958_beta-tubulin_(tub2)_gene_partial_cds
-----------------------------------------------------------------------------------------------------------------------------------------------------------------------------------------------------------------------------------------------------------------------------------------------------------------------------------------------------------------------------------------------------------GGTGCTGCCTTCTGGTATGTAGCCC-ATCTA--C-------CTCGACGC-GCCTCAAT---------------------ACGACAC--CCC-----------------------------CCGGCAACTC----G----ACAA--CGACATTCTCAAC---TGC-TTGTTTGGAACCATACGAAAGAC-TTGATACTGACCGGTCTATGATAGGCAAACCATCTCTGGCGAGCACGGTCTCGACAGCAATGGAGTGTACGTACCCTTTCCCTGGCTACTCGCTTTCTCGTG-AACATGTCAGCTAACAGTTG-TGCTTGTTCAGCTACAACGGTACCTCCGAGCTCCAGCTCGAGCGCATGAGCGTCTACTTCAACGAGGCTTCCGGCAACAAGTACGTTCCTCGTGCCGTCCTCGTCGATCTCGAGCCCGGTACCATGGATGCCGTCCGCGCCGGTCCTTTCGGTCAGCTCTTCCGCCCTGACAACTTCGTCTTCGG-TCAGTCCGGTGCC---GGAAACAACTGG-------------------------------------------------------------------------------------------------------------------------------------
>KJ503814.1_UNVERIFIED:_Pestalotiopsis_sp._YS-2014b_strain_MFLUCC12-0314_beta-tubulin-like_gene_partial_sequence
---------------------------------------------------------------------------------------------------------------------------------------------------------------------------------------------------------------------------------------------------------------------------------------------------------------------------------------------------------------------------------------------------------------------------GAGGGGAGC-ATC-A--C-------CTCGACAC-GCCTC-AT---------------------ACGACA---CCC-----------------------------TCCGCAACTC----G----ACGA--CGACATTCTCGGC---TAC-TTGGTTGAAACCAAACGAAAAAC-TTGATACTGACCGGTCTCTGTTAGGCAAACCATCTCTGGCGAGCACGGTCTCGACAGCAATGGAGTGTACGTACCATTTACTTGGCTCCTTGCTTTCCCACG-AACACGTTAGCTAACACTCG-TGCTTGCTCAGCTACAACGGCACCTCCGAGCTCCAGCTCGAGCGCATGAGCGTCTACTTCAACGAGGCTTCCGGCAACAAGTACGTTCCTCGTGCCGTCCTCGTCGATCTCGAGCCCGGTACCATGGACGCCGTCCGCGCCGGTCCTTTCGGCCAGCTCTTCCGCCCTGACAACTTCGTCTTCGG-TCAGTCCGGTGCC---GGAAACAACTGG-------GCCAAGGGTCACTACACTGAGGGTA-----------------------------------------------------------------------------------------------------
>KX146807.1_Pestalotiopsis_sp._strain_SC3A21_beta-tubulin_gene_partial_cds
-----------------------------------------------------------------------------------------------------------------------------------------------------------------------------------------------------------------------------------------------------------------------------------------------------------------------------------------------------------------------------------------------------------GGTGCTGCCTTCTGGTATGTAGCCC-ATCTA--C-------CTCGACAC-GCCTCAAT---------------------ACGACA---CCC-----------------------------TCCGCAACTC----G----ACGA--CGACATTCTCGGC---TTC-TTGGTTGGAACCGAACCAAAGAC-TTGATACTGACCGGTCTCTGATAGGCAAACCATCTCTGGCGAGCACGGTCTCGACAGCAATGGAGTGTACGTACCGTTTCCTTGCCTACTTGCTTTCCCACG-AACATGTTAGCTAACACTCG-TGCTTGCTCAGCTACAACGGCACCTCCGAGCTCCAGCTCGAGCGCATGAGCGTCTACTTCAACGAGGCTTCCGGCAACAAGTACGTTCCTCGTGCCGTCCTCGTCGATCTCGAGCCCGGTACCATGGACGCCGTCCGCGCCGGTCCTTTCGGCCAGCTCTTCCGCCCTGACAACTTCGTCTTCGG-TCAGTCCGGTGCC---GGAAA--------------------------------------------------------------------------------------------------------------------------------------------
>ON005062.1_Pestalotiopsis_sp._strain_CFCC_57363_beta-tubulin_(tub2)_gene_partial_cds
-----------------------------------------------------------------------------------------------------------------------------------------------------------------------------------------------------------------------------------------------------------------------------------------------------------------------------------------------------------------------------------------------------------GGTGCTGCCTTCTGGTATGTAGCCC-ATCTA--C-------CTCGGCAC-GCCTCAAT---------------------ACGACA---CCC-----------------------------TCCGCAACTC----G----ACGA--CGACATTCTCGGC---TAC-TTGGTTGGAACCGAACGAAAGAT-TTGATACTGACCGGTCTCTGATAGGCAAACCATCTCTGGCGAGCACGGTCTCGACAGCAATGGAGTGTACGTACCATTTCCTTGCCTACTTGCTTTCCCACG-AACATGTTAGCTAACACTCG-TGCTTGCTCAGCTACAACGGCACCTCCGAGCTCCAGCTCGAGCGCATGAGCGTCTACTTCAACGAGGCGTCCGGCAACAAGTACGTTCCTCGTGCCGTCCTCGTCGATCTCGAGCCCGGTACCATGGACGCCGTCCGCGCCGGTCCTTTCGGCCAGCTCTTCCGCCCTGACAACTTCGTCTTCGG-TCAGTCCGGTGCC---GGAAACAACTGG-------GCCAA-------------------------------------------------------------------------------------------------------------------------
>ON005060.1_Pestalotiopsis_sp._strain_CFCC_55296_beta-tubulin_(tub2)_gene_partial_cds
-----------------------------------------------------------------------------------------------------------------------------------------------------------------------------------------------------------------------------------------------------------------------------------------------------------------------------------------------------------------------------------------------------------GGTGCTGCCTTCTGGTATGTAGCCC-ATCTA--C-------CTCGGCAC-GCCTCAAT---------------------ACGACA---CCC-----------------------------TCCGCAACTC----G----ACGA--CGACATTCTCGGC---TAC-TTGGTTGGAACCGAACGAAAGAT-TTGATACTGACCGGTCTCTGATAGGCAAACCATCTCTGGCGAGCACGGTCTCGACAGCAATGGAGTGTACGTACCATTTCCTTGCCTACTTGCTTTCCCACG-AACATGTTAGCTAACACTCG-TGCTTGCTCAGCTACAACGGCACCTCCGAGCTCCAGCTCGAGCGCATGAGCGTCTACTTCAACGAGGCGTCCGGCAACAAGTACGTTCCTCGTGCCGTCCTCGTCGATCTCGAGCCCGGTACCATGGACGCCGTCCGCGCCGGTCCTTTCGGCCAGCTCTTCCGCCCTGACAACTTCGTCTTCGG-TCAGTCCGGTGCC---GGAAACAACTG--------------------------------------------------------------------------------------------------------------------------------------
>ON005061.1_Pestalotiopsis_sp._strain_CFCC_54915_beta-tubulin_(tub2)_gene_partial_cds
-----------------------------------------------------------------------------------------------------------------------------------------------------------------------------------------------------------------------------------------------------------------------------------------------------------------------------------------------------------------------------------------------------------GGTGCTGCCTTCTGGTATGTAGCCC-ATCTA--C-------CTCGGCAC-GCCTCAAT---------------------ACGACA---CCC-----------------------------TCCGCAACTC----G----ACGA--CGACATTCTCGGC---TAC-TTGGTTGGAACCGAACGAAAGAT-TTGATACTGACCGGTCTCTGATAGGCAAACCATCTCTGGCGAGCACGGTCTCGACAGCAATGGAGTGTACGTACCATTTCCTTGCCTACTTGCTTTCCCACG-AACATGTTAGCTAACACTCG-TGCTTGCTCAGCTACAACGGCACCTCCGAGCTCCAGCTCGAGCGCATGAGCGTCTACTTCAACGAGGCGTCCGGCAACAAGTACGTTCCTCGTGCCGTCCTCGTCGATCTCGAGCCCGGTACCATGGACGCCGTCCGCGCCGGTCCTTTCGGCCAGCTCTTCCGCCCTGACAACTTCGTCTTCGG-TCAGTCCGGTGCC---GGAAACAACTGG-------GCCAA-------------------------------------------------------------------------------------------------------------------------
>OP762673.1_Pestalotiopsis_sp._NGL-2022b_isolate_M26_beta-tubulin_gene_partial_cds
----------------------------------AACGGTCCCCCAGGCCTTCCCCTCTATTTACTATACCGACCTACCCTGGACGCGT-CCAAACTCAATGGCCCCCTGATTTCTACCCCACATCCTC------GAGAGAAAGC--TGTGTGCGCCCGA----------GAAGAGGAAGAAGCAGCAGCAGATTCATC-CCAACTCGCGCCCG--TCCTCGATCTGCCATCGTG----ATGCAA--CAGGGATATCTAGCTAACCTGTCTCTTTT-CCCTGTCGATAGGTTCACCTCCAGACCGGTCAATGCGTAAGT-ACATGCCAAATCCCGCGA--TAGCGTG----CCCAAAACACCAGAGCTCACATTCACGAATAGGGTAACCAAATTGGTGCTGCCTTCTGGTATGTAGCCC-ATCTA--C-------CCCGACGC-GTCTCAAT---------------------ACGACA---CCC-----------------------------CCGGCAACTC----G----ACAA--CGACGTTCTCAAC---TGC-TTGGTTGAAACCAAATGAAAGAC-TTGATACTGATCGGTCTCTGATAGGCAAACCATCTCTGGCGAGCACGGTCTCGACAGCAATGGAGTGTACGTACCCTTTCCCTGGCTACTCGCTTTCTCGTG-AACATGTCAGCTAACACTCG-TGCTTGTTCAGCTACAACGGTACCTCCGAGCTCCAGCTCGAGCGCATGAGCGTCTACTTCAACGAGGCTTCCGGCAACAAGTACGTTCCTCGTGCCGTCCTCGTCGATCTCGAGCCCGGTACCATGGATGCCGTCCGCGCCGGTCCTTTCGGTCAGCTCTTCCGCCCTGACAACTTCGTCTTCGG-TCAGTCCGGTGCC---GGAAACAACTGG-------GCCAAGGGTC--------------------------------------------------------------------------------------------------------------------
>ON086816.1_Pestalotiopsis_sp._strain_CFCC_57394_beta-tubulin_(tub2)_gene_partial_cds
-----------------------------------------------------------------------------------------------------------------------------------------------------------------------------------------------------------------------------------------------------------------------------------------------------------------------------------------------------------------------------------------------------------GGTGCTGCTTTCTGGTATGTAGCCC-ATCTA--C-------CTCGACGC-GTCTCGAT---------------------ACGACA---CCC-----------------------------CCGGCAACTT----G----ACAA--CGACATTCTCAAC---TGC-TTGGTTGAAACCATACGAAAGAC-TTGATACTGACCGGTCTATGATAGGCAAACCATTTCTGGCGAGCACGGTCTCGACAGCAATGGAGTGTACGTACCCTTTCCTTGGCTACTTGCTTTCTCGTG-AACATGTCAGCTAACACTCG-TGCTTGCTCAGCTACAACGGTACCTCCGAGCTCCAGCTCGAGCGCATGAGCGTCTACTTCAACGAGGCTTCCGGCAACAAGTACGTTCCTCGTGCCGTCCTCGTCGATCTCGAGCCCGGTACCATGGATGCCGTCCGCGCCGGTCCTTTCGGTCAGCTCTTCCGCCCTGACAACTTCGTCTTCGG-TCAGTCCGGTGCC---GGAAACAACTGG-------GCCAA-------------------------------------------------------------------------------------------------------------------------
>OQ718798.1_Pestalotiopsis_sp._strain_SAUCC231201_beta-tubulin_2_(tub2)_gene_partial_cds
-----------------------------------ACGCTCCCCCAGACCTTCCCCTCTATTTACTATACCGACCTACCCTGGACGCGTCCCAAACTCAATGGCCCCCTGATTTCTACCCCACATCCTC------GCGAGAAAGC--TGTGTGCGCCCGA----------GAAGAGGAAGCAGCA---GCAGATTCATC-CCAACTCGCGCCCG--TTTTCGATCTGCCATCGTG----ATGCTA--CAGGGATATCTAGCTAACCCTTCTCTTTT-CCCTGTCGATAGGTTCACCTCCAGACCGGTCAATGCGTAAGT-ACATGCCAAATCCCGCGA--TAGCGTG----CCCAAAACACCAAAGCTCACATTCACGAACAGGGTAACCAAATTGGTGCTGCCTTCTGGTATGTAGTCC-ATCTA--C-------CTCGACAC-GCCTCAAT---------------------ACGACA---CCC-----------------------------TCCGCAACTC----G----ACGA--CGGCATTCTCGGC---TAC-TTGGTTGGAACCAAACGAAAGAC-TTGATACTGACCGGTCTCTGATAGGCAAACCATCTCTGGCGAGCACGGTCTCGACAGCAATGGAGTGTACGTACCGTTTCCTTGGCTACTTGCTTTCCCACG-AACATGTTAGCTAACACTCG-TGCTTGCTCAGCTACAACGGCACCTCCGAGCTCCAGCTCGAGCGCATGAGCGTCTACTTCAACGAGGCTTCCGGCAACAAGTACGTTCCTCGTGCTGTCCTCGTCGATCTCGAGCCCGGTACCATGGACGCCGTCCGCGCCGGTCCTTTCGGCCAGCTCTTCCGCCCTGACAACTTCGTCTTCGG-TCAGTCCGGTGCC---GGAAA--------------------------------------------------------------------------------------------------------------------------------------------
>MH554845.1_Pestalotiopsis_spathuliappendiculata_strain_CBS_144035_beta-tubulin_(tub2)_gene_partial_cds
----------------------------------------------------------------------------------------------------------------TCCTACCCCACCTCCTT--------GGGAAAGC--TGTGTGCGCCCAA----------GAAGAGGAAGCACCG---GCAGATTCATTGCCAACTCGCGCCCA--TCGTCGATCTGCTATCGTG----TTACGA--CAAGGCTATCTTGCTAACCTGTCTCTTTT-CCCTGTCGATAGGTTCACCTCCAGACCGGTCAATGCGTAAGT-ACATGCCAAATCCCGCGA--TAGCGTG----CCCAAAACACCAGAGCTCACATTCACGAACAGGGTAACCAAATTGGTGCTGCCTTCTGGTATGTAGCCC-ATCTA--C-------CTCGACAC-GCCTCGAT---------------------------------------------------------------------------------ACGA--CGACGGTCCCAAC---TAC-TTGGTCGGAACCAAACCAAAGAC-TTGACACTGACCAGTCTTCGATAGGCAAACCATCTCTGGCGAGCACGGTCTCGACAGCAATGGAGTGTACGTACCCTTTCCTTGGCTCCCTGCTTTCCCGTG-AACGTCTAGGCTAACACTCG-CGGCTGTTCAGCTACAACGGTACCTCCGAGCTCCAGCTCGAGCGCATGAGCGTCTACTTCAACGAGGCTTCCGGCAACAAGTACGTTCCTCGTGCCGTCCTCGTCGATCTCGAGCCCGGTACCATGGATGCCGTCCGCGCCGGTCCTTTCGGTCAGCTCTTCCGCCCTGACAACTTCGTCTTCGG-TCAATCCGGTGC-----------------------------------------------------------------------------------------------------------------------------------------------------
>KM199423.1_Pestalotiopsis_spathulata_strain_CBS_356.86_beta-tubulin_gene_partial_cds
--------------------GAGATTGTAAGTCCAATGGTCCCCCAGACCTTCCCCTCTATTTACCATACAGACCTACCCTGGACGCGT-CCAAACTCAATGGCCCCCTGATTTCTACCCCACATCCTC------TCGAGAAGGC--AGTGTGCGCCCAA----------GAAGAGGAAGCGGCG---CCAGATTCATC-CCAACTCGCGCCAA--TCCTCAATCTGCTATCGTG----ATGCAA--CAGGGATATCCAGCTAACC-GTATCTTTTTCCCTGTCGATAGGTTCACCTCCAGACCGGTCAATGCGTAAGT-ACAAGCCAAATCCCGCGA--TAGCGTG----CCCGAAACACCAGAGCTCACATTCACGAACAGGGTAACCAAATTGGTGCTGCCTTCTGGTATGTAGCCT-ATCTA--C-------CTCGACAC-GCCTCAAT---------------------ACGACG---CCC-----------------------------CCCGCAACTC----G----ACGC--CGACGTTCTCAAC---TAC-TTGGTTGGATCCAAACGGAAGAC-TTGATACTGACCG---TCTCATAGGCAAACCATCTCTGGCGAGCACGGTCTCGACAGCAATGGAGTGTACGTGCCCTTTCCTTGGCTACTTGCTTTCCCACG-AACATACTAGCTAACCCTCG-TGGTTGTTCAGCTACAACGGTACCTCCGAGCTCCAGCTCGAGCGCATGAGCGTCTACTTCAACGAGGCTTCTGGCAACAAGTACGTTCCTCGTGCCGTCCTTGTCGATCTCGAGCCCGGAACCATGGATGCCGTCCGCGCCGGTCCTTTCGGTCAGCTCTTCCGCCCTGACAACTTCGTCTTCGG-CCAGTCCGGTGCC---GGAAACAACTGG-------------------------------------------------------------------------------------------------------------------------------------
>OP185521.1_UNVERIFIED:_Pestalotiopsis_sp._RG-2022c_beta-tubulin-like_gene_partial_sequence
------------------------------------------------------------------------------------------------------------------------------------------------------------------------------------------------------------------------------------------------------------------------------------------------------------------------------------------------------------------------------------------------------------------------------------ACTCTA----------CTCGACGC-GCCCTCAT---------------------ACGACA---CCA-----------------------------CCGGCAACTC----G----ACAA--CGACATTGTCAAC---TGC-TTGGTTGAAACCAAAAGAAAGAC-CTGATACTGACCGGTCTTTGATAGGCAAACCATCTCTGGCGAGCACGGTCTCGACAGCAATGGAGTGTACGTACCCTTTCCCTGGCTACTCGTTTTTCCACG-AACATGTCAGCTAACAGTCG-TGCTTGTTCAGCTACAACGGTACCTCCGAGCTCCAGCTCGAGCGCATGAGCGTCTACTTCAACGAGGCTTCCGGTAACAAGTACGTTCCTCGTGCCGTCCTCGTCGATCTCGAGCCCGGTACCATGGATGCCGTCCGCGCCGGTCCTTTCGGTCAGCTCTTCCGCCCTGACAACTTCGTCTTCGG-CCAGTCCGGTGCC---GGAAACAACTGG-------GCCAAGGGTCACTACCCTGAGGGTAAAT--------------------------------------------------------------------------------------------------
>OQ714333.1_Pestalotiopsis_sp._1_YW-2023_beta-tubulin_gene_partial_cds
---------------------------------------------------------------------------------------------------------------------------------------------------------------------------------------------------------------------------------------------------------------------------------------------------------------------------------------------------------------------------------------------------------------------------------------------------------------------------------------------------------------------------------------------------------A--CGACGTTCTCAACAAGTGC-TTGGTTGGAAACAAGGGAAAGAC-TTGATACTGACCGGTCCCTGATAGGCAAACCATCTCTGGCGAGCACGGTCTCGACAGCAATGGAGTGTACGTACCCTTTCCTTGGCTACTTGCTTTCCCACG-AACATCTCAGCTAACACTCG-TGGTTTTTCAGCTACAACGGTACCTCCGAGCTCCAGCTCGAGCGCATGAGCGTCTACTTCAACGAGGCTTCCGGCAACAAGTACGTTCCTCGTGCCGTCCTCGTCGATCTCGAGCCCGGTACCATGGATGCCGTCCGCGCCGGTCCTTTCGGTCAGCTCTTCCGCCCTGACAACTTCGTCTTCGG-TCAGTCCGGTGCC---GGAAACA------------------------------------------------------------------------------------------------------------------------------------------
>KM199402.1_Pestalotiopsis_telopeae_strain_CBS_113606_beta-tubulin_gene_partial_cds
------------------------------TCCAACCGGTCCCCCAGGCCTTCCCCTCTATTTACTATAGAGACCTACCCTGGACGCGT-CCAAACTCAATGGCCCCCTGATTTCTACCCCACATCCTC------GAGAGAAAGC--TGTGTGCGCCCAA----------GAAGAGGAAGCAGCA---GCAGACTCATC-CCAACTCGCGCCCG--TCCTCGATCTGCCATCGTG----ATGCAA--CAGGGATATCTAGCTAACCCGTCTCTTTT-CCCTGTCGATAGGTTCACCTCCAGACCGGTCAATGCGTAAGT-ACACGCCAAATCCCGCGA--TAGCGTG----CCCAAAACACCAGAGCTCACATTCACGAACAGGGTAACCAAATTGGTGCTGCCTTCTGGTATGTAGCCC-ATCTA--C-------CTCGACGC-GCCTCAAT---------------------ACGACAC--CCC-----------------------------CCGGCAACTC----G----ACAA--CGACATTCTTAAC---TGC-TTGTTTGGAACCATACAAAAGAC-TTGATACTGACCGGTCTATGATAGGCAAACCATCTCTGGCGAGCACGGTCTCGACAGCAATGGAGTGTATGTACCCTTTCCCTGGCTATTCGCTTTCTCGTG-AACATGTCAGCTAACAGTCG-TGCTTGTTCAGCTACAACGGTACCTCCGAGCTCCAGCTCGAGCGCATGAGCGTCTACTTCAACGAGGCTTCCGGCAACAAGTACGTTCCTCGTGCCGTCCTCGTCGATCTCGAGCCCGGTACCATGGATGCCGTCCGCGCCGGTCCTTTCGGTCAGCTCTTCCGCCCTGACAACTTCGTCTTCGG-TCAGTCCGGTGCC---GGAAACAACTGG-------GCCAA-------------------------------------------------------------------------------------------------------------------------
>KM199403.1_Pestalotiopsis_telopeae_strain_CBS_114161_beta-tubulin_gene_partial_cds
-------------------------GTAAGTCCAACCGGTCCCCCAGGCCTTCCCCTCTATTTACTATAGAGACCTACCCTGGACGCGT-CCAAACTCAATGGCCCCCTGATTTCTACCCCACATCCTC------GAGAGAAAGC--TGTGTGCGCCCAA----------GAAGAGGAAGCAGCA---GCAGACTCATC-CCAACTCGCGCCCG--TCCTCGATCTGCCATCGTG----ATGCAA--CAGGGATATCTAGCTAACCCGTCTCTTTT-CCCTGTCGATAGGTTCACCTCCAGACCGGTCAATGCGTAAGT-ACACGCCAAATCCCGCGA--TAGCGTG----CCCAAAACACCAGAGCTCACATTCACGAACAGGGTAACCAAATTGGTGCTGCCTTCTGGTATGTAGCCC-ATCTA--C-------CTCGACGC-GCCTCAAT---------------------ACGACAC--CCC-----------------------------CCGGCAACTC----G----ACAA--CGACATTCTTAAC---TGC-TTGTTTGGAACCATACAAAAGAC-TTGATACTGACCGGTCTATGATAGGCAAACCATCTCTGGCGAGCACGGTCTCGACAGCAATGGAGTGTATGTACCCTTTCCCTGGCTATTCGCTTTCTCGTG-AACATGTCAGCTAACAGTCG-TGCTTGTTCAGCTACAACGGTACCTCCGAGCTCCAGCTCGAGCGCATGAGCGTCTACTTCAACGAGGCTTCCGGCAACAAGTACGTTCCTCGTGCCGTCCTCGTCGATCTCGAGCCCGGTACCATGGATGCCGTCCGCGCCGGTCCTTTCGGTCAGCTCTTCCGCCCTGACAACTTCGTCTTCGG------------------------------------------------------------------------------------------------------------------------------------------------------------------
>KM199469.1_Pestalotiopsis_telopeae_strain_CBS_114137_beta-tubulin_gene_partial_cds
-----------------------------------------------------------------------------------------------------------------------------------------------------------------------------------------------------------------------------------------------------------------------------------------------------------------------------------------------------------------------------------------------------------GGTGCTGCTTTCTGGTATGTAGCCC-ATCTA--C-------CTCGACGC-GCCTCAAT---------------------ACGACAC--CCC-----------------------------CCGGCAACTC----G----ACAA--CGACATTCTTAAC---TGC-TTGTTTGGAACCATACAAAAGAC-TTGATACTGACCGGTCTATGATAGGCAAACCATCTCTGGCGAGCACGGTCTCGACAGCAATGGAGTGTATGTACCCTTTCCCTGGCTATTCGCTTTCTCGTG-AACATGTCAGCTAACAGTCG-TGCTTGTTCAGCTACAACGGTACCTCCGAGCTCCAGCTCGAGCGCATGAGCGTCTACTTCAACGAGGCTTCCGGCAACAAGTACGTTCCTCGTGCCGTCCTCGTCGATCTCGAGCCCGGTACCATGGATGCCGTCCGCGCCGGTCCTTTCGGTCAGCTCTTCCGCCCTGACAACTTCGTCTTCGG-TCAGTCCGGTGCC---GGAAACAACTGG-------------------------------------------------------------------------------------------------------------------------------------
>MK764351.1_Pestalotiopsis_thailandica_isolate_MFLUCC_17-1617_beta-tubulin_gene_partial_cds
--------------------------------CCAACGGTCCCCCAGGCCTTCCCCTCTATTTACTATACCGACCTACCCTGGACGCGT-CCAAACTCAATGGCCCCCTGATTTCTACCCCACATCCTC------GAGAGAAAGC--TGTGTGCGCCCGA----------GAAGAGGAAGAAGCAGCAGCAGATTCATC-CCAACTCGCGCCCG--TCCTCGATCTGCCATCGTG----ATGCAA--CAGGGATATCTAGCTAACCCGTCTCTTTT-CCCTGTCGATAGGTTCACCTCCAGACCGGTCAATGCGTAAGT-ACATGCCAAATCCCGCGA--TAGCGTG----CCCAAAACACCAGAGCTCACATTCACGAACAGGGTAACCAAATTGGTGCTGCCTTCTGGTATGTAGCCC-ATCTA--C-------CCCGACGC-GTCTCAAT---------------------ACGACA---CCC-----------------------------CCGGCAACTC----G----ACAA--CGACGTTCTCAAC---TGC-TTGGTTGAAACCAAATGAAAGAC-TTGATACTGACCGGTCTCTGATAGGCAAACCATCTCTGGCGAGCACGGTCTCGACAGCAATGGAGTGTACGTACCCTTTCCCTGGCTACTCGCTTTCTCGTG-AACATGTCAGCTAACACTCG-TGCTTGTTCAGCTACAACGGTACCTCCGAGCTCCAGCTCGAGCGCATGAGCGTCTACTTCAACGAGGCTTCCGGCAACAAGTACGTTCCTCGTGCCGTCCTCGTCGATCTCGAGCCCGGTACCATGGATGCCGTCCGCGCCGGTCCTTTCGGTCAGCTCTTCCGCCCTGACAACTTCGTCTTCGG-TCAGTCCGGTGCC---GGAAACAACTGG-------------------------------------------------------------------------------------------------------------------------------------
>MH554680.1_Pestalotiopsis_terricola_strain_CBS_141.69_beta-tubulin_(tub2)_gene_partial_cds
----------------------------------------------------------------------------------------------------------------TTCTACCCCACATCCTC------GAGAGAAAGC--TGTGTGCGCCCGA----------GAAGAGGAAGCAGCA---GCAGATTCATC-CCAACTCGCGCCCG--TCCTCGATCTGCCATCGTG----ATGCAA--CAGGGATATCTAGCTAACCCGTCTCTTTT-CCCTGTCGATAGGTTCACCTCCAGACCGGTCAATGCGTAAGT-ACATGCCAAATCCCGCGA--TAGCGTG----CCCAAAACACCAGAGCTCACATTCACGAACAGGGTAACCAAATTGGTGCTGCCTTCTGGTATGTAGCCC-ATCTA--C-------CTCGACGC-GCCTCAAT---------------------TCGACA---CCC-----------------------------CCGGCAACTC----G----ACAA--CGACATTCTCAAC---TGC-TTGTTTGGAACCATACGAAAGAC-TTGATACTGACCGGTCTACGATAGGCAAACCATCTCTGGCGAGCACGGTCTCGACAGCAATGGAGTGTACGTACCCTTTCCCTGGCTACTCGCTTTCTCGTG-AACATGTCAGCTAACAGTCG-TGCTTGTTCAGCTACAACGGTACCTCCGAGCTCCAGCTCGAGCGCATGAGCGTCTACTTTAACGAGGCTTCCGGCAACAAGTACGTTCCTCGTGCCGTCCTCGTCGATCTCGAGCCCGGTACCATGGATGCCGTCCGCGCCGGTCCTTTCGGTCAGCTCTTCCGCCCTGACAACTTCGTCTTCGG-TCAGTCCGGTGC-----------------------------------------------------------------------------------------------------------------------------------------------------
>JQ845945.1_Pestalotiopsis_trachycarpicola_strain_OP068_beta-tubulin_gene_partial_sequence
----------------------------------------------------------------------------------------------------------------------------------------------------------------------------------------------------------------------------------------------------------------------------------------------------------------------------------------------------------------------------------------------------------CGGTGCTGCTTTCTGGTATGTAGCCC-ATCTA--C-------CTCGACGC-GCCTCAAT---------------------ACGACA---CCC-----------------------------CCGGCAACTC----G----ACCA--CGATAATCTCAAC---TGC-TTGGTTGGAACCATACGAAAGAC-TCGATACTGACCGGTCTATGATAGGCAAACCATCTCTGGCGAGCACGGTCTCGACAGCAATGGAGTGTACGTACCCTTTCCCTGGCTGTTCGCTTTCTCGTG-AACATGTCAGCTAACAGTCG-TGCTTGTTCAGCTACAACGGTACCTCCGAGCTCCAGCTCGAGCGCATGAGCGTCTACTTCAACGAGGCTTCCGGCAACAAGTACGTTCCTCGTGCCGTCCTCGTCGATCTCGAGCCCGGTACCATGGATGCCGTCCGCGCCGGTCCTTTCGGTCAGCTCTTCCGCCCTGACAACTTCGTCTTCGG-TCAGTCCGGTGCC---GGAAACAACTGG-------GCCAAGGGTC--------------------------------------------------------------------------------------------------------------------
>OQ714334.1_Pestalotiopsis_trachycarpicola_beta-tubulin_gene_partial_cds
------------------------------------------------------------------------------------------------------------------------------------------------------------------------------------------------------------------------------------------------------------------------------------------------------------------------------------------------------------------------------------------------------------------------------------------------------CGACGC-GCCTCAAT---------------------ACGACA---CCC-----------------------------CCGGCAACTC----G----ACCA--CGATAATCTCAAC---TGC-TTGGTTGGAACCATACGAAAGAC-TCGATACTGACCGGTCTATGATAGGCAAACCATCTCTGGCGAGCACGGTCTCGACAGCAATGGAGTGTACGTACCCTTTCCCTGGCTGTTCGCTTTCTCGTG-AACATGTCAGCTAACAGTCG-TGCTTGTTCAGCTACAACGGTACCTCCGAGCTCCAGCTCGAGCGCATGAGCGTCTACTTCAACGAGGCTTCCGGCAACAAGTACGTTCCTCGTGCCGTCCTCGTCGATCTCGAGCCCGGTACCATGGATGCCGTCCGCGCCGGTCCTTTCGGTCAGCTCTTCCGCCCTGACAACTTCGTCTTCGG-TCAGTCCGGTGCC---GGAAACA------------------------------------------------------------------------------------------------------------------------------------------
>OM158174.1_Pestalotiopsis_rhodomyrtus_strain_CFCC_55158_beta-tubulin_(tub2)_gene_partial_cds
----------------------------------------------GACCTTCCCCTCTATTTACTATAGAGACCTACCCTGGACGCGT-CCAAACTCAATGG-CCCCTGATTTCTACCCCACATCCTC----GAGAGAGAGAAAGCTATGTGCGCCCGA----------GAAGAGGAAGCAGCA---GCAGATTCATC-CCAACTCGCGCCCG--TCCTCGATCTGCTATCGTG----ATTCAA--CAGGGATATCTAGCTAACCCGTCTCTTTT-CCCTGTCGATAGGTTCACCTCCAGACCGGTCAATGCGTAAGT-ACATGCCAAATCCCGCGA--TAGCGTG----CCCAAAACACCAGAGCTCACATTCACCAACAGGGTAACCAAATTGGTGCTGCCTTTTGGTATGTAGCCC-ATCTA--C-------CTCGACAC-GCCTCAAT---------------------ACGACAA--CCC-----------------------------CCCGCAACTC----G----ACAA--CGACGTTCTCAACAAGTGC-TTGGTTGGAAACAAGGGAAAGAC-TTGATACTGACCGGTCCCTGATAGGCAAACCATCTCTGGCGAGCACGGTCTCGACAGCAATGGAGTGTACGTACCCTTTCCTTAGCTACTTGCTTTCCCACG-AACATCTTAGCTAACACTCG-TGGTTGTTCAGCTACAACGGTACCTCCGAGCTCCAGCTCGAGCGCATGAGCGTCTACTTCAACGAGGCTTCCGGCAACAAGTACGTTCCTCGTGCCGTCCTCGTCGATCTCGAGCCCGGTACCATGGATGCCGTCCGCGCCGGTCCTTTCGGTCAGCTCTTCCGCCCTGACAACTTCGTCTTCGG-TCAGTCCGG--------------------------------------------------------------------------------------------------------------------------------------------------------
>JX399029.1_Pestalotiopsis_unicolor_strain_MFLUCC12-0275_beta-tubulin_gene_partial_sequence
----------------------------------------------------------------------------------------------------------------------------------------------------------------------------------------------------------------------------------------------------------------------------------------------------------------------------------------------------------------------------------------------------------CGGTGCTGCTTTCTGGTATGTAGCCC-ATCTA--C-------CTCGACAC-GCCTCAAT---------------------ACGACAA--CCC-----------------------------CCCGCAACTC----G----ACAA--CGACGTTCTCAACAAGTGC-TTGGTTGGAAACAAGGGAAAGAC-TTGATACTGACCGGTCCCTGATAGGCAAACCATCTCTGGCGAGCACGGTCTCGACAGCAATGGAGTGTACGTACCCTTTCCTTGGCTACTTGCTTTCCCACG-AACATCTCAGCTAACACTCG-TGGTTTTTCAGCTACAACGGTACCTCCGAGCTCCAGCTCGAGCGCATGAGCGTCTACTTCAACGAGGCTTCCGGCAACAAGTACGTTCCTCGTGCCGTCCTCGTCGATCTCGAGCCCGGTACCATGGATGCCGTCCGCGCCGGTCCTTTCGGTCAGCTCTTCCGCCCTGACAACTTCGTCTTCGG-TCAGTCCGGTGCC---GGAAACAACTGG-------GCCAAGGGTC--------------------------------------------------------------------------------------------------------------------
>JX399030.1_Pestalotiopsis_unicolor_strain_MFLUCC12-0276_beta-tubulin_gene_partial_sequence
----------------------------------------------------------------------------------------------------------------------------------------------------------------------------------------------------------------------------------------------------------------------------------------------------------------------------------------------------------------------------------------------------------CGGTGCTGCTTTCTGGTATGTAGCCC-ATCTA--C-------CTCGACAC-GCCTCAAT---------------------ACGACAA--CCC-----------------------------CCCGCAACTC----G----ACAA--CGACGTTCTCAACAAGTGC-TTGGTTGGAAACAAGGGAAAGAC-TTGATACTGACCGGTCCCTGATAGGCAAACCATCTCTGGCGAGCACGGTCTCGACAGCAATGGAGTGTACGTACCCTTTCCTTGGCTACTTGCTTTCCCACG-AACATCTCAGCTAACACTCG-TGGTTTTTCAGCTACAACGGTACCTCCGAGCTCCAGCTCGAGCGCATGAGCGTCTACTTCAACGAGGCTTCCGGCAACAAGTACGTTCCTCGTGCCGTCCTCGTCGATCTCGAGCCCGGTACCATGGATGCCGTCCGCGCCGGTCCTTTCGGTCAGCTCTTCCGCCCTGACAACTTCGTCTTCGG-TCAGTCCGGTGCC---GGAAACAACTGG-------GCCAAGGGTC--------------------------------------------------------------------------------------------------------------------
>KX895312.1_Pestalotiopsis_yanglingensis_strain_LC3412_beta-tubulin_(tub2)_gene_partial_cds
----------ACATGCGTTGAGATTGTAAGTCCAATGCTCCCCCAGGCCCTTCCCCTCTATTTACTATACGGACCTACCCTGGACGCGTCCAAAACTCAATGGCCCCCTGATTTCTACCCCACATCCTC------TCGAGAAAGCTGTGTGCGCGCCAGA----------GAAGAGGAAGCAGCA---GCAGATTCATC-CCAACTCGCGCCCG--TCCTCGATCTGCCATCGTG----ATTCAA--CAAGGATATTTAGCTAACCCGTCTCTTTTCCCCTGTCGATAGGTTCACCTCCAGACCGGTCAATGCGTAAGT-ACATACCAAATCCCGCGA--TAGCGTG----CCCGAAACACTAGAGCTCACATTCACGAACAGGGTAACCAAATTGGTGCTGCCTTCTGGTATGTAGCTC-ATCTA--C-------CTCGACGC-GCCTCAGC---------------------GCGACG---CCT-----------------------------CTCGCAACTC----G----ACAA--CGACGTTATCAAC---TAC-TTGGTTGAAACCAAGCGAAAGAC-TTGATACTGACAGGCCTCTGATAGGCAAACCATCTCTGGCGAGCACGGTCTCGACAGCAATGGAGTGTACGTACCGTACCCTTGGCTACCTACTT-CCCACG-AACATGTCAGCTAACACTTG-TG---GTTCAGCTACAACGGTACCTCCGAGCTCCAGCTCGAGCGCATGAGCGTCTACTTCAACGAGGCTTCCGGCAACAAGTACGTTCCTCGTGCCGTCCTCGTCGATCTCGAGCCCGGTACCATGGATGCCGTCCGCGCCGGTCCTTTCGGTCAGCTCTTCCGCCCTGACAACTTCGTCTTCGG-TCAGTCCGGTGCC---GGAAACAACTGG-------GCCAAG------------------------------------------------------------------------------------------------------------------------
>KX895345.1_Pestalotiopsis_yanglingensis_strain_LC4553_beta-tubulin_(tub2)_gene_partial_cds
-------------------------------------------------------------------------------------------------------------------------------------------------------------------------------------------------------------------------------------------------------------------------------------------------------------------------------------------------------------------------------------------------------------TGCTGCTTTCTGGTATGTAGCTC-ATCTA--C-------CTCGACGC-GCCTCAGC---------------------GCGACG---CCT-----------------------------CTCGCAACTC----G----ACAA--CGACGTTATCAAC---TAC-TTGGTTGAAACCAAGCGAAAGAC-TTGATACTGACAGGCCTCTGATAGGCAAACCATCTCTGGCGAGCACGGTCTCGACAGCAATGGAGTGTACGTACCGTACCCTTGGCTACCTACTT-CCCACG-AACATGTCAGCTAACACTTG-TG---GTTCAGCTACAACGGTACCTCCGAGCTCCAGCTCGAGCGCATGAGCGTCTACTTCAACGAGGCTTCCGGCAACAAGTACGTTCCTCGTGCCGTCCTCGTCGATCTCGAGCCCGGTACCATGGATGCCGTCCGCGCCGGTCCTTTCGGTCAGCTCTTCCGCCCTGACAACTTCGTCTTCGG-TCAGTCCGGTGCC---GGAAACAACTGG-------GCCAAG------------------------------------------------------------------------------------------------------------------------
